# Supplementary material for: Mol­ecular and crystal structure of (1R,3R,4S,7R)-3-bromo-7-(bromo­meth­yl)-1,7-dimethyl-3-nitro­bi­cyclo­[2.2.1]heptan-2-one
Source: Acta Crystallogr E Crystallogr Commun. 2026 Apr 14;82(Pt 5):473–6. doi: 10.1107/S2056989026003592 (PMC13148212; doi:10.1107/S2056989026003592)
Supplement: Supplementary file 1 [file e-82-00473-sup1.cif]

##############################################################################
#                                                                            #
# This CIF contains the data in a paper accepted for publication in          #
# Acta Crystallographica Section E. It conforms to the requirements of       #
# Notes for Authors for Acta Crystallographica Section E, and has been       #
# peer reviewed under the auspices of the IUCr Commission on Journals.       #
#                                                                            #
# Full details of the Crystallographic Information File format               #
# are given in the paper "The Crystallographic Information File (CIF):       #
# a New Standard Archive File for Crystallography" by S. R. Hall, F. H.      #
# Allen and I. D. Brown [Acta Cryst. (1991), A47, 655-685].                  #
#                                                                            #
# The current version of the core CIF dictionary is obtainable from          #
# ftp://ftp.iucr.org/pub/cif_core.dic.                                       #
#                                                                            #
# Software is freely available for graphical display of the structure(s)     #
# in this CIF. For information consult the CIF software page                 #
# http://www.iucr.org/resources/cif/software.                                #
#                                                                            #
# This file may be used for bona fide research purposes within the           #
# scientific community so long as proper attribution is given to the journal # 
# article from which it was obtained.                                        #
#                                                                            #
##############################################################################
data_I
_audit_creation_method
;
Olex2 1.5
(compiled 2025.07.13 svn.rb7424aed for OlexSys, GUI svn.r7314)
;
_journal_date_recd_electronic     2026-03-11
_journal_date_accepted     2026-04-07
_journal_name_full     'Acta Crystallographica, Section E'
_journal_year     2026
_journal_volume     82
_journal_issue      1
_journal_page_first     0
_journal_page_last     0
_journal_paper_category     GO
_journal_paper_doi     10.1107/S2056989026003592
_journal_coeditor_code     WM5793
_publ_contact_author_name     'Svitlana V. Shishkina'
_publ_contact_author_address
;
Enamine Ltd., Winston Churchill Street 78, Kyiv 02094, Ukraine;
Institute of Organic Chemistry, NAS of Ukraine, Akademik Kukhar Street 5,
Kyiv 02094, Ukraine
;
_publ_contact_author_email     'sveta12.20@gmail.com'
_publ_contact_author_fax     ?
_publ_contact_author_phone     '+38 066 771 87 42'
_publ_section_title
;\
Molecular and crystal structure of
(1<i>R</i>,3<i>R</i>,4<i>S</i>,7<i>R</i>)-3-bromo-7-(bromomethyl)-1,7-\
dimethyl-3-nitrobicyclo[2.2.1]heptan-2-one
;
loop_
    _publ_author_name
    _publ_author_footnote
    _publ_author_address
    'Bilenko, Vitaliy A.'
;
Additional address: Enamine Ltd., Winston Churchill Street 78, Kyiv 02094,
Ukraine
;
;
Taras Shevchenko National University of Kyiv, Volodymyrska Street 60,
Kyiv 01601,
Ukraine
;
    'Komarov, Igor V.' .
;
Taras Shevchenko National University of Kyiv, Volodymyrska Street 60,
Kyiv 01601,
Ukraine
Enamine Ltd., Winston Churchill Street 78, Kyiv 02094,
Ukraine
;
    'Gorichko, Marian V.' .
;
Taras Shevchenko National University of Kyiv, Volodymyrska Street 60,
Kyiv 01601,
Ukraine
;
    'Shishkina, Svitlana V.' .
;
Institute of Organic Chemistry, NAS of Ukraine, Akademik Kukhar Street 5,
Kyiv 02094,
Ukraine
Enamine Ltd., Winston Churchill Street 78, Kyiv 02094,
Ukraine
;
_publ_section_synopsis
;
The absolute configurations of the four chiral centres of the title compound, a
new camphor derivative, have been determined. Weak intermolecular interactions
consolidate the crystal packing.
;
_chemical_name_systematic
;\
(1<i>R</i>,3<i>R</i>,4<i>S</i>,7<i>R</i>)-3-Bromo-7-(bromomethyl)-1,7-\
dimethyl-3-nitrobicyclo[2.2.1]heptan-2-one
;
_chemical_name_common     ?
_chemical_formula_moiety     'C10 H13 Br2 N O3'
_chemical_formula_sum     'C10 H13 Br2 N O3'
_chemical_formula_iupac     'C10 H13 Br2 N O3'
_chemical_formula_weight     355.03
_chemical_melting_point     ?
_chemical_absolute_configuration     ad
_space_group_crystal_system     orthorhombic
_space_group_name_H-M_alt     'P 21 21 21'
_space_group_name_Hall     'P 2ac 2ab'
loop_
    _space_group_symop_operation_xyz
    'x, y, z'
    '-x+1/2, -y, z+1/2'
    '-x, y+1/2, -z+1/2'
    'x+1/2, -y+1/2, -z'
_cell_length_a     7.5173(11)
_cell_length_b     12.0316(18)
_cell_length_c     13.9292(19)
_cell_angle_alpha     90
_cell_angle_beta     90
_cell_angle_gamma     90
_cell_volume     1259.8(3)
_cell_formula_units_Z     4
_cell_measurement_reflns_used     1737
_cell_measurement_theta_min     2.24
_cell_measurement_theta_max     20.98
_cell_measurement_temperature     173(2)
_exptl_crystal_description     prism
_exptl_crystal_colour     colourless
_exptl_crystal_size_max     0.24
_exptl_crystal_size_mid     0.14
_exptl_crystal_size_min     0.11
_exptl_crystal_density_diffrn     1.872
_exptl_crystal_density_meas     ?
_exptl_crystal_density_method     ?
_exptl_crystal_F_000     696
_exptl_absorpt_coefficient_mu     6.426
_exptl_absorpt_correction_type     multi-scan
_exptl_absorpt_process_details
;
(<i>SADABS</i>; Krause <i>et al.</i>, 2015)
;
_exptl_absorpt_correction_T_min     0.3431
_exptl_absorpt_correction_T_max     0.7458
_diffrn_ambient_temperature     173(2)
_diffrn_source     ?
_diffrn_source_power     1.2
_diffrn_source_voltage     40.0
_diffrn_source_current     30.0
_diffrn_radiation_type     MoK\a
_diffrn_radiation_wavelength     0.71073
_diffrn_measurement_device_type     'Bruker APEXII CCD'
_diffrn_measurement_method     '\f and \w scans'
_diffrn_detector_area_resol_mean     ?
_diffrn_reflns_number     10299
_diffrn_reflns_av_R_equivalents     0.0773
_diffrn_reflns_av_unetI/netI     0.0916
_diffrn_reflns_theta_min     2.237
_diffrn_reflns_theta_max     27.493
_diffrn_reflns_theta_full     25.242
_diffrn_measured_fraction_theta_max     1.000
_diffrn_measured_fraction_theta_full     1.000
_diffrn_reflns_limit_h_min     -9
_diffrn_reflns_limit_h_max     9
_diffrn_reflns_limit_k_min     -15
_diffrn_reflns_limit_k_max     13
_diffrn_reflns_limit_l_min     -18
_diffrn_reflns_limit_l_max     18
_diffrn_standards_number     0
_refine_special_details     ?
_reflns_number_total     2890
_reflns_number_gt     2052
_reflns_threshold_expression     'I > 2\s(I)'
_refine_ls_structure_factor_coef     Fsqd
_refine_ls_matrix_type     full
_refine_ls_R_factor_all     0.0754
_refine_ls_R_factor_gt     0.0401
_refine_ls_wR_factor_gt     0.0758
_refine_ls_wR_factor_ref     0.0890
_refine_ls_goodness_of_fit_ref     0.968
_refine_ls_restrained_S_all     0.968
_refine_ls_number_reflns     2890
_refine_ls_number_parameters     147
_refine_ls_number_restraints     0
_refine_ls_hydrogen_treatment     constr
_refine_ls_weighting_scheme     calc
_refine_ls_weighting_details     'w=1/[\s^2^(Fo^2^)] where P=(Fo^2^+2Fc^2^)/3'
_atom_sites_solution_hydrogens     geom
_atom_sites_solution_primary     dual
_atom_sites_solution_secondary     ?
_refine_ls_shift/su_max     0.000
_refine_ls_shift/su_mean     0.000
_refine_diff_density_max     0.623
_refine_diff_density_min     -0.639
_refine_ls_extinction_method     none
_refine_ls_extinction_coef     .
_refine_ls_abs_structure_details
;
Flack <i>x</i> determined using 680 quotients
[(<i>I</i>^+^)-(<i>I</i>^-^)]/[(<i>I</i>^+^)+(<i>I</i>^-^)]
(Parsons <i>et al.</i> (2013)
;
_refine_ls_abs_structure_Flack     0.004(17)
loop_
    _atom_type_symbol
    _atom_type_description
    _atom_type_scat_dispersion_real
    _atom_type_scat_dispersion_imag
    _atom_type_scat_source
    'C' 'C' 0.0033 0.0016
                         'International Tables Vol C Tables 4.2.6.8 and 6.1.1.4'
    'H' 'H' 0.0000 0.0000
                         'International Tables Vol C Tables 4.2.6.8 and 6.1.1.4'
    'Br' 'Br' -0.2901 2.4595
                         'International Tables Vol C Tables 4.2.6.8 and 6.1.1.4'
    'N' 'N' 0.0061 0.0033
                         'International Tables Vol C Tables 4.2.6.8 and 6.1.1.4'
    'O' 'O' 0.0106 0.0060
                         'International Tables Vol C Tables 4.2.6.8 and 6.1.1.4'
_computing_data_collection
;
SAINT (Bruker, 2021)
;
_computing_cell_refinement
;
APEX-4 (Bruker, 2021)
;
_computing_data_reduction
;
SAINT (Bruker, 2021)
;
_computing_structure_solution
;
<i>SHELXT</i> (Sheldrick, 2015a)
;
_computing_structure_refinement
;
SHELXL (Sheldrick, 2015b)
;
_computing_molecular_graphics
;
Olex2 (Dolomanov <i>et al.</i>,  2009) and Mercury (Macrae <i>et
al.</i>,  2020)
;
_computing_publication_material
;
publCIF (Westrip, 2010)
;
loop_
    _atom_site_type_symbol
    _atom_site_label
    _atom_site_fract_x
    _atom_site_fract_y
    _atom_site_fract_z
    _atom_site_U_iso_or_equiv
    _atom_site_adp_type
    _atom_site_calc_flag
    _atom_site_occupancy
    _atom_site_disorder_assembly
    _atom_site_disorder_group
    Br Br1 0.32898(11) 0.32332(6) 0.52580(5) 0.0388(2) Uani d 1 . .
    Br Br2 0.01737(10) 0.69501(7) 0.37509(6) 0.0470(3) Uani d 1 . .
    C C1 0.5113(9) 0.3955(6) 0.3535(5) 0.0273(16) Uani d 1 . .
    C C2 0.4454(9) 0.4818(6) 0.2852(5) 0.0272(17) Uani d 1 . .
    C C3 0.5662(10) 0.5843(6) 0.3040(5) 0.0359(19) Uani d 1 . .
    H H3A 0.692829 0.562138 0.307839 0.043 Uiso calc 1 . .
    H H3B 0.552230 0.640438 0.252561 0.043 Uiso calc 1 . .
    C C4 0.4999(10) 0.6299(6) 0.4014(5) 0.0342(18) Uani d 1 . .
    H H4A 0.598378 0.634616 0.448351 0.041 Uiso calc 1 . .
    H H4B 0.445991 0.704500 0.393679 0.041 Uiso calc 1 . .
    C C5 0.3596(10) 0.5440(6) 0.4332(5) 0.0283(16) Uani d 1 . .
    H H5 0.277415 0.569717 0.485126 0.034 Uiso calc 1 . .
    C C6 0.4610(9) 0.4356(6) 0.4554(5) 0.0279(17) Uani d 1 . .
    C C7 0.2676(9) 0.5160(6) 0.3356(5) 0.0257(16) Uani d 1 . .
    C C8 0.1277(9) 0.4220(7) 0.3342(6) 0.037(2) Uani d 1 . .
    H H8A 0.077222 0.415592 0.269592 0.056 Uiso calc 1 . .
    H H8B 0.032806 0.439198 0.380088 0.056 Uiso calc 1 . .
    H H8C 0.184449 0.351663 0.352065 0.056 Uiso calc 1 . .
    C C9 0.1825(11) 0.6178(6) 0.2886(5) 0.0345(17) Uani d 1 . .
    H H9A 0.117560 0.594186 0.230288 0.041 Uiso calc 1 . .
    H H9B 0.277332 0.670043 0.268659 0.041 Uiso calc 1 . .
    C C10 0.4378(11) 0.4419(7) 0.1817(5) 0.044(2) Uani d 1 . .
    H H10A 0.557036 0.419484 0.160908 0.065 Uiso calc 1 . .
    H H10B 0.394633 0.502195 0.140564 0.065 Uiso calc 1 . .
    H H10C 0.356832 0.378299 0.177047 0.065 Uiso calc 1 . .
    N N1 0.6294(10) 0.4597(5) 0.5205(4) 0.0320(15) Uani d 1 . .
    O O1 0.5882(7) 0.3095(5) 0.3363(3) 0.0434(13) Uani d 1 . .
    O O2 0.7630(8) 0.4518(5) 0.4830(5) 0.0531(16) Uani d 1 . .
    O O3 0.5953(8) 0.4899(6) 0.5995(4) 0.0600(18) Uani d 1 . .
loop_
    _atom_site_aniso_label
    _atom_site_aniso_U_11
    _atom_site_aniso_U_22
    _atom_site_aniso_U_33
    _atom_site_aniso_U_12
    _atom_site_aniso_U_13
    _atom_site_aniso_U_23
    Br1 0.0510(5) 0.0335(4) 0.0318(4) -0.0061(4) 0.0032(4) 0.0069(4)
    Br2 0.0417(5) 0.0446(5) 0.0546(5) 0.0128(4) -0.0004(4) -0.0050(4)
    C1 0.028(4) 0.025(4) 0.029(4) 0.003(3) 0.000(3) 0.000(3)
    C2 0.029(4) 0.028(4) 0.024(4) -0.001(3) 0.001(3) -0.001(3)
    C3 0.035(4) 0.038(5) 0.035(5) -0.003(3) 0.001(3) 0.004(4)
    C4 0.040(4) 0.024(4) 0.039(4) -0.005(4) -0.003(4) 0.004(3)
    C5 0.034(4) 0.026(4) 0.026(4) 0.001(3) 0.006(3) 0.002(3)
    C6 0.028(4) 0.025(4) 0.030(4) 0.002(3) 0.000(3) -0.001(3)
    C7 0.023(4) 0.028(4) 0.026(4) 0.002(3) 0.003(3) 0.001(3)
    C8 0.029(4) 0.042(5) 0.040(5) -0.006(4) 0.003(4) 0.000(4)
    C9 0.037(4) 0.036(4) 0.031(4) 0.001(4) -0.001(4) 0.004(3)
    C10 0.056(5) 0.054(5) 0.021(4) 0.009(4) 0.004(4) 0.000(4)
    N1 0.058(5) 0.025(3) 0.014(3) 0.007(3) 0.014(3) 0.005(3)
    O1 0.056(3) 0.035(3) 0.039(3) 0.016(3) 0.000(3) -0.007(3)
    O2 0.046(4) 0.053(4) 0.061(4) -0.001(3) -0.016(3) 0.005(4)
    O3 0.051(4) 0.086(5) 0.043(4) -0.012(3) -0.007(3) 0.000(4)
_geom_special_details
;
 All esds (except the esd in the dihedral angle between two l.s. planes)
 are estimated using the full covariance matrix.  The cell esds are taken
 into account individually in the estimation of esds in distances, angles
 and torsion angles; correlations between esds in cell parameters are only
 used when they are defined by crystal symmetry.  An approximate (isotropic)
 treatment of cell esds is used for estimating esds involving l.s. planes.
;
loop_
    _geom_bond_atom_site_label_1
    _geom_bond_atom_site_label_2
    _geom_bond_site_symmetry_2
    _geom_bond_distance
    _geom_bond_publ_flag
    Br1 C6 . 1.941(7) ?
    Br2 C9 . 1.963(7) ?
    C1 C2 . 1.493(10) ?
    C1 C6 . 1.546(10) ?
    C1 O1 . 1.209(8) ?
    C2 C3 . 1.553(10) ?
    C2 C7 . 1.565(9) ?
    C2 C10 . 1.520(10) ?
    C3 H3A . 0.9900 ?
    C3 H3B . 0.9900 ?
    C3 C4 . 1.546(10) ?
    C4 H4A . 0.9900 ?
    C4 H4B . 0.9900 ?
    C4 C5 . 1.543(10) ?
    C5 H5 . 1.0000 ?
    C5 C6 . 1.542(9) ?
    C5 C7 . 1.562(9) ?
    C6 N1 . 1.584(9) ?
    C7 C8 . 1.544(10) ?
    C7 C9 . 1.529(10) ?
    C8 H8A . 0.9800 ?
    C8 H8B . 0.9800 ?
    C8 H8C . 0.9800 ?
    C9 H9A . 0.9900 ?
    C9 H9B . 0.9900 ?
    C10 H10A . 0.9800 ?
    C10 H10B . 0.9800 ?
    C10 H10C . 0.9800 ?
    N1 O2 . 1.136(7) ?
    N1 O3 . 1.187(8) ?
loop_
    _geom_angle_atom_site_label_1
    _geom_angle_atom_site_label_2
    _geom_angle_atom_site_label_3
    _geom_angle_site_symmetry_1
    _geom_angle_site_symmetry_3
    _geom_angle
    _geom_angle_publ_flag
    C2 C1 C6 . . 106.7(6) ?
    O1 C1 C2 . . 128.8(6) ?
    O1 C1 C6 . . 124.5(6) ?
    C1 C2 C3 . . 104.5(6) ?
    C1 C2 C7 . . 100.4(5) ?
    C1 C2 C10 . . 113.4(6) ?
    C3 C2 C7 . . 102.4(6) ?
    C10 C2 C3 . . 115.6(6) ?
    C10 C2 C7 . . 118.5(6) ?
    C2 C3 H3A . . 111.0 ?
    C2 C3 H3B . . 111.0 ?
    H3A C3 H3B . . 109.0 ?
    C4 C3 C2 . . 104.0(6) ?
    C4 C3 H3A . . 111.0 ?
    C4 C3 H3B . . 111.0 ?
    C3 C4 H4A . . 111.0 ?
    C3 C4 H4B . . 111.0 ?
    H4A C4 H4B . . 109.0 ?
    C5 C4 C3 . . 103.6(6) ?
    C5 C4 H4A . . 111.0 ?
    C5 C4 H4B . . 111.0 ?
    C4 C5 H5 . . 115.0 ?
    C4 C5 C7 . . 101.3(5) ?
    C6 C5 C4 . . 106.7(6) ?
    C6 C5 H5 . . 115.0 ?
    C6 C5 C7 . . 102.2(5) ?
    C7 C5 H5 . . 115.0 ?
    C1 C6 Br1 . . 111.8(5) ?
    C1 C6 N1 . . 112.8(5) ?
    C5 C6 Br1 . . 115.9(5) ?
    C5 C6 C1 . . 101.6(5) ?
    C5 C6 N1 . . 110.8(5) ?
    N1 C6 Br1 . . 104.3(4) ?
    C5 C7 C2 . . 94.0(5) ?
    C8 C7 C2 . . 112.5(6) ?
    C8 C7 C5 . . 118.0(6) ?
    C9 C7 C2 . . 112.1(6) ?
    C9 C7 C5 . . 112.7(6) ?
    C9 C7 C8 . . 107.2(6) ?
    C7 C8 H8A . . 109.5 ?
    C7 C8 H8B . . 109.5 ?
    C7 C8 H8C . . 109.5 ?
    H8A C8 H8B . . 109.5 ?
    H8A C8 H8C . . 109.5 ?
    H8B C8 H8C . . 109.5 ?
    Br2 C9 H9A . . 109.1 ?
    Br2 C9 H9B . . 109.1 ?
    C7 C9 Br2 . . 112.4(5) ?
    C7 C9 H9A . . 109.1 ?
    C7 C9 H9B . . 109.1 ?
    H9A C9 H9B . . 107.9 ?
    C2 C10 H10A . . 109.5 ?
    C2 C10 H10B . . 109.5 ?
    C2 C10 H10C . . 109.5 ?
    H10A C10 H10B . . 109.5 ?
    H10A C10 H10C . . 109.5 ?
    H10B C10 H10C . . 109.5 ?
    O2 N1 C6 . . 115.3(6) ?
    O2 N1 O3 . . 130.0(8) ?
    O3 N1 C6 . . 114.5(6) ?
loop_
    _geom_torsion_atom_site_label_1
    _geom_torsion_atom_site_label_2
    _geom_torsion_atom_site_label_3
    _geom_torsion_atom_site_label_4
    _geom_torsion_site_symmetry_1
    _geom_torsion_site_symmetry_2
    _geom_torsion_site_symmetry_3
    _geom_torsion_site_symmetry_4
    _geom_torsion
    _geom_torsion_publ_flag
    Br1 C6 N1 O2 . . . . 126.5(6) ?
    Br1 C6 N1 O3 . . . . -58.0(7) ?
    C1 C2 C3 C4 . . . . -73.6(7) ?
    C1 C2 C7 C5 . . . . 54.9(6) ?
    C1 C2 C7 C8 . . . . -67.7(7) ?
    C1 C2 C7 C9 . . . . 171.3(6) ?
    C1 C6 N1 O2 . . . . 4.9(9) ?
    C1 C6 N1 O3 . . . . -179.5(6) ?
    C2 C1 C6 Br1 . . . . 126.5(5) ?
    C2 C1 C6 C5 . . . . 2.3(7) ?
    C2 C1 C6 N1 . . . . -116.3(6) ?
    C2 C3 C4 C5 . . . . 4.8(7) ?
    C2 C7 C9 Br2 . . . . -158.4(5) ?
    C3 C2 C7 C5 . . . . -52.6(6) ?
    C3 C2 C7 C8 . . . . -175.3(6) ?
    C3 C2 C7 C9 . . . . 63.8(7) ?
    C3 C4 C5 C6 . . . . 67.8(7) ?
    C3 C4 C5 C7 . . . . -38.7(7) ?
    C4 C5 C6 Br1 . . . . 165.9(5) ?
    C4 C5 C6 C1 . . . . -72.6(6) ?
    C4 C5 C6 N1 . . . . 47.4(7) ?
    C4 C5 C7 C2 . . . . 55.8(6) ?
    C4 C5 C7 C8 . . . . 173.9(6) ?
    C4 C5 C7 C9 . . . . -60.2(7) ?
    C5 C6 N1 O2 . . . . -108.1(7) ?
    C5 C6 N1 O3 . . . . 67.4(8) ?
    C5 C7 C9 Br2 . . . . -53.9(7) ?
    C6 C1 C2 C3 . . . . 69.1(7) ?
    C6 C1 C2 C7 . . . . -36.8(7) ?
    C6 C1 C2 C10 . . . . -164.1(6) ?
    C6 C5 C7 C2 . . . . -54.3(6) ?
    C6 C5 C7 C8 . . . . 63.9(8) ?
    C6 C5 C7 C9 . . . . -170.2(6) ?
    C7 C2 C3 C4 . . . . 30.7(7) ?
    C7 C5 C6 Br1 . . . . -88.1(5) ?
    C7 C5 C6 C1 . . . . 33.3(6) ?
    C7 C5 C6 N1 . . . . 153.3(5) ?
    C8 C7 C9 Br2 . . . . 77.6(6) ?
    C10 C2 C3 C4 . . . . 161.0(6) ?
    C10 C2 C7 C5 . . . . 178.8(6) ?
    C10 C2 C7 C8 . . . . 56.2(9) ?
    C10 C2 C7 C9 . . . . -64.8(8) ?
    O1 C1 C2 C3 . . . . -111.5(8) ?
    O1 C1 C2 C7 . . . . 142.7(7) ?
    O1 C1 C2 C10 . . . . 15.3(11) ?
    O1 C1 C6 Br1 . . . . -52.9(9) ?
    O1 C1 C6 C5 . . . . -177.2(7) ?
    O1 C1 C6 N1 . . . . 64.2(9) ?
_shelx_space_group_comment
;
The symmetry employed for this shelxl refinement is uniquely defined
by the following loop, which should always be used as a source of
symmetry information in preference to the above space-group names.
They are only intended as comments.
;
_shelx_estimated_absorpt_T_min     0.308
_shelx_estimated_absorpt_T_max     0.538
_shelx_hkl_file
;
   0   1   0   -0.30    1.00
   0   1   0   -0.50    0.60
   0  -1   0   -0.30    0.40
   0  -1   0   -0.60    0.50
   0  -1   0    2.60    1.60
   0   2   0   63.19    6.80
   0  -2   0   43.50    6.30
   0   2   0   64.99    8.20
   0  -2   0   35.10   10.80
   0  -2   0   64.49    8.20
   0  -3   0   52.09   15.70
   0  -3   0   -3.50    5.70
   0  -3   0   -4.20    3.20
   0  -4   0   -7.20    4.40
   0  -4   0    0.50    7.40
   0  -4   0   -2.30   13.80
   0  -5   0    3.70    9.00
   0  -5   0   -8.50    5.30
   0  -6   0 3585.24  344.37
   0  -7   0    2.00   12.90
   0  -8   0 5686.13  544.95
   0  -9   0   -9.20   16.50
   0  -9   0   12.60   14.00
   0 -10   0  891.41   91.79
   0 -10   0  801.92   85.69
   0 -11   0  -14.90   15.20
   0 -11   0   20.50   19.20
   0 -12   0    1.30   26.50
   0 -13   0   31.30   31.10
   0 -14   0  246.68   49.00
   0 -15   0   11.40   35.70
   0 -16   0  168.88   52.69
   1   0   0   -7.00    2.60
  -1   0   0   -2.10    2.80
   1  -1   0 1492.75  145.29
   1   1   0 1554.14  144.89
   1  -1   0 1543.15  144.39
  -1  -1   0 1442.76  144.89
  -1  -1   0 1499.25  144.89
  -1   1   0 1592.24  145.39
  -1   1   0 1491.95  144.29
   1  -2   0 6977.20  629.24
   1   2   0 6576.34  629.24
   1  -2   0 6581.44  627.04
   1   2   0 6607.94  628.04
   1  -2   0 6417.66  627.44
  -1   2   0 6516.05  627.04
  -1  -2   0 6579.34  628.04
  -1  -2   0 6585.54  628.54
  -1   2   0 6775.12  627.44
   1   3   0 4105.39  383.66
   1  -3   0 3834.32  385.66
   1  -3   0 3931.31  382.16
  -1  -3   0 4040.20  384.46
  -1   3   0 3985.70  382.36
  -1   3   0 4371.26  385.96
  -1   3   0 4002.70  383.26
   1  -4   0 6382.96  571.04
   1   4   0 5950.31  566.54
   1  -4   0 6166.58  565.44
   1  -4   0 5678.53  566.74
  -1  -4   0 5983.10  567.94
  -1   4   0 5639.14  569.74
   1  -5   0  869.51   85.69
   1  -5   0  912.21   82.99
   1  -5   0  859.11   83.89
   1   5   0  856.11   84.89
  -1  -5   0  878.11   87.19
  -1   5   0  722.93   89.09
   1  -6   0 4584.54  412.86
   1  -6   0 4380.56  409.36
   1  -6   0 4462.65  410.96
   1   6   0 4439.66  411.46
  -1  -6   0 4383.96  413.86
  -1   6   0 3473.55  415.96
   1  -7   0   15.10   12.00
   1  -7   0   32.50   14.00
   1  -7   0    8.90    7.00
   1   7   0   32.80   11.70
  -1   7   0  -16.50   23.00
  -1  -7   0   36.50   14.10
   1  -8   0   -3.20    7.20
   1  -8   0  -16.80   12.00
   1  -8   0   -3.50   12.80
  -1  -8   0   32.70   19.00
   1  -9   0  407.06   42.20
   1  -9   0  302.27   43.80
  -1  -9   0  292.17   44.40
   1 -10   0  401.26   53.89
   1 -10   0  462.25   49.30
  -1 -10   0  354.66   55.59
   1 -11   0  505.85   61.09
  -1 -11   0  404.96   61.29
   1 -12   0  838.62   92.19
  -1 -12   0  826.02   95.39
  -1 -12   0  793.22   86.59
   1 -13   0   10.60   26.50
  -1 -13   0   23.90   30.90
   1 -14   0  168.08   40.70
  -1 -14   0   80.09   40.80
   1 -15   0    2.80   33.10
  -1 -15   0    0.50   36.40
   1 -16   0   49.30   44.50
  -1 -16   0  -23.50   41.00
   2   0   0 3426.76  326.37
   2  -1   0 2576.64  252.17
   2   1   0 2665.83  252.87
   2  -1   0 2594.54  251.27
  -2   1   0 2623.44  251.27
  -2   1   0 2681.73  252.27
  -2   1   0 2756.42  253.67
   2  -2   0  767.32   70.29
   2  -2   0  712.93   69.49
   2  -2   0  749.23   72.49
   2   2   0  734.43   71.39
  -2   2   0  719.43   69.59
  -2   2   0  703.33   72.09
  -2   2   0  700.13   70.09
  -2  -2   0  701.63   71.39
   2  -3   0  227.08   26.20
   2   3   0  213.78   22.70
   2  -3   0  161.18   20.70
   2  -3   0  191.38   20.60
  -2   3   0  188.88   20.30
  -2   3   0  218.58   25.70
  -2  -3   0  203.88   24.70
  -2   3   0  200.08   20.70
   2  -4   0   26.20    8.30
   2   4   0   18.90    8.70
   2  -4   0   39.60    6.40
  -2   4   0   26.20    8.30
  -2   4   0   35.90   15.00
  -2   4   0   38.90    7.00
  -2  -4   0   32.20   12.60
   2  -5   0 1181.98  112.29
   2   5   0 1136.89  112.79
   2  -5   0 1167.78  109.99
  -2   5   0 1079.09  116.29
  -2  -5   0 1218.38  114.69
  -2   5   0 1104.39  110.19
   2  -6   0   73.59    9.30
   2   6   0   61.69   15.60
   2  -6   0   48.20   13.30
  -2   6   0   72.59   19.90
  -2  -6   0   58.09   16.40
   2  -7   0  423.56   39.30
   2   7   0  365.86   44.40
   2  -7   0  402.06   39.40
  -2  -7   0  383.46   50.39
  -2   7   0  298.87   52.49
   2  -8   0  218.58   30.20
   2   8   0  182.08   28.20
   2  -8   0  200.78   20.20
   2  -8   0  186.48   20.50
  -2   8   0  138.39   37.60
  -2  -8   0  202.78   34.80
   2   9   0  460.15   47.60
   2  -9   0  422.56   50.89
   2  -9   0  401.66   39.20
  -2  -9   0  403.46   53.19
  -2   9   0  273.57   54.39
   2 -10   0  662.53   64.99
  -2 -10   0  578.64   72.09
  -2  10   0  372.66   73.79
   2 -11   0   19.90   23.90
  -2 -11   0   17.20   26.90
   2 -12   0  190.88   38.10
  -2 -12   0  243.28   46.20
   2 -13   0  110.09   31.20
  -2 -13   0   21.00   33.70
   2 -14   0   48.90   31.00
  -2 -14   0   39.30   37.10
   2 -15   0  -13.50   29.90
  -2 -15   0    1.70   39.70
   3   0   0   -6.70    8.10
   3  -1   0   10.40    8.10
   3   1   0   22.20   10.60
  -3   1   0    8.10   10.80
  -3   1   0    7.80    5.50
   3  -2   0   31.50    6.10
   3  -2   0   27.70    8.90
   3   2   0   35.80   10.30
  -3  -2   0   22.30   10.40
  -3   2   0   34.60    6.80
  -3   2   0   10.70   12.40
   3  -3   0   14.40    5.60
   3   3   0   15.70    9.60
   3  -3   0   -5.70    5.80
  -3   3   0   10.10    5.60
  -3   3   0   17.10   10.60
  -3  -3   0   18.50   11.30
   3   4   0  251.47   31.70
   3  -4   0  221.38   25.60
  -3  -4   0  250.97   32.50
  -3   4   0  241.68   25.30
  -3   4   0  215.88   31.80
   3  -5   0    5.60    8.70
   3   5   0    9.80   11.40
   3  -5   0   -0.70    6.80
  -3   5   0   29.70   13.90
  -3  -5   0   18.30   15.10
   3   6   0  790.62   75.79
   3  -6   0  726.63   73.09
   3  -6   0  717.73   70.09
  -3   6   0  677.33   70.29
  -3   6   0  725.93   79.59
  -3  -6   0  720.53   77.59
   3  -7   0  450.65   42.70
   3  -7   0  444.86   47.60
   3   7   0  469.35   52.09
  -3   7   0  448.46   57.79
  -3  -7   0  447.66   55.19
  -3   7   0  378.66   42.80
   3  -8   0  576.94   67.49
   3  -8   0  660.93   61.49
   3   8   0  618.54   69.09
  -3  -8   0  680.93   71.99
  -3   8   0  575.04   76.49
   3  -9   0   11.80   17.20
   3   9   0    8.90   19.00
  -3   9   0   18.50   23.00
  -3  -9   0   27.30   19.90
   3 -10   0  156.38   27.50
   3  10   0  170.18   30.00
  -3  10   0   42.00   36.80
  -3 -10   0  128.29   35.60
   3  11   0   21.30   22.40
   3 -11   0   42.10   21.20
  -3 -11   0   46.10   25.70
  -3  11   0   26.20   35.40
   3 -12   0    8.30   14.10
  -3 -12   0   35.40   34.60
  -3  12   0  -23.00   37.50
   3 -13   0    6.10   11.30
  -3 -13   0   20.40   27.10
  -3 -14   0   80.49   42.20
  -3 -15   0   -1.50   41.50
   4   0   0  466.65   50.39
   4   1   0  391.06   39.80
   4  -1   0  309.27   38.90
  -4  -1   0  358.46   39.20
  -4   1   0  360.26   44.70
   4   2   0  338.47   40.00
   4  -2   0  314.47   37.40
  -4   2   0  347.17   42.30
  -4  -2   0  300.37   36.70
   4  -3   0   36.20   12.60
   4   3   0   47.20   17.10
  -4   3   0   32.10    8.40
  -4  -3   0   26.60   14.50
  -4   3   0   37.80   14.50
   4   4   0   15.20   16.60
   4  -4   0   -1.20    6.10
   4  -4   0  -10.50    9.10
  -4   4   0    5.20    6.60
  -4  -4   0   10.20   14.90
  -4   4   0    5.10   17.80
   4  -5   0 1185.28  118.29
   4  -5   0 1236.28  117.69
   4   5   0 1165.38  122.69
  -4  -5   0 1132.19  122.99
  -4   5   0 1358.46  124.89
   4  -6   0    7.50    9.70
   4  -6   0   10.00   10.50
   4   6   0   19.20   19.70
  -4  -6   0   10.80   19.40
  -4   6   0  -13.80   20.90
   4   7   0  190.98   35.30
   4  -7   0  205.88   29.20
   4  -7   0  240.78   26.50
  -4  -7   0  271.87   38.40
  -4   7   0  204.68   40.10
   4   8   0   44.20   22.60
   4  -8   0    6.10   14.90
   4  -8   0   16.20   14.00
  -4   8   0   52.59   29.80
  -4  -8   0   28.50   24.90
   4   9   0   23.90   18.40
   4  -9   0   43.80   19.60
  -4   9   0    5.70   22.10
  -4  -9   0    1.40   26.50
   4 -10   0  176.58   32.20
   4  10   0  198.28   36.60
  -4  10   0  150.18   45.30
  -4 -10   0  160.08   35.70
   4  11   0   94.19   31.10
  -4 -11   0   94.09   38.40
  -4  11   0  115.19   45.80
  -4  12   0   34.60   32.00
  -4 -12   0   47.10   29.40
  -4 -13   0  152.98   46.60
  -4  13   0   86.69   48.40
  -4 -14   0   33.40   33.80
   5   0   0   14.80   16.00
  -5   0   0    4.60   10.40
   5  -1   0   25.80   15.60
   5   1   0   47.70   19.10
  -5   1   0   38.80   21.50
  -5  -1   0   40.70   14.80
   5   2   0 1151.08  115.79
   5  -2   0 1111.79  114.39
  -5  -2   0 1178.38  114.99
  -5   2   0 1144.09  117.89
   5  -3   0  287.77   38.40
   5   3   0  325.87   43.90
  -5   3   0  303.07   43.30
  -5  -3   0  376.56   43.60
   5  -4   0 1482.05  150.28
   5   4   0 1627.94  153.68
  -5  -4   0 1570.14  153.58
  -5   4   0 1772.72  157.28
  -5   4   0 1417.76  146.99
   5  -5   0   44.60   14.90
   5   5   0   27.20   22.80
  -5   5   0   63.59   27.50
  -5  -5   0   67.49   22.70
   5  -6   0  193.88   27.20
   5   6   0  212.78   37.50
   5  -6   0  199.58   23.70
  -5  -6   0  236.98   37.80
  -5   6   0  210.48   40.60
   5   7   0   32.00   25.00
   5  -7   0   29.00   13.60
  -5  -7   0   64.09   27.30
  -5   7   0   -4.70   25.70
   5   8   0   62.39   27.10
  -5  -8   0   22.10   21.00
  -5   8   0   34.10   31.50
   5   9   0  183.28   38.10
  -5  -9   0  157.98   41.70
  -5   9   0  200.08   40.70
   5  10   0  447.56   57.09
  -5  10   0  251.07   58.59
  -5 -10   0  353.66   58.89
   5  11   0  129.39   37.60
  -5 -11   0  104.39   42.40
  -5  11   0   69.59   45.70
   5  12   0  150.68   40.00
  -5  12   0   93.69   48.70
  -5 -12   0   83.89   44.20
  -5  13   0   68.89   49.20
  -5 -13   0   13.20   41.70
  -5 -14   0    7.00   44.80
  -5  14   0    9.90   48.20
   6   0   0 1415.46  146.29
  -6   0   0 1480.95  143.09
   6   1   0  649.54   71.69
   6  -1   0  652.33   70.19
  -6   1   0  582.64   77.29
  -6  -1   0  715.63   68.59
  -6   1   0  585.14   65.29
   6   2   0 1404.96  137.19
   6  -2   0 1431.06  134.89
  -6   2   0 1344.27  140.29
  -6  -2   0 1223.18  133.39
  -6   2   0 1334.27  130.19
   6   3   0   21.00   23.70
   6  -3   0   38.50   20.00
  -6  -3   0   39.40   19.60
  -6   3   0   34.70   27.30
   6   4   0  253.27   39.10
   6  -4   0  236.68   35.40
  -6   4   0  326.97   47.20
  -6  -4   0  222.28   38.00
   6   5   0   68.09   28.80
   6  -5   0   24.20   17.70
  -6   5   0   61.09   24.30
  -6  -5   0   21.70   22.70
   6   6   0  631.34   74.59
   6  -6   0  526.25   65.59
  -6  -6   0  588.14   74.49
  -6   6   0  801.42   80.99
   6   7   0  153.08   39.70
  -6  -7   0  229.88   41.20
  -6   7   0  144.69   43.60
   6   8   0  546.65   66.89
  -6  -8   0  407.46   63.89
  -6   8   0  437.76   69.09
   6   9   0  118.49   31.10
  -6  -9   0   29.00   26.10
  -6   9   0   72.39   40.80
   6  10   0  125.19   40.10
  -6  10   0   58.09   44.70
  -6 -10   0   41.50   37.90
   6  11   0  -18.70   32.60
  -6 -11   0  -32.70   36.20
  -6  11   0   -3.00   43.90
   6  12   0   10.20   36.80
  -6  12   0  -48.70   41.70
  -6 -12   0   -1.60   30.30
   6  13   0   14.30   38.60
  -6  13   0  -18.20   48.10
  -6 -13   0  -11.60   45.60
   7   0   0   19.50   23.80
  -7   0   0   15.60   31.20
  -7   0   0   -7.60   15.90
   7   1   0  396.06   51.29
   7  -1   0  320.87   47.40
  -7  -1   0  298.77   42.90
  -7   1   0  360.46   56.79
  -7   1   0  335.77   40.30
   7  -2   0  164.88   33.90
   7   2   0  190.98   34.50
  -7  -2   0  180.48   32.40
  -7   2   0  206.48   43.90
   7   3   0  580.24   76.69
   7  -3   0  643.74   75.19
  -7  -3   0  637.44   73.99
  -7   3   0  743.23   86.29
   7   4   0  321.47   51.99
   7  -4   0  335.47   47.20
  -7   4   0  364.56   57.59
  -7  -4   0  325.67   47.50
   7  -5   0  548.25   68.89
   7   5   0  606.14   77.99
  -7   5   0  674.63   82.69
  -7  -5   0  631.64   75.79
   7  -6   0   83.29   25.50
   7   6   0   92.19   37.10
  -7  -6   0   67.39   31.80
  -7   6   0  244.98   41.40
   7   7   0   43.40   27.00
  -7  -7   0   47.10   31.30
  -7   7   0   13.20   29.00
   7   8   0   10.00   33.30
  -7   8   0  -11.90   38.30
  -7  -8   0  -11.30   31.60
   7   9   0   47.10   39.40
  -7  -9   0   38.20   29.70
  -7   9   0   95.69   47.10
   7  10   0   53.89   33.10
  -7  10   0   80.59   39.60
  -7 -10   0   69.79   42.60
   7  11   0   26.70   41.30
  -7 -11   0   52.39   45.80
  -7  11   0   38.30   49.70
   8   0   0   14.60   28.90
  -8   0   0    1.50   36.10
   8  -1   0  417.36   60.79
   8   1   0  425.86   62.59
  -8   1   0  439.86   72.09
  -8  -1   0  482.05   71.89
   8   2   0  -17.80   21.30
   8  -2   0   23.00   26.10
  -8  -2   0    2.00   22.40
  -8   2   0   35.00   39.20
   8   3   0   32.00   33.90
   8  -3   0   61.49   28.40
  -8  -3   0   60.99   27.30
  -8   3   0   96.19   42.40
   8   4   0   39.70   34.70
   8  -4   0  -23.80   22.20
  -8  -4   0  -12.30   23.60
  -8   4   0  -39.20   36.20
   8   5   0   52.49   35.40
   8  -5   0   19.40   24.10
  -8  -5   0   58.09   29.40
  -8   5   0   65.59   42.80
   8   6   0   -3.80   25.70
  -8  -6   0    2.40   29.00
  -8   6   0    4.90   41.80
   8   7   0  238.38   51.99
  -8   7   0  185.98   57.09
  -8  -7   0  254.17   49.40
   8   8   0   99.19   43.40
  -8   8   0  -24.50   44.60
  -8  -8   0   -0.60   34.70
   8   9   0  122.49   39.40
  -8   9   0  100.59   54.49
  -8  -9   0   85.19   44.50
  -8 -10   0   23.30   43.30
   9   0   0    2.80   24.60
  -9   0   0  -26.80   40.40
   9   1   0   -4.50   32.90
   9  -1   0    3.60   32.40
  -9  -1   0   32.90   45.50
  -9   1   0    5.30   32.50
   9   2   0   12.40   34.50
   9  -2   0   -8.70   31.40
  -9   2   0   13.40   44.70
  -9  -2   0  -21.00   41.50
   9  -3   0   21.20   35.60
   9   3   0    0.50   36.80
  -9   3   0   10.30   45.20
   9  -4   0  -20.90   27.40
   9   4   0  -12.30   36.30
  -9   4   0  -24.70   43.60
   9   5   0  101.19   43.20
  -9  -5   0   49.70   39.50
  -9   5   0   53.59   38.30
   9   6   0   16.40   40.80
  -9  -6   0   18.80   33.90
  -9   6   0   -8.00   47.40
   9   7   0   -0.20   42.00
  -9   7   0   77.59   54.89
  -9  -7   0   12.10   36.60
  10   0   0   -2.00   37.30
 -10   0   0   20.90   59.19
  10   1   0   36.20   40.90
  10  -1   0  -31.90   33.80
 -10   1   0  -32.60   56.69
 -10  -1   0  -16.60   42.90
  10  -2   0   -1.80   34.90
  10   2   0    7.30   40.40
   0 -16   1    8.30   39.00
   0 -15   1   48.40   38.20
   0 -14   1   36.20   32.80
   0 -13   1  425.86   61.49
   0 -12   1  145.59   35.30
   0 -11   1  446.36   60.59
   0 -11   1  524.75   59.39
   0 -10   1  -12.60   17.10
   0 -10   1   17.60   20.70
   0  -9   1    3.20   17.30
   0  -9   1   -3.10   14.70
   0  -8   1   15.50   13.30
   0  -8   1    0.90   14.40
   0  -7   1 1210.78  117.69
   0  -7   1 1148.29  115.79
   0  -6   1  287.67   35.00
   0  -6   1  275.37   31.60
   0  -5   1   70.29   12.50
   0  -5   1   70.29   14.30
   0  -4   1 2077.39  190.38
   0  -4   1 1821.32  194.98
   0  -3   1  701.83   65.29
   0  -3   1  726.53   65.79
   0  -3   1  502.65   68.59
   0  -2   1 1355.26  129.79
   0   1  -1  393.16   41.30
   0  -1   1  423.16   41.30
   0   0  -1   -5.40    1.00
   0   0   1   -4.60    1.10
   0   0   1   -4.80    0.60
   0   0  -1   -6.20    0.70
   0  -1  -1  668.33   63.49
   0   1   1  623.44   63.39
   0   1   1  676.03   62.79
   0  -2  -1 1217.38  128.29
   0   2   1 1377.26  128.49
   0   2   1 1409.46  127.19
   0  -2  -1 1328.67  127.09
   0  -3  -1  555.64   71.89
   0  -3  -1  749.82   69.79
   0   3   1  714.93   67.79
   0  -3  -1  729.13   67.79
   0  -4  -1 2546.65  233.68
   0   4   1 2455.15  233.68
   0  -4  -1 2623.04  236.18
   0  -4  -1 2081.99  239.48
   0   5   1   49.00    9.30
   0  -5  -1   59.99   14.00
   0  -5  -1   70.19    9.40
   0  -5  -1   43.50   19.90
   0  -6  -1  291.07   29.60
   0  -6  -1  310.37   36.80
   0   6   1  264.37   30.00
   0  -7  -1 1148.19  115.99
   0  -8  -1   12.40   12.80
   0  -9  -1    8.20   14.10
   0 -10  -1   -4.40   13.50
   0 -10  -1  -11.10   19.20
   0 -11  -1  474.85   62.99
   0 -11  -1  475.35   54.49
   0 -12  -1  132.09   31.40
   0 -13  -1  399.56   60.99
   0 -14  -1   63.69   35.40
   0 -15  -1   68.09   39.30
   0 -16  -1   -6.90   36.90
   1 -16   1   53.89   39.10
  -1 -16   1   -2.00   40.60
   1 -15   1    4.80   32.70
  -1 -15   1   27.70   38.50
   1 -14   1   38.30   32.10
  -1 -14   1   45.80   37.80
   1 -13   1   30.50   28.00
  -1 -13   1   36.40   31.60
   1 -12   1   85.09   29.90
  -1 -12   1  133.49   31.80
  -1 -12   1  115.09   28.40
   1 -11   1   11.50   21.00
  -1 -11   1   28.30   26.90
  -1 -11   1    8.00   20.10
   1 -10   1 1345.17  133.69
   1 -10   1 1448.06  132.29
  -1 -10   1 1113.19  134.69
   1  -9   1  127.79   28.00
   1  -9   1  155.78   29.40
  -1  -9   1  171.48   31.20
   1  -8   1  474.15   54.49
   1  -8   1  396.26   53.19
  -1  -8   1  543.35   55.89
   1  -7   1  523.35   49.90
   1  -7   1  424.86   48.80
  -1   7  -1  268.07   56.89
  -1  -7   1  497.45   52.09
   1  -6   1  461.25   43.90
  -1  -6   1  361.16   44.70
  -1   6  -1  324.57   50.99
   1  -5   1  277.57   32.20
   1  -5   1  297.77   31.60
   1   5  -1  315.57   32.00
  -1   5  -1  217.68   37.10
  -1  -5   1  285.97   35.00
   1  -4   1 4110.29  394.46
   1   4  -1 4145.08  390.26
   1  -4   1 4127.99  389.86
  -1   4  -1 3998.20  393.56
  -1   4  -1 4253.97  389.36
  -1  -4   1 3897.61  391.06
   1  -3   1  313.07   34.60
   1  -3   1  328.97   34.40
   1   3  -1  348.47   35.50
   1  -3   1  294.47   39.50
  -1  -3   1  321.37   35.80
  -1   3  -1  373.66   34.50
  -1   3  -1  365.26   34.80
  -1   3  -1  392.76   39.20
   1   2  -1 2619.74  258.77
   1  -2   1 2568.84  258.27
   1  -2   1 2596.24  257.67
   1  -2   1 2833.82  260.17
  -1  -2   1 2730.53  258.77
  -1   2  -1 2975.50  258.47
   1  -1   1 2407.46  224.58
   1   1  -1 2324.67  224.18
   1  -1   1 2187.98  223.78
  -1   1  -1 2271.67  224.48
  -1  -1   1 2492.05  224.18
  -1   1  -1 2439.26  223.88
   1   0  -1   84.09   10.00
   1   0  -1   79.09    9.90
   1   0   1   78.99    8.80
   1   0   1   58.29    9.50
  -1   0   1   80.99    9.50
  -1   0   1   80.09    9.90
  -1   0  -1   80.09    8.80
  -1   0  -1   82.09    9.40
   1   1   1 2527.25  226.18
   1   1   1 2509.05  226.18
   1  -1  -1 2446.36  225.38
   1  -1  -1 2454.55  226.18
  -1   1   1 2297.57  226.08
  -1   1   1 2238.58  225.78
  -1  -1  -1 2278.57  226.08
  -1   1   1 2325.97  225.38
  -1  -1  -1 2296.67  225.98
   1  -2  -1 2453.45  266.47
   1  -2  -1 3182.68  267.57
   1   2   1 2999.10  266.67
   1  -2  -1 2960.40  265.17
  -1   2   1 2978.00  267.37
  -1  -2  -1 2702.03  266.97
  -1  -2  -1 2689.63  266.47
  -1   2   1 2656.93  265.17
  -1   2   1 2624.24  266.37
   1  -3  -1  374.46   38.00
   1  -3  -1  383.66   36.60
   1   3   1  324.97   35.70
  -1   3   1  368.86   37.30
  -1   3   1  407.36   38.50
  -1  -3  -1  286.57   36.50
   1  -4  -1 4171.18  392.16
   1  -4  -1 4219.48  389.26
   1   4   1 3967.90  388.26
  -1  -4  -1 4120.99  390.06
  -1   4   1 3919.11  391.66
   1  -5  -1  259.17   25.30
   1   5   1  231.58   28.30
   1  -5  -1  269.27   32.00
   1  -5  -1  266.57   25.50
  -1   5   1  213.08   36.50
  -1  -5  -1  338.17   33.50
   1  -6  -1  361.26   36.20
   1  -6  -1  349.37   41.70
   1   6   1  356.16   39.30
   1  -6  -1  399.26   37.40
  -1  -6  -1  455.75   44.90
  -1   6   1  319.57   49.99
   1  -7  -1  473.55   45.80
   1   7   1  445.96   47.10
   1  -7  -1  459.75   43.80
   1  -7  -1  397.56   48.70
  -1   7   1  382.16   60.59
  -1  -7  -1  471.65   52.89
   1  -8  -1  541.15   51.29
   1  -8  -1  496.95   48.80
   1   8   1  539.85   53.39
   1  -8  -1  444.16   55.69
  -1  -8  -1  410.66   58.69
   1  -9  -1  200.68   23.20
   1  -9  -1  162.78   18.90
   1  -9  -1  152.98   30.10
  -1  -9  -1  136.49   31.90
   1 -10  -1  985.20  111.19
  -1 -10  -1 1220.98  116.29
   1 -11  -1  -19.10   20.00
  -1 -11  -1   33.90   21.10
   1 -12  -1  123.99   33.70
  -1 -12  -1  143.09   38.00
   1 -13  -1   14.40   27.90
  -1 -13  -1  -22.90   29.60
   1 -14  -1    3.20   30.80
  -1 -14  -1   46.60   36.40
   1 -15  -1   62.49   37.10
  -1 -15  -1   62.69   40.30
   1 -16  -1   28.10   43.50
  -1 -16  -1   51.69   44.80
   2 -15   1   35.30   33.50
  -2 -15   1   33.30   41.90
   2 -14   1  223.38   44.10
  -2 -14   1  190.48   49.20
   2 -13   1    6.00   27.30
  -2 -13   1   33.20   27.20
  -2 -13   1   58.09   27.40
   2 -12   1  225.78   40.10
  -2 -12   1  151.48   41.80
   2 -11   1   49.40   24.50
  -2 -11   1   42.20   29.70
   2 -10   1   39.40   20.80
  -2  10  -1    8.50   24.90
  -2 -10   1   14.70   25.10
   2  -9   1  524.25   50.69
   2  -9   1  406.46   56.49
  -2   9  -1  385.66   68.19
  -2  -9   1  598.94   60.09
   2   8  -1  575.34   63.89
   2  -8   1  623.64   59.49
  -2   8  -1  476.45   74.19
  -2  -8   1  614.14   66.39
   2   7  -1 1848.02  173.88
   2  -7   1 1731.43  170.38
   2  -7   1 1701.23  172.78
  -2   7  -1 1814.62  180.48
  -2  -7   1 1843.42  176.48
   2  -6   1  966.40   90.59
   2  -6   1  992.00   92.69
   2   6  -1  984.70   93.39
  -2   6  -1  874.01   90.69
  -2   6  -1  886.61   97.59
  -2  -6   1  866.11   95.59
   2  -5   1  724.53   64.29
   2  -5   1  737.53   63.29
   2   5  -1  702.33   66.19
  -2   5  -1  515.05   62.99
  -2   5  -1  550.24   67.89
  -2  -5   1  601.94   67.49
   2  -4   1 1458.45  165.28
   2  -4   1 1703.33  165.58
   2   4  -1 1711.03  167.58
  -2   4  -1 1791.12  165.78
  -2   4  -1 1820.92  165.38
  -2   4  -1 2019.20  170.48
  -2  -4   1 1724.63  168.68
   2   3  -1 2664.03  240.18
   2  -3   1 2731.83  241.68
   2  -3   1 2576.44  237.68
   2  -3   1 2631.84  238.68
  -2   3  -1 2411.96  237.38
  -2   3  -1 2211.88  238.28
  -2   3  -1 2527.55  241.18
  -2  -3   1 2320.97  240.18
   2   2  -1  887.51   90.99
   2  -2   1  829.12   89.79
   2  -2   1  807.32   91.49
  -2   2  -1 1043.10   90.89
  -2   2  -1 1125.49   92.69
   2  -1   1 4896.91  477.05
   2   1  -1 5066.99  477.55
  -2   1  -1 5172.58  475.35
  -2   1  -1 5039.80  478.15
  -2   1  -1 4918.81  475.35
   2   0  -1  254.27   26.20
   2   0   1  302.87   26.90
  -2   0  -1  228.38   24.80
  -2   0   1  222.68   25.30
   2  -1  -1 5192.28  483.85
   2   1   1 5308.57  484.65
   2   1   1 4950.90  483.95
  -2   1   1 4881.61  484.75
  -2  -1  -1 5092.69  483.95
  -2   1   1 5189.78  483.65
  -2   1   1 5050.09  483.65
   2   2   1 1048.90   94.79
   2  -2  -1  946.51   93.59
   2  -2  -1 1103.59   93.39
   2  -2  -1 1053.59   95.59
  -2   2   1  907.41   94.89
  -2   2   1  903.21   93.39
  -2   2   1  908.01   93.09
  -2  -2  -1  901.71   94.59
   2  -3  -1 2319.37  237.48
   2   3   1 2375.66  238.38
   2  -3  -1 2392.36  236.38
   2  -3  -1 2457.75  239.58
  -2   3   1 2575.14  236.38
  -2   3   1 2579.54  239.68
  -2   3   1 2624.84  237.68
  -2  -3  -1 2577.94  239.18
   2  -4  -1 1794.22  164.38
   2   4   1 1654.43  167.18
  -2  -4  -1 1850.01  168.48
  -2   4   1 1527.45  168.68
  -2   4   1 1755.52  164.38
   2  -5  -1  592.34   59.79
   2   5   1  584.74   64.09
  -2  -5  -1  760.42   67.59
  -2   5   1  766.52   69.49
   2   6   1  907.11   84.79
   2  -6  -1  674.83   83.59
  -2   6   1  917.81   89.29
  -2  -6  -1  958.80   88.39
   2  -7  -1 2173.48  182.58
   2   7   1 1804.92  180.68
  -2  -7  -1 1933.11  184.68
  -2   7   1 1471.95  185.58
   2   8   1  536.05   58.29
   2  -8  -1  595.84   60.39
  -2   8   1  406.56   67.69
  -2  -8  -1  592.24   62.69
   2   9   1  498.95   53.89
   2  -9  -1  535.05   56.59
  -2   9   1  372.96   66.09
  -2  -9  -1  467.85   62.09
   2  10   1   38.30   18.20
   2 -10  -1   40.00   20.40
  -2  10   1   -8.00   32.10
  -2 -10  -1   36.40   26.50
   2 -11  -1   99.49   26.90
  -2 -11  -1   45.50   24.40
   2 -12  -1  207.28   37.70
  -2 -12  -1  139.79   41.00
   2 -13  -1   39.40   31.20
  -2 -13  -1   18.40   33.70
   2 -14  -1  191.78   41.60
  -2 -14  -1   90.09   35.20
   2 -15  -1   63.19   36.50
  -2 -15  -1   78.09   44.50
  -3 -15   1  -25.80   39.90
  -3 -14   1   19.20   39.40
  -3 -13   1  184.48   41.70
   3 -12   1   85.29   28.00
  -3 -12   1  -23.80   31.10
  -3  12  -1   58.39   43.30
   3 -11   1  669.23   69.59
  -3 -11   1  601.74   78.19
  -3  11  -1  460.15   77.89
   3 -10   1  177.18   29.20
  -3 -10   1   91.19   34.50
  -3  10  -1  150.58   43.40
   3  -9   1  812.12   84.29
   3  -9   1  865.41   79.59
   3   9  -1  802.62   86.09
  -3   9  -1  700.53   91.39
  -3  -9   1  739.23   90.29
   3  -8   1  303.87   34.20
   3   8  -1  367.76   45.00
   3  -8   1  352.86   40.60
  -3   8  -1  277.77   47.40
  -3  -8   1  352.36   46.50
   3   7  -1  121.69   24.90
   3  -7   1  111.29   16.20
   3  -7   1  135.09   20.30
  -3   7  -1   89.69   29.30
  -3  -7   1  121.49   25.00
   3   6  -1  244.68   35.00
   3  -6   1  243.88   29.60
   3  -6   1  244.98   28.30
  -3   6  -1  284.57   38.80
  -3  -6   1  318.87   40.00
   3  -5   1 5184.28  475.85
   3   5  -1 5122.99  478.65
  -3   5  -1 4817.02  474.85
  -3  -5   1 4904.01  479.45
   3   4  -1  966.50   96.79
   3  -4   1 1016.70   94.19
   3  -4   1  880.91   92.19
  -3   4  -1  997.70   92.09
  -3  -4   1  944.51   97.39
  -3   4  -1  981.70   98.89
   3  -3   1 4291.57  447.46
   3   3  -1 4319.97  449.06
  -3   3  -1 4969.70  445.16
  -3   3  -1 4981.70  450.65
  -3  -3   1 4905.11  449.76
   3  -2   1  891.81   87.79
   3   2  -1  869.31   88.59
  -3   2  -1  912.21   90.39
   3  -1   1 1152.28  113.19
   3   1  -1 1190.78  113.89
  -3   1  -1 1128.19  110.79
  -3   1  -1 1168.08  114.69
  -3   1  -1 1169.08  110.99
   3   0  -1   -2.60    8.30
   3   0   1    9.30    9.40
  -3   0  -1    9.00    6.30
   3  -1  -1 1131.79  110.09
   3   1   1 1141.19  110.79
   3  -1  -1 1084.09  109.09
  -3   1   1 1125.49  111.99
  -3  -1  -1 1168.38  109.99
   3   2   1  880.21   88.39
   3  -2  -1  847.72   86.29
   3  -2  -1  835.92   86.79
  -3   2   1  958.50   90.09
  -3  -2  -1  944.81   88.29
  -3   2   1  897.41   87.29
   3  -3  -1 5103.09  446.36
   3   3   1 4979.70  448.36
   3  -3  -1 5005.60  446.16
  -3   3   1 3976.30  448.26
  -3  -3  -1 4326.97  447.86
   3  -4  -1  976.30   93.39
   3   4   1  924.61   96.69
  -3   4   1  953.30   93.39
  -3   4   1  968.80   98.59
  -3  -4  -1  990.40   97.59
   3  -5  -1 5436.76  479.65
   3   5   1 4808.02  480.75
   3  -5  -1 4817.32  477.15
  -3   5   1 4940.51  477.25
  -3  -5  -1 5182.38  482.25
   3   6   1  349.17   37.20
   3  -6  -1  293.17   28.20
   3  -6  -1  282.97   35.00
  -3   6   1  300.67   41.90
  -3   6   1  254.47   28.20
  -3  -6  -1  239.88   37.30
   3   7   1  115.99   24.30
   3  -7  -1  124.59   22.20
  -3   7   1  130.19   31.00
  -3  -7  -1  123.19   28.30
   3   8   1  315.17   40.80
   3  -8  -1  350.26   40.00
  -3   8   1  267.57   44.60
  -3  -8  -1  226.58   43.20
   3  -9  -1  661.33   79.29
   3   9   1  830.62   81.19
  -3  -9  -1  853.31   85.29
  -3   9   1  711.13   86.79
   3  10   1   98.99   25.60
  -3 -10  -1  108.39   33.80
  -3  10   1   79.59   31.10
   3  11   1  739.43   69.59
  -3  11   1  434.36   77.49
  -3 -11  -1  483.95   72.69
   3 -12  -1   52.99   28.20
  -3  12   1    4.70   38.20
  -3 -12  -1   14.50   25.30
   3 -13  -1  249.78   42.90
  -3 -13  -1  154.38   47.40
  -3 -14  -1  -38.90   36.80
  -3 -15  -1   75.09   45.90
  -4 -14   1   45.30   34.30
  -4 -13   1   31.20   41.00
  -4  13  -1   25.20   45.60
  -4  12  -1   67.29   36.00
  -4 -12   1   56.99   38.30
  -4 -11   1   48.30   27.70
  -4  11  -1   56.39   41.80
   4  10  -1  130.79   27.50
  -4 -10   1   95.59   35.20
  -4  10  -1   59.59   31.70
   4  -9   1  277.97   38.40
   4   9  -1  282.37   41.20
  -4   9  -1  323.67   50.09
  -4  -9   1  288.07   48.70
   4  -8   1  634.34   69.69
   4  -8   1  733.73   72.89
   4   8  -1  692.73   75.69
  -4  -8   1  864.11   83.29
  -4   8  -1  683.23   81.19
   4  -7   1  912.31   90.29
   4  -7   1  938.41   89.89
   4   7  -1  845.82   94.09
  -4  -7   1  970.40   98.89
  -4   7  -1  843.32  100.39
   4  -6   1 1227.88  118.49
   4   6  -1 1138.19  121.79
  -4  -6   1 1261.07  124.99
   4  -5   1  395.96   37.10
   4  -5   1  361.16   40.80
   4   5  -1  377.16   47.90
  -4   5  -1  303.97   48.70
  -4  -5   1  348.17   48.00
   4   4  -1  903.81   80.29
   4  -4   1  742.93   75.69
  -4   4  -1  709.33   79.39
  -4  -4   1  676.33   78.49
   4  -3   1  556.44   57.09
   4   3  -1  592.04   59.19
  -4  -3   1  577.94   59.69
  -4   3  -1  604.74   60.79
  -4   3  -1  522.15   52.39
   4  -2   1  990.70  103.59
   4   2  -1 1088.39  105.59
  -4   2  -1 1094.89  100.29
  -4   2  -1  961.40  100.09
  -4   2  -1 1176.68  107.79
   4  -1   1 1636.44  177.68
   4   1  -1 1772.82  178.28
  -4   1  -1 1922.91  175.28
  -4   1  -1 1895.81  180.88
  -4   1  -1 1875.91  175.38
   4   0   1 3508.25  341.17
   4   0  -1 3475.45  340.97
  -4   0  -1 3665.43  339.37
   4  -1  -1 1981.40  181.08
   4   1   1 1818.72  181.38
  -4  -1  -1 1860.21  180.18
  -4   1   1 1784.12  183.08
   4   2   1 1155.58  108.29
   4  -2  -1 1053.39  106.39
  -4   2   1 1115.59  109.99
  -4  -2  -1 1021.40  106.89
   4  -3  -1  519.25   55.39
   4  -3  -1  564.84   56.99
   4   3   1  522.25   58.49
  -4   3   1  676.23   63.09
  -4  -3  -1  535.05   58.89
   4  -4  -1  713.63   73.49
   4  -4  -1  704.43   73.89
   4   4   1  645.74   77.29
  -4  -4  -1  782.42   78.19
  -4   4   1  916.71   79.99
   4  -5  -1  358.16   40.80
   4  -5  -1  389.96   40.00
   4   5   1  363.06   47.50
  -4   5   1  368.06   49.70
  -4  -5  -1  393.06   47.30
   4   6   1 1251.17  123.59
   4  -6  -1 1214.48  117.39
  -4  -6  -1 1167.88  124.39
   4   7   1  889.51   97.89
   4  -7  -1  989.00   90.49
   4  -7  -1  953.60   95.19
  -4   7   1  819.22   99.29
  -4  -7  -1  906.81  100.39
   4   8   1  754.32   82.09
   4  -8  -1  768.72   78.99
  -4   8   1  758.52   88.49
  -4  -8  -1  702.23   82.69
   4  -9  -1  424.46   48.30
   4   9   1  328.27   47.10
  -4   9   1  330.57   52.99
  -4  -9  -1  327.57   53.99
   4 -10  -1  104.59   27.50
   4  10   1  125.49   31.70
  -4 -10  -1  135.29   36.80
  -4  10   1   66.09   31.00
   4  11   1   99.29   34.20
  -4  11   1   17.90   39.00
  -4 -11  -1  119.39   33.60
   4  12   1  140.69   35.00
  -4  12   1   41.20   42.20
  -4 -12  -1   87.09   40.60
  -4 -13  -1  -15.20   37.10
  -4  13   1   44.20   43.30
  -4 -14  -1   77.49   36.70
  -5 -14   1  -25.10   42.70
  -5  13  -1   67.19   50.39
  -5 -13   1   51.49   43.90
  -5  12  -1   46.30   47.50
  -5 -12   1  113.49   45.40
   5  11  -1   41.80   32.00
  -5  11  -1   39.70   42.80
  -5 -11   1   74.89   32.00
   5  10  -1  232.08   43.80
  -5 -10   1  209.48   47.80
  -5  10  -1  214.88   47.20
   5   9  -1  124.79   33.90
  -5   9  -1   62.09   30.70
  -5  -9   1   93.69   34.70
   5   8  -1  323.57   44.00
  -5   8  -1  242.28   46.50
  -5  -8   1  289.57   45.40
   5  -7   1  111.19   19.80
   5   7  -1   64.39   28.10
  -5   7  -1  128.69   35.50
  -5  -7   1   83.49   30.20
   5  -6   1  410.56   46.90
   5   6  -1  421.26   54.59
  -5  -6   1  333.27   53.29
  -5   6  -1  467.65   57.19
   5   5  -1  172.08   30.00
   5  -5   1  191.88   26.40
  -5   5  -1  166.18   31.70
  -5  -5   1  119.79   30.40
   5  -4   1 1348.27  131.09
   5   4  -1 1249.57  134.19
  -5  -4   1 1265.37  133.89
  -5   4  -1 1430.76  136.19
   5  -3   1  158.08   26.80
   5   3  -1  190.68   28.60
  -5   3  -1  170.38   33.20
  -5  -3   1  211.18   29.80
  -5   3  -1  183.78   17.30
  -5   3  -1  145.99   17.10
   5   2  -1 1343.37  114.89
   5  -2   1 1173.28  113.09
  -5   2  -1  963.20  108.09
  -5  -2   1 1245.78  113.99
  -5   2  -1 1131.99  115.79
   5  -1   1  125.99   21.70
   5   1  -1   89.49   22.20
  -5   1  -1   58.79   12.70
  -5   1  -1   47.50   19.20
   5   0  -1  484.15   52.09
   5   0   1  431.46   51.69
  -5   0  -1  495.25   50.19
   5  -1  -1   88.49   19.50
   5   1   1   50.39   20.10
  -5  -1  -1   56.39   15.70
  -5   1   1  106.49   25.60
   5  -2  -1 1111.69  115.39
   5   2   1 1091.79  116.49
  -5  -2  -1 1269.07  116.39
  -5   2   1 1149.39  119.89
   5   3   1  153.98   29.40
   5  -3  -1  138.79   24.40
  -5  -3  -1  188.78   28.00
  -5   3   1  184.28   32.70
   5  -4  -1 1356.16  132.09
   5  -4  -1 1431.06  134.39
   5   4   1 1271.47  137.69
  -5   4   1 1466.15  139.19
  -5  -4  -1 1276.67  136.69
   5  -5  -1  148.69   23.10
   5   5   1  108.89   30.20
   5  -5  -1  144.99   21.30
  -5  -5  -1  189.28   31.10
  -5   5   1  198.88   35.40
   5  -6  -1  374.26   44.90
   5  -6  -1  435.56   45.50
   5   6   1  491.55   56.79
  -5  -6  -1  397.56   54.59
  -5   6   1  392.76   57.59
   5  -7  -1  112.19   20.90
   5  -7  -1   92.69   16.90
   5   7   1  128.59   31.30
  -5   7   1   39.40   24.30
  -5  -7  -1  107.99   30.30
   5   8   1  320.27   48.50
  -5   8   1  265.57   50.69
  -5  -8  -1  335.57   48.50
   5   9   1   97.39   32.80
  -5   9   1   79.29   31.00
  -5  -9  -1   67.59   27.70
   5  10   1  188.18   38.50
  -5 -10  -1  152.78   42.70
  -5  10   1   97.29   37.10
   5  11   1   74.29   32.80
  -5 -11  -1   65.09   38.80
  -5  11   1   31.80   41.10
   5  12   1   51.09   35.80
  -5  12   1   90.89   49.10
  -5 -12  -1  154.48   39.90
   5  13   1   37.90   35.90
  -5  13   1   57.19   39.00
  -5 -13  -1   66.29   44.90
  -5 -14  -1   -1.50   44.90
  -5  14   1   -4.80   46.00
  -6 -13   1  -41.40   43.90
   6  12  -1   29.00   37.90
  -6  12  -1  121.29   44.80
  -6 -12   1    7.40   33.00
   6  11  -1   72.29   36.70
  -6  11  -1   35.10   46.30
  -6 -11   1   73.29   42.80
   6  10  -1  151.58   40.30
  -6 -10   1   40.70   29.90
  -6  10  -1   76.49   45.60
   6   9  -1   32.80   32.50
  -6  -9   1  -11.00   31.40
  -6   9  -1   49.10   39.10
   6   8  -1   15.00   28.80
  -6  -8   1   16.00   29.00
  -6   8  -1  -13.40   34.00
   6  -7   1   83.99   21.00
   6   7  -1   65.69   31.30
  -6  -7   1   54.29   29.60
  -6   7  -1    7.70   32.80
   6   6  -1  130.79   35.20
   6  -6   1  116.19   24.50
  -6  -6   1  115.19   32.80
  -6   6  -1  144.39   33.90
   6   5  -1  140.69   33.50
   6  -5   1  134.09   26.00
  -6   5  -1  158.28   38.60
  -6  -5   1  109.79   26.40
   6   4  -1  388.66   53.69
   6  -4   1  421.26   50.69
  -6  -4   1  368.96   53.69
  -6   4  -1  526.05   60.39
   6  -3   1  142.79   28.60
   6   3  -1  215.68   33.30
  -6   3  -1  209.18   35.20
  -6  -3   1  143.89   29.60
   6   2  -1  515.75   56.69
   6  -2   1  479.15   52.99
  -6  -2   1  417.96   50.79
  -6   2  -1  420.26   56.79
  -6   2  -1  378.56   43.00
   6   1  -1   38.00   17.40
   6  -1   1   11.40   14.10
  -6   1  -1   25.30   19.80
  -6   1  -1    0.40   10.30
  -6  -1   1   12.60   16.00
   6   0  -1   -7.60   18.20
   6   0   1   -7.30   18.60
  -6   0  -1    8.40   12.20
  -6   0  -1    4.30   24.00
   6  -1  -1    6.50   17.80
   6   1   1   -4.80   15.30
  -6  -1  -1    4.40   14.50
  -6   1   1   18.60   19.20
   6  -2  -1  354.16   49.50
   6   2   1  386.76   51.59
  -6  -2  -1  430.66   49.70
  -6   2   1  467.45   56.49
   6  -3  -1  183.38   29.20
   6   3   1  142.39   33.40
  -6  -3  -1  180.68   30.30
  -6   3   1  170.78   33.10
   6   4   1  440.26   54.09
   6  -4  -1  397.46   49.40
  -6  -4  -1  344.67   50.59
  -6   4   1  458.85   56.69
   6   5   1  167.78   35.40
   6  -5  -1  132.79   25.60
  -6  -5  -1  117.89   29.90
  -6   5   1  152.38   32.80
   6  -6  -1  126.89   24.90
   6   6   1  126.29   30.00
  -6  -6  -1  118.29   32.10
  -6   6   1  208.38   41.20
   6   7   1   56.19   24.90
  -6  -7  -1   38.60   29.20
  -6   7   1   44.80   27.50
   6   8   1   17.90   31.20
  -6   8   1   10.00   34.30
  -6  -8  -1   38.40   31.20
   6   9   1   13.40   31.90
  -6   9   1   21.20   37.60
  -6  -9  -1    3.80   32.30
   6  10   1   98.09   38.90
  -6  10   1  126.49   46.70
  -6 -10  -1   74.09   39.80
   6  11   1   27.10   36.30
  -6  11   1   56.19   47.10
  -6 -11  -1   17.60   28.70
   6  12   1   60.09   39.20
  -6 -12  -1   61.29   45.40
  -6  12   1   91.19   51.29
   6  13   1  101.79   44.20
  -6  13   1   58.39   51.89
  -6 -13  -1   72.29   48.80
   7  11  -1   61.09   41.00
  -7 -11   1   21.40   44.60
  -7  11  -1   -4.80   36.70
   7  10  -1   82.69   34.30
  -7  10  -1   96.89   51.19
  -7 -10   1  104.09   36.10
   7   9  -1   49.40   39.10
  -7  -9   1   47.40   38.90
  -7   9  -1   85.59   47.40
   7   8  -1  290.57   44.80
  -7  -8   1  192.68   43.20
  -7   8  -1   75.09   46.20
   7   7  -1   22.70   32.80
  -7   7  -1   -9.10   37.80
  -7  -7   1  -16.60   29.00
   7   6  -1   -2.00   29.60
   7  -6   1   14.00   22.10
  -7  -6   1  103.99   32.90
  -7   6  -1  129.49   40.70
   7   5  -1   36.40   24.40
   7  -5   1   64.99   23.30
  -7   5  -1   56.19   28.70
  -7  -5   1   97.89   30.20
   7  -4   1   22.00   23.00
   7   4  -1   -4.70   20.10
  -7   4  -1   49.90   33.90
  -7  -4   1   30.40   23.50
   7   3  -1    3.00   19.90
   7  -3   1   22.30   20.90
  -7   3  -1   72.79   34.00
  -7  -3   1   27.40   23.70
   7   2  -1  154.98   29.70
   7  -2   1  100.09   28.40
  -7  -2   1   69.99   24.00
  -7   2  -1  140.19   38.40
   7   1  -1  105.99   32.10
   7  -1   1  120.19   31.60
  -7  -1   1  179.28   29.30
  -7   1  -1  170.18   42.30
   7   0   1  226.58   42.00
   7   0  -1  254.87   42.20
  -7   0   1  237.88   36.10
  -7   0  -1  329.17   49.80
  -7   0   1  213.68   48.70
  -7   0  -1  308.07   36.30
   7  -1  -1  132.99   30.20
   7   1   1  154.98   34.40
  -7   1   1  156.68   40.70
  -7  -1  -1  123.59   24.60
  -7   1   1   75.59   21.70
   7  -2  -1  119.79   29.50
   7   2   1  147.49   34.50
  -7  -2  -1  151.58   29.10
  -7   2   1   98.59   37.50
  -7   2   1  134.79   25.80
   7   3   1   36.90   29.10
   7  -3  -1   26.50   22.00
  -7  -3  -1   72.69   22.60
  -7   3   1   40.10   32.80
   7   4   1   41.80   30.80
   7  -4  -1    9.00   22.40
  -7   4   1   24.00   24.90
  -7  -4  -1    4.70   23.90
   7  -5  -1   54.49   24.10
   7   5   1   56.89   25.40
  -7   5   1   68.09   36.60
  -7  -5  -1   56.79   27.50
   7   6   1   86.79   34.80
  -7  -6  -1    4.60   26.70
  -7   6   1   37.00   36.40
   7   7   1    5.30   33.00
  -7   7   1   11.80   28.30
  -7  -7  -1   -7.80   29.20
   7   8   1  200.88   46.10
  -7   8   1   67.29   43.00
  -7  -8  -1  183.38   43.20
   7   9   1   19.00   35.50
  -7   9   1   34.50   43.60
  -7  -9  -1   69.79   39.20
   7  10   1  118.79   36.60
  -7  10   1   88.49   49.30
  -7 -10  -1   42.00   41.70
   7  11   1   49.00   41.80
  -7  11   1   80.99   52.19
  -7 -11  -1    2.10   42.70
  -8 -10   1    2.30   42.50
   8   9  -1  -17.70   28.90
  -8  -9   1   12.60   29.40
  -8   9  -1   -7.90   50.39
   8   8  -1   -7.00   38.20
  -8  -8   1   21.80   36.60
  -8   8  -1   19.30   47.40
   8   7  -1  182.38   47.50
  -8  -7   1  110.59   40.30
  -8   7  -1  115.19   41.30
   8   6  -1   57.79   37.10
  -8  -6   1   21.70   31.40
  -8   6  -1  136.59   40.30
   8  -5   1   90.09   34.40
   8   5  -1  211.08   40.40
  -8  -5   1  245.28   41.80
  -8   5  -1  137.39   40.90
   8   4  -1   52.99   27.90
   8  -4   1   96.29   29.20
  -8   4  -1   69.99   34.10
  -8  -4   1   26.60   30.50
   8   3  -1   46.90   33.90
   8  -3   1   55.29   27.80
  -8   3  -1   82.29   34.30
  -8  -3   1   95.29   31.50
   8  -2   1   48.10   28.30
   8   2  -1   -1.10   29.40
  -8   2  -1  -36.20   25.70
  -8  -2   1   18.80   24.60
   8  -1   1  186.68   40.70
   8   1  -1  223.58   38.90
  -8   1  -1  250.07   52.79
  -8  -1   1  215.48   46.80
  -8  -1   1  176.28   34.40
   8   0   1   -8.80   20.00
   8   0  -1    7.80   27.60
  -8   0  -1   12.30   28.10
  -8   0   1   36.70   38.60
   8   1   1  160.08   42.30
   8  -1  -1  194.68   40.40
  -8  -1  -1  162.38   42.60
  -8   1   1  282.47   49.20
   8  -2  -1   24.80   26.50
   8   2   1   28.00   32.00
  -8   2   1   -3.70   27.20
  -8  -2  -1   -1.90   23.60
   8  -3  -1   26.90   26.90
   8   3   1   95.59   36.50
  -8  -3  -1   41.30   26.70
  -8   3   1   80.49   32.90
   8  -4  -1   20.00   24.40
   8   4   1   84.49   37.80
  -8   4   1   31.50   38.10
  -8  -4  -1   76.99   31.20
   8   5   1  100.29   40.60
   8  -5  -1  152.48   37.50
  -8   5   1  150.08   47.30
  -8  -5  -1   77.19   32.10
   8   6   1   59.99   39.20
  -8  -6  -1   52.89   32.80
  -8   6   1  154.68   47.10
   8   7   1  122.79   37.50
  -8   7   1  222.78   56.09
  -8  -7  -1  137.49   45.00
   8   8   1   13.30   39.60
  -8   8   1  -37.50   43.10
  -8  -8  -1   17.20   36.80
   8   9   1   15.30   31.10
  -8  -9  -1   17.90   40.40
  -8   9   1   33.70   49.60
  -8 -10  -1   32.70   44.50
  -8  10   1   22.70   57.19
   9   7  -1   65.39   47.60
  -9   7  -1   49.80   54.29
  -9  -7   1   17.70   37.50
   9   6  -1   52.99   43.30
  -9  -6   1  -12.70   33.00
  -9   6  -1   41.90   39.00
   9   5  -1   71.89   42.70
  -9  -5   1  123.29   40.30
  -9   5  -1   83.49   52.99
   9   4  -1   35.00   38.50
   9  -4   1   31.50   31.30
  -9   4  -1   23.70   48.50
  -9  -4   1    5.10   51.09
   9  -3   1  142.49   41.50
   9   3  -1   91.49   41.30
  -9   3  -1  108.59   50.39
   9   2  -1  -13.70   32.90
   9  -2   1   21.30   35.30
  -9   2  -1   30.70   35.10
   9   1  -1   -3.50   33.20
   9  -1   1   49.10   34.00
  -9   1  -1   52.19   47.10
  -9  -1   1   21.50   44.10
   9   0  -1   71.69   36.50
   9   0   1   22.20   34.60
  -9   0   1    5.70   33.60
  -9   0  -1   30.10   45.10
   9   1   1   38.30   28.70
   9  -1  -1    5.30   31.00
  -9  -1  -1   31.60   44.70
  -9   1   1    8.80   45.00
   9  -2  -1   -6.10   29.50
   9   2   1  -16.20   34.50
  -9  -2  -1   -6.80   42.20
  -9   2   1   21.50   44.90
   9  -3  -1   92.09   38.40
   9   3   1  117.39   44.30
  -9   3   1  220.48   56.79
   9   4   1    7.40   37.90
   9  -4  -1   -2.30   27.70
  -9   4   1   29.80   35.40
   9   5   1  115.79   45.90
  -9   5   1   67.99   50.09
   9   6   1   29.90   42.70
  -9   6   1   32.80   49.50
  -9  -6  -1   42.50   34.90
   9   7   1   37.00   44.70
  -9   7   1   26.20   51.39
  -9  -7  -1   49.30   43.10
  10  -2   1   22.10   38.40
  10   2  -1   16.80   39.40
  10  -1   1    8.00   38.20
  10   1  -1    2.70   39.80
 -10   1  -1   -4.00   44.50
 -10  -1   1  -40.10   57.19
  10   0  -1   11.90   39.30
  10   0   1   85.09   35.10
 -10   0  -1   15.50   60.39
 -10   0   1   51.39   43.60
  10   1   1   37.70   41.70
  10  -1  -1   18.40   36.80
 -10   1   1   24.60   59.99
  10   2   1   49.99   44.50
  10  -2  -1   86.19   39.80
 -10   2   1   27.40   48.30
   0 -16   2   35.00   40.20
   0 -15   2   34.70   37.10
   0 -14   2  233.48   48.60
   0 -13   2  161.98   38.70
   0 -12   2   53.49   27.90
   0 -12   2   25.90   26.90
   0 -11   2   62.49   27.40
   0 -11   2   73.99   26.30
   0 -10   2   81.19   25.60
   0 -10   2  105.99   28.10
   0  -9   2  167.68   30.00
   0  -9   2  143.99   26.40
   0  -8   2 1522.75  153.78
   0  -8   2 1569.94  152.78
   0  -7   2 1329.07  133.99
   0  -7   2 1367.36  133.19
   0  -6   2 1667.83  160.18
   0  -6   2 1623.34  160.88
   0  -5   2  681.53   68.49
   0  -5   2  668.53   68.69
   0  -4   2    5.90    7.60
   0  -4   2    7.40    7.40
   0  -4   2   25.00   13.40
   0  -3   2 3347.87  288.97
   0  -3   2 2636.94  291.97
   0   2  -2  515.55   47.10
   0  -2   2  348.17   48.80
   0  -2   2  481.75   47.20
   0  -2   2  488.75   46.20
   0  -1   2 3919.31  373.66
   0  -1   2 3999.90  374.46
   0   1  -2 4070.59  374.46
   0   1  -2 3766.62  373.56
   0   0   2 3581.64  336.87
   0   0  -2 3405.96  337.17
   0   0   2 3567.54  337.17
   0   0  -2 3622.94  336.97
   0   1   2 4047.29  380.76
   0  -1  -2 3695.33  380.06
   0   1   2 3977.20  380.06
   0  -1  -2 4311.87  380.86
   0  -2  -2  488.95   45.30
   0   2   2  486.85   43.80
   0  -2  -2  341.27   45.80
   0  -3  -2 3738.93  328.27
   0   3   2 3531.35  325.97
   0  -3  -2 2828.12  329.37
   0  -3  -2 3554.04  325.97
   0  -4  -2    7.70   13.00
   0  -4  -2    3.70    4.30
   0  -4  -2   -1.30    6.20
   0   4   2    5.70    4.50
   0  -5  -2  689.13   74.79
   0   5   2  686.73   65.49
   0  -5  -2  673.63   65.49
   0  -5  -2  631.44   69.29
   0   6   2 1635.24  160.18
   0  -6  -2 1748.72  164.38
   0  -6  -2 1662.53  160.18
   0  -7  -2 1256.87  126.39
   0   7   2 1253.57  121.39
   0  -8  -2 1511.75  151.08
   0  -9  -2  201.18   35.40
   0 -10  -2   98.29   25.70
   0 -11  -2   58.89   27.50
   0 -12  -2   90.59   33.00
   0 -13  -2  266.87   49.70
   0 -14  -2  200.48   47.40
   0 -15  -2  111.69   43.00
   0 -16  -2   -2.40   38.90
   1 -16   2  -24.80   34.50
  -1 -16   2   20.40   41.30
   1 -15   2   34.30   35.20
  -1 -15   2   53.49   39.20
   1 -14   2    4.70   33.40
  -1 -14   2   17.30   34.00
   1 -13   2    4.10   26.40
  -1 -13   2   42.30   32.80
   1 -12   2   23.10   24.50
  -1 -12   2   95.39   27.90
  -1 -12   2   58.99   30.90
   1 -11   2 1101.59  105.49
   1 -11   2 1106.39  105.99
  -1 -11   2  880.71  101.99
  -1 -11   2  875.21  106.99
   1 -10   2  368.06   48.10
   1 -10   2  353.96   49.00
  -1 -10   2  372.66   45.90
  -1 -10   2  301.57   48.70
   1  -9   2 1654.63  160.58
   1  -9   2 1830.82  162.48
  -1  -9   2 1585.24  159.18
  -1  -9   2 1410.26  161.38
   1  -8   2  172.18   30.60
   1  -8   2  199.88   28.20
  -1  -8   2  138.29   26.50
   1  -7   2  505.15   47.70
   1  -7   2  401.86   50.09
  -1  -7   2  362.16   49.30
  -1   7  -2  333.57   57.49
   1  -6   2  181.68   26.20
   1  -6   2  163.58   22.60
  -1  -6   2  147.89   25.50
  -1   6  -2  153.58   30.50
   1  -5   2  960.30   99.99
  -1  -5   2 1050.39  100.19
  -1   5  -2  989.00  104.89
   1  -4   2  491.35   51.59
   1  -4   2  407.76   47.40
  -1   4  -2  470.95   51.89
   1  -3   2 7067.99  667.93
   1  -3   2 7393.46  664.53
   1  -3   2 6853.41  665.73
  -1   3  -2 6784.32  667.43
  -1   3  -2 6896.01  665.33
   1  -2   2 1629.64  134.99
   1  -2   2 1405.26  133.59
   1  -2   2 1483.75  132.29
  -1   2  -2 1203.18  132.99
  -1   2  -2 1213.58  134.19
   1   1  -2 3062.09  264.57
   1  -1   2 3013.70  264.47
   1  -1   2 2910.11  264.47
   1  -1   2 3082.59  263.27
  -1   1  -2 2585.74  263.07
  -1  -1   2 2654.73  264.87
  -1   1  -2 2540.25  264.17
  -1   1  -2 2494.05  263.97
  -1  -1   2 2576.74  264.17
   1   0   2  171.48   19.30
   1   0  -2  172.48   20.10
   1   0   2  182.38   20.20
  -1   0  -2  159.98   19.20
  -1   0   2  164.28   19.70
  -1   0  -2  166.78   19.40
  -1   0  -2  161.68   19.50
  -1   0   2  189.88   20.20
   1   1   2 2584.14  277.37
   1   1   2 2668.93  277.37
  -1   1   2 3056.89  277.17
  -1   1   2 2976.90  277.57
  -1  -1  -2 3080.59  277.67
  -1  -1  -2 3089.59  277.47
   1  -2  -2 1363.56  135.29
   1  -2  -2 1208.48  135.39
   1   2   2 1272.67  135.09
  -1   2   2 1489.75  134.29
  -1  -2  -2 1451.55  135.29
  -1   2   2 1648.64  135.99
  -1  -2  -2 1416.36  135.89
   1  -3  -2 6957.90  682.63
   1  -3  -2 7677.03  683.23
   1   3   2 6991.20  681.73
  -1   3   2 7274.97  683.33
  -1   3   2 6949.10  679.93
  -1  -3  -2 7298.17  683.13
   1  -4  -2  581.24   53.59
   1   4   2  586.74   51.79
  -1  -4  -2  415.96   53.29
  -1   4   2  431.66   55.09
   1  -5  -2 1312.97  116.79
   1  -5  -2 1119.39  109.59
   1   5   2 1100.99  107.49
  -1  -5  -2  981.60  109.39
   1  -6  -2  171.38   24.90
   1   6   2  150.78   20.30
  -1   6   2  138.59   30.30
  -1  -6  -2  152.88   25.50
   1   7   2  412.36   43.50
   1  -7  -2  403.26   47.20
  -1  -7  -2  470.65   49.90
  -1   7   2  319.07   52.49
   1  -8  -2  164.68   14.90
   1   8   2  134.99   21.50
   1  -8  -2  133.99   14.20
   1  -8  -2  118.09   23.90
  -1  -8  -2  156.18   29.70
   1   9   2 1562.04  163.58
   1  -9  -2 1548.84  167.48
   1  -9  -2 1812.02  159.48
  -1  -9  -2 1623.74  168.68
   1 -10  -2  347.37   51.69
   1  10   2  421.06   47.10
  -1 -10  -2  399.16   54.19
   1 -11  -2  957.80  106.69
  -1 -11  -2 1027.50  109.69
   1 -12  -2   61.69   29.00
  -1 -12  -2   11.20   28.50
   1 -13  -2  -13.90   26.40
  -1 -13  -2   30.40   24.20
   1 -14  -2   46.00   32.90
  -1 -14  -2    7.70   25.50
   1 -15  -2   83.49   39.00
  -1 -15  -2   33.50   38.90
   1 -16  -2    1.80   37.50
  -1 -16  -2   35.60   42.90
  -2 -15   2   78.89   44.90
   2 -14   2   51.89   33.50
  -2 -14   2   61.69   39.30
   2 -13   2  348.27   51.09
  -2 -13   2  270.97   55.29
  -2 -13   2  358.56   51.39
   2 -12   2   57.49   25.60
  -2 -12   2   72.19   26.00
  -2 -12   2   79.29   28.60
   2 -11   2  313.77   45.70
  -2 -11   2  299.97   47.10
   2 -10   2  221.28   27.70
  -2 -10   2  164.98   32.60
  -2  10  -2   81.19   34.70
   2  -9   2  457.35   47.50
  -2  -9   2  439.16   56.59
  -2   9  -2  323.97   58.59
   2  -8   2  525.95   52.39
   2  -8   2  489.15   53.49
  -2  -8   2  440.26   59.19
  -2   8  -2  422.96   65.79
   2  -7   2 1415.16  130.59
   2  -7   2 1423.66  129.89
  -2   7  -2 1098.39  137.09
  -2  -7   2 1250.87  132.99
   2  -6   2  311.17   35.30
   2  -6   2  300.97   34.40
   2   6  -2  309.77   38.10
  -2   6  -2  340.47   45.20
  -2  -6   2  275.57   38.50
   2   5  -2 2531.55  246.98
   2  -5   2 2322.87  245.28
   2  -5   2 2498.25  244.98
  -2   5  -2 2758.02  250.97
  -2  -5   2 2822.12  248.78
   2   4  -2   58.69   14.30
   2  -4   2   47.70    8.60
   2  -4   2   50.49   10.50
  -2   4  -2   79.89   16.20
   2  -3   2 6947.90  655.83
   2  -3   2 6927.21  655.93
   2  -3   2 6708.03  657.63
   2   3  -2 6650.63  658.53
   2  -3   2 7076.59  660.23
  -2   3  -2 7260.17  660.13
   2  -2   2  324.17   32.70
   2  -2   2  341.07   34.70
   2   2  -2  292.27   32.70
  -2   2  -2  277.37   33.40
   2   1  -2 2095.19  210.08
   2  -1   2 2001.60  209.88
   2  -1   2 2199.38  207.98
  -2   1  -2 2183.68  210.68
  -2   1  -2 2387.46  208.08
   2   0   2 2182.68  207.98
   2   0  -2 2142.29  208.98
   2   0   2 2260.47  209.48
   2   0  -2 2242.08  208.98
  -2   0  -2 2092.49  207.98
   2  -1  -2 2320.97  214.18
   2   1   2 2267.57  215.08
   2   1   2 2215.58  215.18
   2  -1  -2 2194.88  214.48
  -2   1   2 2175.08  214.98
  -2   1   2 2305.77  214.28
  -2  -1  -2 2195.18  214.38
   2   2   2  208.48   28.70
   2  -2  -2  216.08   27.20
   2  -2  -2  228.28   26.10
   2  -2  -2  226.78   27.90
  -2   2   2  357.26   29.70
  -2   2   2  300.47   26.40
   2   3   2 6559.34  631.84
   2  -3  -2 6374.06  631.54
   2  -3  -2 6678.13  632.54
  -2   3   2 6451.25  629.64
  -2  -3  -2 6889.01  632.64
  -2   3   2 6955.90  632.64
   2  -4  -2   78.09   13.60
   2  -4  -2   66.39   14.70
   2   4   2   63.29   13.70
  -2   4   2   73.59   16.20
  -2  -4  -2   35.70   13.80
  -2   4   2   53.89    7.00
   2  -5  -2 2856.21  253.07
   2   5   2 2766.52  252.27
  -2  -5  -2 2388.06  253.57
  -2   5   2 2449.85  254.07
   2  -6  -2  346.77   37.40
   2   6   2  351.46   38.00
  -2  -6  -2  308.67   40.30
  -2   6   2  212.38   40.50
   2  -7  -2 1278.57  130.19
   2   7   2 1290.77  129.09
  -2  -7  -2 1463.05  132.69
  -2   7   2 1196.58  133.49
   2  -8  -2  518.55   56.29
   2   8   2  549.95   53.89
  -2  -8  -2  478.25   60.99
  -2   8   2  366.56   60.49
   2  -9  -2  514.25   55.59
   2   9   2  464.45   50.29
  -2  -9  -2  393.16   56.09
  -2   9   2  272.17   57.89
   2 -10  -2  101.49   27.10
   2  10   2  148.19   26.30
  -2 -10  -2  103.29   32.10
   2 -11  -2  375.26   52.29
   2  11   2  374.76   47.90
  -2 -11  -2  326.27   55.19
   2 -12  -2   49.50   26.90
  -2 -12  -2   57.89   33.20
   2 -13  -2  391.16   55.49
  -2 -13  -2  288.07   52.49
   2 -14  -2   82.79   35.20
  -2 -14  -2    9.40   36.70
   2 -15  -2  109.39   41.50
  -2 -15  -2   36.50   43.00
  -3 -15   2   32.70   43.70
  -3 -14   2   22.80   32.70
  -3 -14   2  -15.90   38.20
  -3 -13   2  -21.60   34.60
   3 -12   2  186.68   39.40
  -3 -12   2  159.68   36.90
  -3  12  -2   53.19   44.30
   3 -11   2  119.39   27.20
  -3 -11   2  106.29   30.80
  -3  11  -2   30.30   30.60
   3 -10   2  418.06   48.10
  -3  10  -2  243.68   57.39
  -3 -10   2  392.36   53.19
   3  -9   2  801.92   81.79
   3  -9   2  729.23   78.19
  -3  -9   2  894.91   87.99
  -3   9  -2  792.42   91.59
   3  -8   2  322.27   35.10
   3   8  -2  302.77   43.40
   3  -8   2  331.77   38.30
  -3  -8   2  309.87   46.30
  -3   8  -2  259.97   46.10
   3   7  -2 1456.35  148.79
   3  -7   2 1468.05  145.29
   3  -7   2 1544.05  145.09
  -3   7  -2 1417.96  152.28
  -3  -7   2 1563.64  151.78
   3  -6   2  287.97   31.80
   3   6  -2  315.87   36.90
   3  -6   2  239.08   29.60
  -3   6  -2  270.97   41.60
  -3  -6   2  259.87   37.00
   3  -5   2    2.50    6.60
   3   5  -2   19.80   15.20
   3  -5   2   22.90   10.40
  -3   5  -2   49.70   19.60
  -3  -5   2   60.49   16.00
   3   4  -2 1772.92  170.88
   3  -4   2 1857.41  169.08
  -3   4  -2 1579.94  172.18
   3   3  -2  192.88   28.10
   3  -3   2  191.08   26.00
  -3   3  -2  244.78   30.00
   3   2  -2  931.61  102.49
   3  -2   2  974.20  102.19
  -3   2  -2 1254.17  104.89
   3   1  -2 3682.93  364.46
   3  -1   2 3674.03  364.46
  -3   1  -2 3959.00  365.86
  -3   1  -2 3914.81  361.86
   3   0  -2  262.67   31.30
   3   0   2  263.67   32.20
  -3   0  -2  270.67   28.30
   3  -1  -2 3715.83  363.86
   3   1   2 3897.01  365.06
  -3  -1  -2 3835.62  363.66
   3  -2  -2 1141.39  102.39
   3   2   2 1181.28  104.59
  -3   2   2  948.21  103.99
  -3  -2  -2  945.51  102.89
   3  -3  -2  239.88   25.00
   3  -3  -2  237.48   26.70
   3   3   2  263.07   30.60
  -3  -3  -2  174.98   28.30
  -3   3   2  203.48   29.90
   3   4   2 1771.32  177.48
   3  -4  -2 1769.12  174.18
  -3   4   2 1819.02  174.18
  -3  -4  -2 1874.71  178.08
  -3   4   2 1900.11  178.98
   3   5   2   58.09   16.50
   3  -5  -2   53.09   13.90
  -3   5   2   10.40    6.00
  -3  -5  -2    6.50   15.40
  -3   5   2   23.60   13.50
   3  -6  -2  235.88   33.30
   3   6   2  288.27   35.90
  -3   6   2  246.08   38.20
  -3  -6  -2  308.37   40.00
   3   7   2 1396.96  144.39
  -3  -7  -2 1546.65  147.29
  -3   7   2 1423.96  148.69
   3   8   2  309.57   40.30
  -3  -8  -2  304.67   43.10
  -3   8   2  250.37   46.00
   3  -9  -2  774.72   81.39
   3   9   2  763.82   79.99
  -3   9   2  592.94   88.79
  -3  -9  -2  802.52   84.19
   3  10   2  456.15   51.79
   3 -10  -2  398.16   52.39
  -3 -10  -2  305.87   50.49
  -3  10   2  293.87   58.09
   3 -11  -2  111.89   29.60
   3  11   2  107.89   29.90
  -3 -11  -2   63.69   34.20
  -3  11   2   92.99   34.10
   3  12   2  190.68   37.90
   3 -12  -2  175.28   36.80
  -3 -12  -2  174.38   45.20
   3 -13  -2   23.70   27.40
  -3 -13  -2    2.60   35.40
   3 -14  -2   26.50   39.70
  -3 -14  -2   -3.90   29.30
  -3 -15  -2   45.50   44.00
  -4 -14   2   43.90   34.20
  -4 -13   2  264.97   57.39
  -4  13  -2  194.58   59.19
  -4 -12   2   13.80   35.00
  -4  12  -2   -8.60   29.60
  -4 -11   2  201.78   44.30
  -4  11  -2   97.89   45.60
  -4  10  -2   31.00   28.90
  -4 -10   2    5.00   29.90
   4   9  -2   54.69   26.50
  -4   9  -2   62.19   28.30
  -4  -9   2   77.29   30.60
   4  -8   2   19.10   12.80
   4   8  -2   34.70   19.20
   4  -8   2   32.20   14.40
  -4  -8   2   -7.50   23.20
  -4   8  -2    2.10   21.50
   4  -7   2  866.51   79.89
   4   7  -2  807.32   87.29
   4  -7   2  851.61   81.89
  -4  -7   2  647.64   88.19
  -4   7  -2  743.93   88.99
   4  -6   2  471.15   46.40
   4   6  -2  508.35   58.99
   4  -6   2  477.05   46.70
   4  -6   2  488.65   51.39
  -4  -6   2  530.15   61.49
   4   5  -2 1298.37  139.19
   4  -5   2 1326.77  135.99
  -4   5  -2 1618.44  142.39
  -4  -5   2 1367.16  140.39
   4  -4   2  415.16   41.40
   4   4  -2  381.96   45.50
  -4  -4   2  342.27   45.00
  -4   4  -2  305.47   47.00
   4   3  -2  989.40   95.19
   4  -3   2  902.01   92.79
  -4   3  -2  893.71   95.29
   4  -2   2  333.77   39.80
   4   2  -2  306.07   40.80
  -4   2  -2  350.76   43.80
   4   1  -2 1776.72  161.58
   4  -1   2 1844.42  161.48
  -4   1  -2 1507.35  161.98
  -4   1  -2 1614.24  157.08
  -4   1  -2 1572.14  157.18
   4   0   2  237.28   30.50
   4   0  -2  193.28   28.50
  -4   0  -2  212.28   24.80
   4   1   2 1685.33  161.68
   4  -1  -2 1539.25  160.08
  -4  -1  -2 1654.73  159.48
  -4   1   2 1712.03  162.38
   4   2   2  337.47   41.60
   4  -2  -2  340.27   36.30
   4  -2  -2  321.17   36.60
  -4   2   2  318.07   41.90
  -4  -2  -2  317.27   37.20
   4  -3  -2  990.00   93.49
   4   3   2  930.41   95.59
   4  -3  -2  869.71   93.09
  -4  -3  -2  945.91   95.49
  -4   3   2  982.40   97.59
   4  -4  -2  293.57   36.10
   4   4   2  303.27   41.40
   4  -4  -2  270.67   34.60
  -4  -4  -2  400.76   41.10
  -4   4   2  430.76   45.00
   4  -5  -2 1456.75  136.99
   4   5   2 1344.77  138.29
   4  -5  -2 1440.96  134.39
  -4   5   2 1380.76  140.89
  -4  -5  -2 1266.67  139.39
   4   6   2  542.85   58.89
   4  -6  -2  509.45   50.39
  -4   6   2  466.45   52.69
  -4  -6  -2  501.25   61.59
   4  -7  -2  835.02   82.79
   4   7   2  607.44   83.09
  -4  -7  -2  842.42   87.89
  -4   7   2  876.41   89.49
   4  -8  -2   38.70   19.90
   4   8   2   55.59   24.60
  -4   8   2    1.60   19.50
  -4  -8  -2   29.80   26.00
   4  -9  -2  136.19   27.90
   4   9   2  121.79   25.90
  -4  -9  -2   75.29   32.10
  -4   9   2   84.89   35.40
   4 -10  -2   28.10   23.30
   4  10   2    5.30   24.20
  -4  10   2  -32.10   29.60
  -4 -10  -2   28.30   29.80
   4 -11  -2  134.99   34.30
   4  11   2   85.19   31.50
  -4 -11  -2  126.69   39.90
  -4  11   2  123.69   38.00
   4  12   2  -11.30   30.60
  -4  12   2   32.70   39.70
  -4 -12  -2   70.79   38.20
   4  13   2  297.87   50.49
  -4  13   2  179.38   55.09
  -4 -14  -2   42.80   34.70
  -5 -14   2    3.10   34.40
  -5  13  -2   70.69   50.29
  -5 -13   2    0.60   42.70
  -5 -12   2   25.80   40.00
  -5  12  -2   19.40   44.30
  -5 -11   2  144.69   42.50
  -5  11  -2    1.10   40.80
   5  10  -2  232.68   42.50
  -5 -10   2  182.58   40.50
  -5  10  -2  155.88   43.20
   5   9  -2  414.36   55.69
  -5  -9   2  354.96   58.39
  -5   9  -2  309.17   59.79
   5  -8   2  170.48   26.60
   5   8  -2  228.88   38.70
  -5   8  -2  175.68   37.90
  -5  -8   2  139.09   38.50
   5  -7   2   83.59   20.00
   5   7  -2   79.39   28.80
  -5   7  -2   87.49   28.70
  -5  -7   2  104.59   31.50
   5   6  -2  305.07   48.10
   5  -6   2  365.16   42.60
  -5  -6   2  305.87   48.70
  -5   6  -2  349.37   54.19
   5   5  -2  575.84   70.39
   5  -5   2  610.94   64.19
  -5   5  -2  606.64   73.69
  -5  -5   2  570.24   66.29
   5  -4   2  464.95   55.29
   5   4  -2  512.65   57.39
  -5   4  -2  515.45   63.89
  -5  -4   2  541.65   59.69
   5   3  -2  158.58   30.10
   5  -3   2  220.68   31.30
  -5   3  -2  261.57   37.90
   5  -2   2  453.85   50.79
   5   2  -2  416.26   50.09
  -5   2  -2  510.75   51.99
  -5   2  -2  350.66   40.30
  -5   2  -2  470.75   40.80
   5   1  -2  602.94   65.99
   5  -1   2  548.85   65.29
  -5   1  -2  685.73   70.79
  -5   1  -2  600.64   60.19
   5   0   2  393.06   47.40
   5   0  -2  375.56   46.90
  -5   0  -2  383.66   41.10
   5  -1  -2  611.94   67.29
   5   1   2  587.84   68.79
  -5   1   2  619.14   69.49
  -5  -1  -2  682.13   65.79
   5  -2  -2  514.55   53.69
   5   2   2  504.65   58.79
  -5   2   2  472.35   55.99
  -5  -2  -2  465.05   52.89
   5  -3  -2  170.98   27.60
   5   3   2  141.99   31.50
   5  -3  -2  221.78   27.00
  -5  -3  -2  251.27   31.50
  -5   3   2  195.48   32.30
   5   4   2  530.45   65.99
   5  -4  -2  581.44   59.09
   5  -4  -2  519.65   59.09
  -5  -4  -2  519.85   62.69
  -5   4   2  678.83   67.79
   5  -5  -2  596.74   60.89
   5  -5  -2  640.04   61.99
   5   5   2  484.85   67.79
  -5   5   2  572.54   71.09
  -5  -5  -2  555.94   66.99
   5  -6  -2  326.97   38.50
   5  -6  -2  286.57   34.40
   5   6   2  281.87   44.40
  -5  -6  -2  267.17   43.80
  -5   6   2  276.97   46.00
   5  -7  -2   72.89   21.40
   5   7   2   21.20   26.40
  -5   7   2  113.19   32.60
  -5  -7  -2   80.79   24.80
   5   8   2  137.89   35.20
   5  -8  -2  169.28   30.90
  -5   8   2  179.28   41.10
  -5  -8  -2  182.68   35.00
   5   9   2  445.16   57.49
  -5   9   2  329.27   56.69
  -5  -9  -2  401.76   57.19
   5  10   2  164.18   39.60
  -5 -10  -2  164.08   37.70
  -5  10   2  183.68   47.00
   5  11   2   44.80   31.90
  -5  11   2   57.29   33.20
  -5 -11  -2   62.39   38.00
   5  12   2    1.20   31.40
  -5 -12  -2  -11.50   37.50
  -5  12   2   32.30   41.70
   5  13   2   17.40   35.00
  -5  13   2   94.09   49.10
  -5 -13  -2   10.90   41.90
   5  14   2   -8.60   35.80
  -5  14   2   85.29   50.19
  -5 -14  -2  -24.50   41.90
  -6 -13   2   33.90   49.30
  -6  12  -2  -18.80   46.30
  -6 -12   2   10.60   32.10
  -6  11  -2  -28.60   44.10
  -6 -11   2  -11.60   37.90
   6  10  -2   12.80   33.90
  -6  10  -2  -10.50   30.60
  -6 -10   2   -5.30   35.50
   6   9  -2  -27.70   30.10
  -6  -9   2    0.40   23.60
  -6   9  -2   21.00   29.60
   6   8  -2  290.67   50.79
  -6   8  -2  278.97   51.29
  -6  -8   2  312.57   53.39
   6   7  -2   29.00   22.80
   6  -7   2   56.49   20.60
  -6   7  -2   -6.80   23.80
  -6  -7   2   93.29   32.20
   6  -6   2  478.25   57.59
   6   6  -2  506.65   68.09
  -6  -6   2  518.45   67.79
  -6   6  -2  611.84   73.89
   6   5  -2   71.99   28.60
   6  -5   2   71.99   20.00
  -6  -5   2   14.10   24.60
  -6   5  -2   41.60   23.60
   6  -4   2   85.89   23.30
   6   4  -2   72.99   26.80
  -6   4  -2   76.49   30.90
  -6  -4   2   51.89   24.00
   6  -3   2  120.59   25.90
   6   3  -2  148.29   27.60
  -6   3  -2  119.89   33.20
  -6  -3   2   94.09   26.20
   6   2  -2  368.46   46.10
   6  -2   2  274.87   42.40
  -6   2  -2  307.97   31.50
  -6   2  -2  280.87   44.80
   6   1  -2  135.59   27.50
   6  -1   2   70.29   24.50
  -6   1  -2   93.69   27.30
  -6   1  -2   83.49   15.50
   6   0  -2  641.14   69.79
   6   0   2  580.94   72.19
  -6   0  -2  630.94   77.99
  -6   0  -2  632.04   64.89
   6  -1  -2   81.09   23.30
   6   1   2  149.39   28.60
  -6  -1  -2   72.79   19.40
  -6   1   2   74.19   29.10
   6   2   2  353.36   47.30
   6  -2  -2  291.57   44.80
  -6  -2  -2  409.76   44.90
  -6   2   2  324.87   51.29
   6   3   2  104.69   29.80
   6  -3  -2  121.29   23.80
  -6  -3  -2  121.59   25.50
  -6   3   2   90.09   30.40
   6   4   2  138.89   28.30
   6  -4  -2   88.99   23.40
  -6  -4  -2   86.69   25.50
  -6   4   2  147.59   29.70
   6   5   2   64.29   28.80
   6  -5  -2   29.70   14.70
   6  -5  -2   34.80   17.10
  -6  -5  -2    9.60   21.30
  -6   5   2   87.29   31.00
   6  -6  -2  494.15   54.39
   6   6   2  467.05   64.59
  -6  -6  -2  481.15   64.19
  -6   6   2  478.75   66.49
   6   7   2   92.69   33.50
  -6   7   2   62.49   35.00
  -6  -7  -2   64.19   30.90
   6   8   2  309.37   51.29
  -6   8   2  260.67   53.99
  -6  -8  -2  335.57   53.09
   6   9   2   -9.20   30.70
  -6  -9  -2   24.20   33.90
  -6   9   2   16.60   36.80
   6  10   2   -2.30   32.50
  -6  10   2   59.19   42.30
  -6 -10  -2  -14.10   33.40
   6  11   2   23.60   36.30
  -6  11   2   22.40   44.00
  -6 -11  -2    1.30   38.20
   6  12   2   50.69   39.40
  -6 -12  -2   45.70   43.50
  -6  12   2  -18.10   46.30
  -6  13   2   60.29   50.19
  -6 -13  -2   40.60   46.60
   7  11  -2   36.70   41.90
  -7  11  -2   25.50   39.40
  -7 -11   2   27.10   43.40
   7  10  -2   30.70   37.80
  -7  10  -2    9.10   46.90
  -7 -10   2  -33.40   37.70
   7   9  -2  157.18   46.00
  -7   9  -2  114.49   50.79
  -7  -9   2  120.79   42.60
   7   8  -2   12.50   34.20
  -7  -8   2   28.20   35.40
  -7   8  -2   -6.20   38.60
   7   7  -2   27.00   25.70
  -7  -7   2   21.10   30.50
  -7   7  -2   33.70   39.90
   7  -6   2    3.40   22.30
   7   6  -2    7.50   30.70
  -7   6  -2   59.99   37.80
  -7  -6   2   -6.50   27.60
   7   5  -2  104.59   34.90
   7  -5   2   92.19   25.90
  -7   5  -2  110.59   39.70
  -7  -5   2   72.19   30.60
   7   4  -2   46.80   29.60
   7  -4   2   30.30   22.40
  -7   4  -2   13.30   32.70
  -7  -4   2   12.60   23.70
   7   3  -2  130.49   30.90
   7  -3   2  148.89   31.20
  -7  -3   2  119.19   30.00
  -7   3  -2  203.68   39.00
   7   2  -2  126.49   33.00
   7  -2   2  146.79   31.50
  -7   2  -2  181.68   42.90
  -7  -2   2  136.09   29.00
   7   1  -2  141.69   38.60
   7  -1   2  261.37   42.30
  -7  -1   2  307.37   40.20
  -7   1  -2  327.37   48.80
   7   0  -2   36.00   24.00
   7   0   2   57.69   27.20
  -7   0   2   14.20   31.80
  -7   0  -2   58.09   17.90
  -7   0  -2   58.49   27.70
   7   1   2  211.28   41.00
   7  -1  -2  193.98   36.70
  -7  -1  -2  236.78   33.80
  -7   1   2  269.27   44.40
   7  -2  -2  165.78   31.30
   7   2   2  114.99   35.00
  -7  -2  -2  162.18   29.80
  -7   2   2  136.99   40.40
   7   3   2  133.89   35.60
   7  -3  -2  119.09   28.00
  -7  -3  -2   88.29   28.60
  -7   3   2  147.19   34.10
   7  -4  -2    4.60   18.50
   7   4   2  -10.70   20.00
  -7   4   2   32.60   32.50
  -7  -4  -2   53.49   26.80
   7  -5  -2   65.49   22.90
   7   5   2   26.60   32.40
  -7   5   2   64.49   35.10
  -7  -5  -2   75.09   28.10
   7   6   2   68.79   28.60
  -7  -6  -2   14.90   27.70
  -7   6   2   84.79   38.60
   7   7   2   17.50   33.80
  -7  -7  -2   50.29   31.80
  -7   7   2   72.29   32.50
   7   8   2   29.40   35.90
  -7   8   2   37.30   38.60
  -7  -8  -2   -1.40   31.90
   7   9   2  184.08   41.80
  -7   9   2  200.08   53.39
  -7  -9  -2  161.08   45.10
   7  10   2   56.49   32.30
  -7 -10  -2    4.10   28.50
  -7  10   2   -8.60   43.70
   7  11   2   71.09   42.50
  -7  11   2  128.79   52.59
  -7 -11  -2   -1.10   30.60
   8   9  -2   87.49   36.90
  -8  -9   2   57.19   42.60
  -8   9  -2   34.40   51.49
   8   8  -2   79.09   42.70
  -8   8  -2    0.10   34.60
  -8  -8   2   -3.40   35.90
   8   7  -2   40.50   39.20
  -8   7  -2   33.50   45.70
  -8  -7   2  -24.30   30.30
   8   6  -2  104.49   41.40
  -8  -6   2   72.29   35.20
  -8   6  -2  119.79   48.20
   8  -5   2   62.89   28.40
   8   5  -2   61.79   37.30
  -8   5  -2   80.49   44.00
  -8  -5   2   42.90   30.70
   8  -4   2   76.79   28.90
   8   4  -2  109.19   37.70
  -8   4  -2   93.39   43.70
  -8  -4   2   39.60   32.50
   8  -3   2  120.89   33.20
   8   3  -2  117.49   32.50
  -8   3  -2  136.69   47.60
  -8  -3   2  128.89   32.30
   8   2  -2   80.09   33.00
   8  -2   2   48.40   29.80
  -8   2  -2   88.39   43.00
  -8  -2   2   48.70   25.50
   8   1  -2  124.89   35.00
   8  -1   2  115.29   35.60
  -8   1  -2  142.19   46.50
  -8  -1   2  130.99   31.50
   8   0   2   15.10   28.70
   8   0  -2   13.50   27.30
  -8   0   2   26.10   37.70
  -8   0   2  -13.10   30.10
  -8   0  -2  -23.20   36.00
   8  -1  -2  106.19   33.10
   8   1   2  126.19   37.10
  -8   1   2  109.79   43.80
  -8  -1  -2   85.49   43.00
   8   2   2   52.59   27.60
   8  -2  -2  110.49   30.60
  -8   2   2   73.99   41.00
   8  -3  -2  104.99   30.80
   8   3   2  106.39   33.50
  -8   3   2  158.88   39.30
  -8  -3  -2  111.39   31.70
   8   4   2   86.29   31.90
   8  -4  -2   84.19   31.20
  -8   4   2   83.59   33.60
  -8  -4  -2   92.59   32.80
   8   5   2   77.79   39.90
  -8   5   2  110.99   43.30
  -8  -5  -2   77.19   35.30
   8   6   2   99.99   43.70
  -8   6   2   83.29   44.80
  -8  -6  -2   98.09   36.10
   8   7   2   23.30   30.70
  -8   7   2  -24.10   40.10
  -8  -7  -2   31.90   38.20
   8   8   2   19.60   41.20
  -8   8   2   -8.00   45.10
  -8  -8  -2   57.79   38.10
   8   9   2   50.69   43.10
  -8  -9  -2   41.50   39.70
  -8   9   2  -22.50   46.20
   9   7  -2   32.40   43.70
  -9  -7   2  -29.50   34.80
   9   6  -2    9.20   40.80
  -9   6  -2   22.10   51.29
  -9  -6   2   39.60   35.30
   9   5  -2   51.99   41.70
  -9  -5   2   30.00   37.10
  -9   5  -2   17.50   48.40
   9  -4   2   81.49   34.10
   9   4  -2   65.29   39.80
  -9  -4   2   11.70   34.60
  -9   4  -2   28.50   38.20
   9   3  -2    6.20   36.00
   9  -3   2   33.60   32.70
  -9   3  -2    5.10   45.70
   9   2  -2   58.29   38.70
   9  -2   2  108.69   38.00
  -9   2  -2   78.09   49.90
   9  -1   2   31.20   35.50
   9   1  -2   33.40   34.50
  -9   1  -2   -2.30   32.70
  -9  -1   2   55.79   36.80
   9   0   2  117.69   41.40
   9   0  -2  113.89   38.30
  -9   0   2  105.59   51.29
  -9   0  -2  196.18   56.09
   9  -1  -2   43.00   32.30
   9   1   2   22.00   36.90
  -9  -1  -2   60.49   37.50
  -9   1   2   29.70   46.10
   9   2   2   88.29   41.50
   9  -2  -2   28.30   31.70
  -9  -2  -2   62.99   47.70
  -9   2   2   57.89   47.60
   9  -3  -2   -8.20   33.60
   9   3   2  -30.80   35.70
  -9   3   2   -7.70   32.70
   9   4   2   74.39   42.50
  -9   4   2   17.40   45.50
   9   5   2   50.39   42.00
  -9   5   2   36.10   47.30
   9   6   2    3.00   42.70
  -9   6   2  -25.40   45.30
   9   7   2  -14.90   42.80
  -9  -7  -2   43.50   41.40
  -9   7   2  -32.90   47.10
  10   1  -2   65.69   40.50
  10  -1   2    6.10   39.70
 -10  -1   2  -26.30   56.29
  10   0  -2  -18.20   33.20
  10   0   2   -5.80   40.00
 -10   0   2  -51.09   50.09
  10   1   2  -16.80   40.30
  10  -1  -2   28.00   36.20
 -10   1   2   18.70   60.19
 -10   2   2   38.20   62.49
   0 -16   3   28.40   41.00
   0 -15   3  148.79   45.30
   0 -14   3   16.60   32.60
   0 -13   3   55.69   32.20
   0 -12   3  329.37   49.99
   0 -12   3  317.07   51.39
   0 -11   3    2.20   22.60
   0 -11   3   11.00   25.60
   0 -10   3  110.59   27.80
   0 -10   3  115.29   29.60
   0  -9   3  718.23   77.29
   0  -9   3  693.83   77.79
   0  -8   3  249.18   34.30
   0  -8   3  213.48   35.50
   0  -7   3 3784.02  363.96
   0  -7   3 3781.42  363.66
   0  -6   3 1785.52  167.68
   0  -6   3 1637.74  167.28
   0  -5   3  131.89   19.60
   0  -5   3  140.79   21.40
   0  -4   3 3366.26  310.77
   0  -4   3 3080.69  314.87
   0  -3   3   15.80   10.50
   0  -3   3   13.30    8.10
   0  -2   3 1933.31  222.58
   0   2  -3 2428.36  220.98
   0  -2   3 2570.14  222.58
   0  -1   3 9789.12  907.61
   0  -1   3 9760.42  906.61
   0  -1   3 9190.98  906.91
   0   1  -3 9515.55  906.51
   0   0  -3   -6.10    5.20
   0   0  -3   -2.80    6.50
   0   0   3   -5.00    2.50
   0   0   3  -18.40    6.40
   0   0   3   -4.20    3.80
   0  -1  -3 9427.96  897.11
   0  -1  -3 9368.26  896.71
   0   1   3 9578.24  896.71
   0  -2  -3 2429.86  218.98
   0  -2  -3 1953.70  218.18
   0   2   3 2468.65  217.58
   0  -3  -3   11.40    8.90
   0  -3  -3    7.80    5.10
   0   3   3    2.50    5.00
   0  -3  -3   15.80    9.20
   0  -4  -3 3591.54  348.57
   0   4   3 3872.31  348.77
   0  -4  -3 3658.53  351.46
   0  -4  -3 3500.45  353.46
   0  -5  -3  130.09   20.80
   0  -5  -3  157.78   28.30
   0  -5  -3  113.09   15.70
   0   5   3  157.18   16.70
   0  -6  -3 1776.02  167.38
   0   6   3 1657.03  162.38
   0  -6  -3 1684.73  162.38
   0  -7  -3 3822.12  370.86
   0   7   3 3863.01  365.96
   0  -8  -3  224.58   35.90
   0   8   3  236.68   27.30
   0  -9  -3  649.74   73.89
   0 -10  -3   93.39   25.60
   0 -11  -3   -1.60   23.80
   0 -12  -3  245.78   46.00
   0 -13  -3   82.69   29.00
   0 -14  -3   18.30   33.30
   0 -15  -3  130.49   45.60
   0 -16  -3   41.10   41.30
   1 -16   3   11.30   37.90
  -1 -16   3   42.10   42.50
   1 -15   3   34.20   34.50
  -1 -15   3   27.60   38.30
   1 -14   3   17.40   29.70
  -1 -14   3    7.50   33.70
   1 -13   3  119.19   35.00
  -1 -13   3  152.78   37.90
  -1 -13   3  131.99   40.30
   1 -12   3  293.87   45.00
  -1 -12   3  275.57   43.50
  -1 -12   3  152.58   41.20
   1 -11   3  124.69   29.70
   1 -11   3  107.79   34.60
  -1 -11   3  144.49   32.30
  -1 -11   3  108.89   27.70
   1 -10   3  748.33   86.79
   1 -10   3  813.72   84.39
  -1 -10   3  685.23   85.79
  -1 -10   3  842.92   85.29
   1  -9   3  484.15   61.39
   1  -9   3  443.56   54.09
  -1  -9   3  479.75   56.69
  -1  -9   3  489.75   59.89
   1  -8   3  862.01   87.39
   1  -8   3  780.72   89.69
  -1  -8   3  842.02   87.99
  -1  -8   3  862.51   89.69
   1  -7   3 1059.89   99.99
   1  -7   3  917.81  102.19
  -1  -7   3 1022.70  100.39
  -1  -7   3 1077.79  102.39
  -1   7  -3  777.02  107.29
   1  -6   3 1143.79  103.69
   1  -6   3 1069.09  106.79
  -1  -6   3 1058.89  105.09
  -1   6  -3  815.52  109.89
   1  -5   3 1528.45  143.09
  -1   5  -3 1345.87  146.09
   1  -4   3 5199.38  478.95
  -1   4  -3 4815.62  480.75
   1  -3   3 1716.23  169.58
   1  -3   3 1859.41  172.08
  -1   3  -3 1762.92  173.08
   1  -2   3 2143.09  197.88
   1  -2   3 2020.10  195.78
   1  -2   3 2011.60  197.38
  -1   2  -3 2136.89  197.98
  -1   2  -3 1963.10  195.58
   1   1  -3 1639.54  166.78
   1  -1   3 1672.13  165.68
   1  -1   3 1679.33  166.88
   1  -1   3 1720.63  166.38
  -1   1  -3 1764.02  165.68
  -1   1  -3 1901.91  166.68
  -1  -1   3 1756.12  166.78
   1   0   3 3516.95  328.67
   1   0   3 3342.37  328.97
   1   0  -3 3206.98  328.97
  -1   0   3 3539.35  328.97
  -1   0  -3 3633.64  328.37
   1  -1  -3 1763.42  170.08
   1   1   3 1791.72  169.68
  -1   1   3 1746.63  169.28
  -1  -1  -3 1687.03  169.58
  -1   1   3 1824.92  168.38
   1  -2  -3 1842.32  190.68
   1   2   3 1852.71  190.18
   1  -2  -3 1957.40  189.78
   1  -2  -3 1877.21  189.58
  -1   2   3 2021.00  189.68
  -1  -2  -3 2074.09  191.08
  -1   2   3 2250.47  190.18
   1   3   3 1710.23  173.18
   1  -3  -3 1744.73  174.38
   1  -3  -3 1961.90  173.98
   1  -3  -3 1827.12  172.38
  -1   3   3 1689.33  171.88
  -1  -3  -3 1812.32  174.68
  -1   3   3 1913.71  174.78
   1  -4  -3 4741.83  504.95
   1   4   3 5720.53  503.85
   1  -4  -3 5566.94  505.65
   1  -4  -3 5562.74  502.25
  -1  -4  -3 5392.76  505.65
  -1   4   3 5124.69  501.65
  -1   4   3 4937.71  505.95
   1  -5  -3 1527.05  146.49
   1   5   3 1520.95  148.59
   1  -5  -3 1506.35  150.78
  -1   5   3 1649.63  145.99
  -1  -5  -3 1588.84  151.78
  -1   5   3 1303.57  152.48
   1  -6  -3 1130.89  107.99
   1   6   3 1063.59  104.29
  -1   6   3  811.12  109.59
  -1  -6  -3 1239.78  108.69
   1   7   3 1012.30  102.49
   1  -7  -3 1068.59  106.69
  -1  -7  -3 1054.29  106.59
   1  -8  -3  817.92   88.39
   1   8   3  821.92   83.69
  -1  -8  -3  869.01   88.79
   1   9   3  462.05   48.10
   1  -9  -3  446.16   56.59
  -1  -9  -3  388.16   57.19
   1 -10  -3  620.54   77.09
   1  10   3  773.02   71.89
  -1 -10  -3  612.34   76.29
   1 -11  -3  108.79   31.40
  -1 -11  -3   87.29   32.80
   1 -12  -3  264.77   45.50
  -1 -12  -3  209.08   45.20
   1 -13  -3   94.49   35.10
  -1 -13  -3   66.99   35.50
   1 -14  -3  -13.70   30.30
  -1 -14  -3   36.50   37.40
   1 -15  -3   12.50   35.10
  -1 -15  -3  -35.00   35.20
   1 -16  -3    9.40   39.10
  -1 -16  -3  -17.00   41.60
  -2 -15   3   26.20   40.40
   2 -14   3  131.99   46.40
  -2 -14   3  119.89   43.10
   2 -13   3  209.38   38.80
  -2 -13   3  138.59   39.30
  -2 -13   3  199.08   46.40
   2 -12   3  181.98   33.90
  -2 -12   3  120.79   38.60
  -2 -12   3  124.49   34.60
  -2 -11   3  217.48   43.00
  -2 -11   3  216.18   37.00
   2 -10   3  165.28   29.60
  -2  10  -3   94.89   41.90
  -2 -10   3  116.59   32.80
   2  -9   3  315.17   39.80
   2  -9   3  284.07   36.80
  -2  -9   3  260.07   41.90
  -2   9  -3  162.28   42.20
   2  -8   3 1343.97  122.29
   2  -8   3 1255.07  120.49
  -2  -8   3 1236.68  125.09
  -2   8  -3  901.91  127.99
   2  -7   3   41.40   13.40
   2  -7   3   49.20   17.50
  -2  -7   3    9.20   19.10
  -2   7  -3   10.00   18.50
   2  -6   3  657.33   67.89
   2  -6   3  711.73   70.79
  -2   6  -3  711.53   75.39
  -2  -6   3  640.84   72.69
   2  -5   3  430.06   45.60
   2  -5   3  448.16   48.10
  -2   5  -3  503.35   54.69
   2  -4   3  957.10   86.99
   2  -4   3  840.12   86.69
   2  -4   3  877.91   89.19
  -2   4  -3  917.81   91.99
   2  -3   3 1888.81  173.28
   2  -3   3 1712.63  175.38
   2  -2   3 1489.55  134.29
   2  -2   3 1358.66  136.49
   2  -2   3 1461.55  137.59
  -2   2  -3 1346.47  133.89
  -2   2  -3 1364.86  137.09
   2  -1   3  239.18   25.20
   2   1  -3  237.78   26.00
   2  -1   3  264.87   23.20
  -2   1  -3  182.08   26.00
  -2   1  -3  185.38   22.50
   2   0   3 7626.34  729.83
   2   0  -3 7357.36  729.53
   2   0   3 7912.21  728.53
  -2   0  -3 8162.28  728.53
  -2   0  -3 7311.77  729.53
   2  -1  -3  210.68   27.40
   2   1   3  230.78   26.50
  -2  -1  -3  262.37   26.40
   2   2   3 1369.76  139.69
   2  -2  -3 1360.26  139.59
  -2   2   3 1563.44  139.59
  -2   2   3 1444.66  138.19
  -2  -2  -3 1437.06  139.49
   2  -3  -3 1809.52  178.98
   2   3   3 1808.52  178.58
   2  -3  -3 1831.72  178.68
  -2  -3  -3 1700.53  179.18
  -2   3   3 1877.31  176.48
  -2   3   3 1898.51  176.68
  -2   3   3 1986.80  179.08
   2   4   3  891.11   91.59
   2  -4  -3  868.61   91.89
   2  -4  -3  902.71   92.29
  -2  -4  -3  938.21   93.29
  -2   4   3 1059.29   93.39
  -2   4   3  923.11   88.49
  -2   4   3  901.11   88.09
   2   5   3  436.76   45.00
   2  -5  -3  376.96   45.60
  -2   5   3  393.86   49.20
  -2  -5  -3  444.16   48.10
   2   6   3  686.63   68.59
   2  -6  -3  661.13   70.29
  -2  -6  -3  692.43   72.29
  -2   6   3  605.24   72.89
   2   7   3   17.80   13.60
   2  -7  -3   53.79   17.30
  -2  -7  -3   32.60   16.70
  -2   7   3    1.50   20.90
   2   8   3 1135.99  109.29
   2  -8  -3 1104.89  112.09
  -2  -8  -3 1164.58  114.99
  -2   8   3  916.51  115.99
   2   9   3  236.58   36.00
   2  -9  -3  324.47   42.40
  -2  -9  -3  267.37   41.00
  -2   9   3  229.68   47.30
   2 -10  -3  191.58   35.00
   2  10   3  179.38   30.30
  -2 -10  -3  162.18   37.60
   2  11   3  192.18   31.70
   2 -11  -3  193.28   37.20
  -2 -11  -3  121.99   38.00
   2  12   3  161.98   30.70
   2 -12  -3  102.79   33.30
  -2 -12  -3  116.39   38.80
   2 -13  -3  159.38   41.20
  -2 -13  -3  221.88   48.00
   2 -14  -3  121.89   44.00
  -2 -14  -3  115.19   44.20
   2 -15  -3    3.40   33.70
  -2 -15  -3   28.50   41.80
  -3 -15   3   55.89   46.70
  -3 -14   3   50.39   42.20
  -3 -14   3   35.30   35.80
  -3 -13   3  -28.40   33.50
  -3 -13   3   11.90   31.70
  -3 -12   3   67.69   35.70
  -3  12  -3   53.99   43.40
   3 -11   3  121.19   27.00
  -3 -11   3   86.69   35.20
  -3  11  -3   27.10   39.70
   3 -10   3  177.68   27.60
  -3 -10   3  163.98   38.40
  -3  10  -3   67.39   33.30
   3  -9   3  259.37   30.70
   3  -9   3  231.78   31.60
  -3   9  -3  132.89   42.90
  -3  -9   3  178.38   39.40
   3  -8   3  111.39   19.80
   3  -8   3  102.49   20.50
  -3   8  -3   79.59   34.30
  -3  -8   3  134.89   31.00
   3  -7   3  316.87   31.10
   3  -7   3  179.98   26.30
  -3  -7   3  214.78   34.30
  -3   7  -3  170.48   38.80
   3   6  -3  258.07   35.10
   3  -6   3  251.57   30.00
   3  -6   3  214.18   25.60
  -3   6  -3  216.28   35.50
  -3  -6   3  220.28   35.60
   3  -5   3   50.49   14.20
   3   5  -3   40.80   18.40
   3  -5   3   44.20    8.50
   3  -5   3   64.99    8.80
  -3   5  -3   44.90   17.00
   3   4  -3  470.55   48.50
   3  -4   3  424.76   45.90
  -3   4  -3  359.56   50.59
   3  -3   3  352.56   38.20
   3   3  -3  369.86   41.80
  -3   3  -3  303.17   41.90
   3   2  -3  152.58   24.00
   3  -2   3  194.98   24.50
  -3   2  -3  146.69   24.40
   3  -1   3  617.04   61.79
   3   1  -3  651.23   65.59
   3  -1   3  644.14   65.69
  -3   1  -3  632.14   61.99
  -3   1  -3  676.13   66.19
   3   0  -3   59.09   12.90
   3   0  -3   58.99   13.70
   3   0   3   46.60    9.70
   3   0   3   89.09   16.10
  -3   0  -3   60.89   10.40
   3   1   3  602.24   67.79
   3  -1  -3  668.53   66.79
   3  -1  -3  658.13   66.29
  -3  -1  -3  687.23   65.99
   3  -2  -3  134.09   19.50
   3   2   3  105.69   21.10
   3  -2  -3  122.59   18.20
  -3   2   3  135.69   21.30
  -3  -2  -3  159.18   20.50
   3  -3  -3  323.07   38.30
   3   3   3  379.96   39.30
  -3   3   3  387.06   40.70
  -3  -3  -3  307.17   40.50
   3   4   3  401.06   46.20
  -3   4   3  454.55   47.60
  -3   4   3  381.16   41.40
  -3  -4  -3  442.16   47.30
   3  -5  -3   69.19   18.20
   3   5   3   60.19   17.90
  -3   5   3   65.09   10.00
  -3  -5  -3   73.79   19.90
  -3   5   3   44.40   18.40
  -3   5   3   69.09    9.80
   3  -6  -3  220.28   31.30
   3   6   3  178.08   29.80
  -3   6   3  201.38   33.70
  -3  -6  -3  225.98   33.80
   3  -7  -3  297.87   38.20
   3   7   3  267.07   36.50
  -3   7   3  197.98   39.10
  -3  -7  -3  251.87   37.60
   3  -8  -3  140.29   26.50
   3   8   3  109.79   24.40
  -3  -8  -3   41.90   25.60
  -3   8   3   67.39   23.70
   3   9   3  256.97   37.30
   3  -9  -3  185.08   35.10
  -3  -9  -3  308.37   45.90
  -3   9   3  234.78   45.30
   3  10   3  150.18   30.20
   3 -10  -3  153.88   31.90
  -3  10   3  101.39   33.10
  -3 -10  -3  193.68   36.00
   3 -11  -3  139.99   31.30
   3  11   3  137.69   30.30
  -3  11   3   12.40   35.70
  -3 -11  -3   42.30   26.90
   3  12   3   98.89   30.10
   3 -12  -3  123.19   33.80
  -3 -12  -3  117.29   34.10
   3 -13  -3   16.80   28.70
  -3 -13  -3   -6.60   24.50
   3 -14  -3  123.09   42.30
  -3 -14  -3   85.69   36.50
  -3 -15  -3   71.49   46.10
  -4 -14   3   93.69   48.30
  -4  13  -3   52.09   46.90
  -4 -13   3   -4.20   39.10
  -4  12  -3  124.29   50.49
  -4 -12   3  117.09   43.30
  -4 -11   3   68.59   37.10
  -4  11  -3   -7.30   28.60
  -4  10  -3   31.40   36.10
  -4 -10   3   10.60   31.70
   4  -9   3  259.17   32.10
  -4  -9   3  228.78   45.00
  -4   9  -3  172.18   47.50
   4  -8   3  118.39   21.40
  -4   8  -3   65.19   33.90
  -4  -8   3   85.99   26.50
   4  -7   3  141.59   23.50
   4   7  -3  138.39   31.20
   4  -7   3  149.99   18.30
  -4   7  -3  120.89   34.40
  -4  -7   3  227.28   37.20
   4  -6   3  501.25   61.29
   4   6  -3  529.35   68.09
  -4   6  -3  674.13   68.99
  -4  -6   3  672.63   67.19
   4   5  -3   31.40   16.10
   4  -5   3   24.50   13.10
  -4   5  -3   45.60   19.50
   4  -4   3  867.31   85.99
   4   4  -3  810.52   87.19
  -4   4  -3  852.21   90.59
   4   3  -3   88.49   18.60
   4  -3   3   82.89   18.00
  -4   3  -3   62.99   18.00
   4  -2   3  158.08   24.10
   4   2  -3  182.18   27.30
  -4   2  -3  149.59   26.20
   4  -1   3  267.97   36.30
   4   1  -3  309.07   38.10
  -4   1  -3  258.57   39.20
  -4   1  -3  312.07   30.80
   4   0   3   63.19   16.40
   4   0  -3   72.89   17.70
  -4   0  -3   81.99   13.20
  -4   0  -3   73.29   18.50
   4  -1  -3  312.97   39.10
   4  -1  -3  337.57   38.40
   4   1   3  294.67   41.10
  -4  -1  -3  354.06   36.50
   4  -2  -3  126.09   20.70
   4   2   3  158.98   26.40
  -4  -2  -3  157.78   22.30
  -4   2   3  136.59   23.10
   4  -3  -3   11.30    9.70
   4  -3  -3   45.00   11.90
   4   3   3   60.79   16.00
  -4   3   3   67.29   18.90
  -4  -3  -3   72.49   17.00
   4  -4  -3  791.62   79.19
   4   4   3  767.12   83.69
   4  -4  -3  768.42   80.99
  -4  -4  -3  797.82   83.39
  -4   4   3  869.31   85.09
   4   5   3   41.40   20.30
   4  -5  -3   61.69   17.90
  -4   5   3   71.49   19.00
  -4  -5  -3   35.40   19.20
   4  -6  -3  637.74   58.29
   4   6   3  510.25   56.09
  -4  -6  -3  424.76   59.89
  -4   6   3  464.75   49.30
   4   7   3  163.68   30.90
   4  -7  -3  188.88   30.60
  -4   7   3   87.89   31.10
  -4  -7  -3  149.99   29.40
   4   8   3   92.29   28.20
   4  -8  -3   91.59   24.10
  -4  -8  -3  147.89   33.20
  -4   8   3  131.19   34.90
   4  -9  -3  233.98   37.30
   4   9   3  228.48   38.70
  -4   9   3  170.08   42.80
  -4  -9  -3  201.18   41.90
   4 -10  -3   31.80   22.10
   4  10   3   37.70   26.60
  -4 -10  -3    9.50   22.30
  -4  10   3   39.20   33.00
   4  11   3  119.09   31.60
   4 -11  -3    6.90   15.50
  -4  11   3   72.19   39.30
  -4 -11  -3   80.39   31.10
   4 -12  -3    4.20   12.80
   4  12   3  185.58   36.10
  -4 -12  -3   78.39   32.30
  -4  12   3   52.59   40.60
   4  13   3   46.10   31.70
  -4  13   3   30.90   42.20
  -4 -13  -3    0.10   29.10
  -4 -14  -3  103.89   48.30
  -5 -13   3  -19.00   42.00
  -5  13  -3   -8.00   34.70
  -5 -12   3   12.70   39.00
  -5  12  -3   55.29   47.40
  -5 -11   3  272.97   54.19
  -5  11  -3  220.38   51.59
  -5  10  -3  133.49   47.80
  -5 -10   3  133.19   41.50
   5   9  -3  163.58   32.60
  -5   9  -3   56.09   40.40
  -5  -9   3  131.09   38.90
   5  -8   3  559.54   59.49
   5   8  -3  521.55   69.09
  -5  -8   3  589.84   73.49
  -5   8  -3  458.65   72.59
   5  -7   3   75.89   19.80
   5   7  -3   74.59   28.40
  -5   7  -3   39.60   31.80
  -5  -7   3   12.30   26.90
   5   6  -3  259.27   39.20
   5  -6   3  223.78   33.10
  -5   6  -3  196.58   39.80
  -5  -6   3  307.77   44.30
   5   5  -3  939.81  104.79
   5  -5   3  975.40  101.69
  -5   5  -3 1076.69  109.09
  -5  -5   3  988.60  104.19
   5  -4   3  155.08   26.80
   5   4  -3  112.89   28.30
  -5   4  -3  147.09   32.30
   5   3  -3 1512.95  158.48
   5  -3   3 1636.54  157.48
  -5   3  -3 1603.14  160.98
   5   2  -3  668.03   66.69
   5  -2   3  613.24   66.89
  -5   2  -3  553.74   67.89
   5   1  -3   72.99   21.30
   5  -1   3   75.29   18.10
  -5   1  -3   46.80   11.00
  -5   1  -3   69.29   11.30
  -5   1  -3   76.79   24.80
   5   0   3  231.58   38.80
   5   0  -3  280.47   38.90
  -5   0  -3  301.97   33.10
  -5   0  -3  330.07   43.20
   5  -1  -3   49.10   17.90
   5   1   3   58.59   21.90
  -5   1   3   96.79   24.70
  -5  -1  -3   80.49   17.20
   5   2   3  546.05   65.69
   5  -2  -3  634.94   64.39
   5  -2  -3  618.64   64.69
  -5   2   3  602.64   66.99
  -5  -2  -3  623.74   64.99
   5   3   3 1422.76  151.28
   5  -3  -3 1516.45  148.99
   5  -3  -3 1675.13  149.79
  -5   3   3 1503.55  152.08
  -5  -3  -3 1437.56  150.68
   5  -4  -3  104.99   21.50
   5   4   3  113.99   24.90
   5  -4  -3  123.99   21.50
  -5  -4  -3  129.79   26.10
  -5   4   3  125.79   28.30
   5  -5  -3  972.70   99.09
   5   5   3  831.02  102.09
   5  -5  -3  951.80   97.09
  -5   5   3 1171.48  106.19
  -5  -5  -3  972.40  102.69
   5   6   3  265.47   43.20
   5  -6  -3  304.47   39.30
  -5  -6  -3  281.37   41.50
  -5   6   3  229.18   44.30
   5   7   3   -1.40   25.00
   5  -7  -3   36.60   21.60
  -5   7   3   77.49   30.40
  -5  -7  -3   56.59   26.90
   5  -8  -3  567.94   65.09
   5   8   3  499.65   64.39
  -5  -8  -3  512.45   68.19
  -5   8   3  455.35   68.39
   5  -9  -3  114.89   32.90
   5   9   3   66.99   33.10
  -5  -9  -3   64.19   27.70
  -5   9   3   55.89   35.90
   5  10   3  177.78   38.50
  -5 -10  -3   86.69   38.80
  -5  10   3   94.99   41.60
   5  11   3  323.47   52.49
  -5 -11  -3  329.77   58.09
  -5  11   3  224.08   57.49
   5  12   3    0.80   36.60
  -5  12   3   47.20   42.30
  -5 -12  -3   75.39   42.90
   5  13   3   72.69   38.50
  -5  13   3   48.90   44.70
  -5 -13  -3  -14.30   41.10
  -6  12  -3   20.00   51.99
  -6 -12   3   93.19   38.90
  -6 -11   3  -37.70   38.70
  -6  11  -3   15.50   34.80
  -6 -10   3   54.59   40.10
  -6  10  -3   57.39   44.90
   6   9  -3  324.77   52.39
  -6  -9   3  238.98   52.69
  -6   9  -3  230.28   56.79
   6   8  -3  174.18   34.10
  -6   8  -3   57.39   39.90
  -6  -8   3   78.09   30.40
   6  -7   3  577.74   68.09
   6   7  -3  546.95   75.79
  -6  -7   3  659.43   77.29
   6  -6   3  131.49   27.30
   6   6  -3  101.09   34.80
  -6  -6   3  178.18   34.20
  -6   6  -3  157.08   40.90
   6   5  -3  602.64   74.99
   6  -5   3  594.14   67.39
  -6   5  -3  656.43   77.79
  -6  -5   3  579.34   74.19
   6  -4   3  552.54   59.99
   6   4  -3  498.65   63.09
  -6  -4   3  467.65   61.89
  -6   4  -3  407.86   63.99
   6  -3   3  433.66   50.29
   6   3  -3  363.66   51.19
  -6   3  -3  298.87   52.59
   6  -2   3  516.85   56.49
   6   2  -3  438.26   54.19
  -6   2  -3  344.37   55.69
   6  -1   3  969.40  109.39
   6   1  -3 1034.10  109.69
  -6   1  -3 1125.59  113.09
  -6   1  -3 1064.99  102.59
   6   0  -3  368.96   47.00
   6   0   3  312.77   48.00
  -6   0  -3  372.26   54.59
  -6   0  -3  349.27   40.60
   6   1   3 1046.90  107.99
   6  -1  -3 1123.69  105.79
  -6   1   3 1117.69  111.09
  -6  -1  -3  893.01  101.79
   6   2   3  428.16   54.79
   6  -2  -3  426.36   52.39
  -6  -2  -3  441.96   50.79
  -6   2   3  413.16   58.39
   6  -3  -3  319.07   44.60
   6   3   3  325.57   50.59
  -6   3   3  354.76   52.49
  -6  -3  -3  428.66   48.00
   6  -4  -3  551.54   56.39
   6  -4  -3  486.45   55.69
   6   4   3  466.05   63.79
  -6  -4  -3  456.75   61.19
  -6   4   3  504.15   65.09
   6   5   3  568.14   75.69
   6  -5  -3  607.74   67.59
   6  -5  -3  618.64   67.09
  -6  -5  -3  640.94   72.49
  -6   5   3  687.63   79.39
   6  -6  -3  207.98   33.80
   6  -6  -3  192.28   36.60
   6   6   3  112.59   30.40
  -6   6   3   74.89   34.80
  -6  -6  -3  133.79   32.60
   6   7   3  704.63   80.99
  -6  -7  -3  608.64   80.49
   6   8   3   65.29   27.60
  -6  -8  -3   92.09   35.20
  -6   8   3   92.19   38.70
   6   9   3  155.48   35.90
  -6  -9  -3  148.49   41.20
  -6   9   3  117.19   42.50
   6  10   3   72.29   38.20
  -6  10   3   94.99   43.60
  -6 -10  -3   73.39   31.80
   6  11   3   55.79   38.30
  -6  11   3   22.50   42.60
  -6 -11  -3   43.80   41.20
   6  12   3   66.59   40.50
  -6 -12  -3   -5.50   42.40
  -6  12   3   10.20   46.50
  -7  11  -3   29.00   52.39
  -7 -11   3   23.60   45.70
  -7 -10   3   62.59   45.20
  -7  10  -3   66.39   50.99
   7   9  -3   18.20   28.50
  -7   9  -3   62.19   38.00
  -7  -9   3   72.39   33.50
   7   8  -3   81.09   40.50
  -7  -8   3   98.59   42.00
  -7   8  -3  108.09   47.10
   7   7  -3  185.68   44.60
   7  -7   3  246.58   54.19
  -7  -7   3   94.79   39.80
  -7   7  -3  113.19   47.40
   7   6  -3  222.98   45.90
   7  -6   3  181.08   35.10
  -7  -6   3  204.68   44.90
  -7   6  -3  245.88   52.69
   7  -5   3  267.17   41.00
   7   5  -3  289.97   49.90
  -7  -5   3  251.87   46.80
  -7   5  -3  252.97   48.60
   7  -4   3  183.28   36.80
   7   4  -3  193.28   42.10
  -7  -4   3  195.98   40.00
  -7   4  -3  288.07   46.40
   7   3  -3  215.88   35.90
   7  -3   3  188.38   35.40
  -7   3  -3  125.79   41.10
  -7  -3   3  124.59   32.50
   7   2  -3  645.74   77.59
  -7   2  -3  609.34   82.69
   7   1  -3  318.17   46.90
   7  -1   3  326.37   49.90
  -7   1  -3  365.56   54.99
   7   0   3   74.79   29.00
   7   0  -3   29.20   24.60
  -7   0  -3   25.50   31.60
  -7   0   3   31.60   31.80
   7  -1  -3  419.26   52.19
   7   1   3  372.36   53.99
  -7  -1  -3  299.37   56.99
  -7  -1  -3  391.86   45.60
  -7   1   3  291.37   55.69
   7  -2  -3  639.14   72.29
   7   2   3  718.83   74.79
  -7  -2  -3  589.84   70.19
  -7   2   3  629.14   82.59
   7   3   3  101.99   33.80
   7  -3  -3  114.59   28.00
  -7   3   3  144.59   33.10
  -7  -3  -3  126.29   29.50
   7   4   3  254.07   45.60
   7  -4  -3  174.68   35.90
  -7   4   3  276.97   48.10
  -7  -4  -3  242.28   38.60
   7   5   3  215.88   47.30
   7  -5  -3  274.67   39.30
  -7   5   3  284.87   51.09
  -7  -5  -3  238.98   41.70
   7   6   3  169.28   45.10
  -7  -6  -3  170.98   39.70
  -7   6   3  301.47   51.59
   7   7   3  195.18   45.30
  -7   7   3  176.28   46.70
  -7  -7  -3  115.49   38.00
   7   8   3   89.29   39.80
  -7   8   3   79.49   44.20
  -7  -8  -3   78.89   37.90
   7   9   3   80.29   32.80
  -7   9   3   22.30   42.70
  -7  -9  -3   16.00   36.60
   7  10   3   23.20   29.50
  -7 -10  -3   75.99   42.80
  -7  10   3   22.90   45.40
   7  11   3  -15.20   37.90
  -7 -11  -3    3.70   42.90
  -7  11   3   49.60   50.29
   8   9  -3   -6.20   40.00
  -8   9  -3    3.10   49.60
  -8  -9   3   17.80   42.10
   8   8  -3   54.29   32.90
  -8   8  -3   20.10   50.19
  -8  -8   3   -5.00   36.40
   8   7  -3   43.30   39.70
  -8  -7   3  -28.40   34.20
  -8   7  -3   -2.50   45.80
   8  -6   3   68.89   30.80
   8   6  -3   21.10   36.80
  -8  -6   3   39.20   34.10
  -8   6  -3   21.60   34.00
   8   5  -3   68.19   30.80
   8  -5   3  158.28   33.50
  -8   5  -3  110.99   38.90
  -8  -5   3   69.09   34.90
   8  -4   3    5.10   25.40
   8   4  -3    4.30   32.00
  -8  -4   3    1.50   25.90
  -8   4  -3   54.89   34.10
   8  -3   3  119.99   33.20
   8   3  -3  127.99   37.70
  -8   3  -3   31.00   40.30
  -8  -3   3   37.90   28.00
   8  -2   3  128.99   35.50
   8   2  -3  170.68   38.90
  -8  -2   3   82.59   33.00
  -8   2  -3   71.89   42.90
   8   1  -3   25.40   29.40
   8  -1   3  -19.70   25.80
  -8  -1   3   45.90   24.00
  -8   1  -3    8.30   38.90
   8   0  -3  310.67   48.00
   8   0   3  172.38   39.40
  -8   0   3  288.17   56.59
  -8   0  -3  286.67   57.19
   8   1   3    1.20   30.60
   8  -1  -3  -38.30   24.40
  -8  -1  -3   17.40   38.30
  -8   1   3   11.00   37.70
   8   2   3   29.00   35.10
   8  -2  -3  117.39   31.10
  -8   2   3   75.69   41.50
  -8  -2  -3  101.79   35.70
   8  -3  -3   61.89   28.70
   8   3   3  107.69   39.80
  -8   3   3  150.08   43.70
   8   4   3  -16.30   23.50
   8  -4  -3  -31.40   24.90
  -8  -4  -3  -21.20   26.40
  -8   4   3   29.60   36.50
   8   5   3  141.39   42.10
  -8   5   3  107.69   43.30
  -8  -5  -3   74.29   31.70
   8   6   3   33.50   39.50
  -8  -6  -3  -10.00   29.20
  -8   6   3   23.80   39.50
   8   7   3  -22.90   28.10
  -8   7   3   14.80   43.10
  -8  -7  -3    9.90   36.60
   8   8   3   32.00   42.80
  -8   8   3   49.90   46.30
  -8  -8  -3    8.80   34.80
   8   9   3   35.40   43.30
  -8   9   3  -23.20   46.80
  -8  -9  -3   22.10   39.50
  -9  -7   3   14.90   43.20
   9   6  -3   40.30   43.10
  -9   6  -3    7.90   37.20
  -9  -6   3   25.30   37.40
   9   5  -3   39.90   41.80
   9  -5   3   41.90   32.50
  -9   5  -3    8.60   50.29
  -9  -5   3   34.80   34.60
   9   4  -3  -14.10   36.70
   9  -4   3    7.70   35.40
  -9   4  -3  -19.10   45.70
  -9  -4   3   19.10   30.20
   9  -3   3  -15.80   34.50
   9   3  -3   -9.80   35.20
  -9   3  -3    6.90   35.10
  -9  -3   3   10.70   33.00
   9  -2   3   -1.30   30.60
   9   2  -3   -3.50   33.40
  -9   2  -3   10.10   46.00
   9   1  -3   53.79   28.80
   9  -1   3   12.70   34.90
  -9   1  -3  -36.10   42.50
  -9  -1   3   46.50   46.10
   9   0  -3    1.10   32.50
   9   0   3   13.10   35.30
  -9   0  -3  -36.30   30.10
  -9   0   3   17.60   43.60
   9   1   3   81.89   41.90
   9  -1  -3   26.70   32.10
  -9  -1  -3    2.50   45.20
  -9   1   3   60.39   46.60
   9  -2  -3   -2.80   30.30
   9   2   3  -10.40   36.10
  -9  -2  -3  -10.50   43.80
  -9   2   3    8.90   32.90
   9  -3  -3  -40.70   32.50
   9   3   3   -2.20   37.50
  -9  -3  -3    7.90   33.10
  -9   3   3   22.10   33.70
   9   4   3    1.80   39.40
  -9   4   3  -38.00   40.90
   9   5   3  -28.30   40.90
  -9   5   3   10.30   44.50
   9   6   3   21.10   44.60
  -9   6   3  -42.40   43.10
  -9   7   3   61.29   53.19
 -10   0   3   43.60   56.69
 -10   1   3   92.29   63.79
   0 -15   4   63.39   39.60
   0 -14   4  131.39   40.80
   0 -13   4   -3.40   28.50
   0 -12   4  341.97   53.19
   0 -12   4  309.97   50.89
   0 -11   4  651.13   74.69
   0 -11   4  606.24   76.89
   0 -10   4  930.61   94.39
   0 -10   4  777.92   90.89
   0  -9   4   27.40   19.40
   0  -9   4   35.10   24.90
   0  -8   4   -1.40   17.10
   0  -8   4    6.40   15.90
   0  -7   4   89.79   23.30
   0  -7   4  110.19   21.40
   0  -6   4   26.10   15.70
   0  -5   4 1005.10  101.19
   0  -4   4  228.58   30.60
   0  -4   4  197.28   36.50
   0  -3   4  923.91  105.69
   0  -3   4 1183.48  105.29
   0   2  -4  765.82   76.69
   0  -2   4  821.92   79.09
   0  -2   4  751.12   78.79
   0  -1   4 1459.05  134.39
   0  -1   4 1376.36  135.59
   0   1  -4 1320.87  134.29
   0   0  -4  287.17   30.60
   0   0   4  269.77   31.40
   0   0   4  274.97   27.40
   0  -1  -4 1307.67  131.09
   0   1   4 1388.06  130.89
   0   2   4  829.82   78.69
   0  -2  -4  812.12   80.09
   0  -2  -4  770.92   77.99
   0  -3  -4 1152.48  113.59
   0   3   4 1138.09  111.49
   0  -3  -4 1165.38  113.49
   0  -4  -4  250.97   33.10
   0  -4  -4  310.77   36.50
   0   4   4  254.67   28.20
   0  -5  -4 1066.29  107.09
   0   5   4 1032.90  102.69
   0  -5  -4 1103.69  109.09
   0   6   4   30.10    9.50
   0  -6  -4   25.50   13.30
   0  -7  -4   68.59   18.50
   0   7   4   62.89   12.10
   0  -8  -4   24.20   20.00
   0   8   4    6.60    9.20
   0   9   4   12.00   10.80
   0  -9  -4   19.90   16.60
   0 -10  -4  719.23   80.59
   0 -11  -4  532.55   70.39
   0 -12  -4  314.87   53.29
   0 -13  -4   31.50   33.70
   0 -14  -4  106.29   34.70
   0 -15  -4  -11.50   35.50
   1 -15   4   29.00   35.00
  -1 -15   4   62.19   41.50
   1 -14   4  121.89   36.70
  -1 -14   4   90.49   40.90
   1 -13   4   43.20   28.30
  -1 -13   4   39.10   33.00
  -1 -13   4  -15.30   29.80
   1 -12   4  191.58   39.00
  -1 -12   4  168.28   40.70
  -1 -12   4  254.57   44.10
   1 -11   4  420.56   62.39
   1 -11   4  396.56   58.99
  -1 -11   4  491.15   62.99
  -1 -11   4  522.15   61.29
   1 -10   4   11.10   18.50
   1 -10   4  -18.20   26.20
  -1 -10   4   21.00   21.80
  -1 -10   4    9.90   17.00
   1  -9   4  241.98   33.00
   1  -9   4  256.37   42.40
  -1  -9   4  164.58   32.80
  -1  -9   4  165.58   34.60
   1  -8   4  537.95   69.49
   1  -8   4  519.55   62.69
  -1  -8   4  665.83   65.99
  -1  -8   4  640.74   67.29
   1  -7   4  364.26   39.50
   1  -7   4  446.86   48.80
  -1   7  -4  233.98   49.50
  -1  -7   4  268.57   41.30
  -1  -7   4  356.26   43.70
   1  -6   4 1098.39  102.19
   1  -6   4 1148.99  106.39
  -1  -6   4 1062.89  103.89
  -1   6  -4  762.62  106.29
   1  -5   4  752.92   72.99
  -1   5  -4  551.14   74.59
  -1  -5   4  713.53   70.79
   1  -4   4 1673.43  153.48
  -1  -4   4 1601.14  151.58
  -1   4  -4 1376.26  153.98
   1  -3   4 2563.84  252.07
   1  -3   4 2629.14  252.67
  -1   3  -4 2529.95  252.57
  -1  -3   4 2714.03  251.47
   1  -2   4  591.94   59.19
   1   2  -4  518.35   58.09
   1  -2   4  629.84   58.69
  -1  -2   4  529.05   58.59
  -1   2  -4  564.84   56.59
  -1   2  -4  587.04   58.89
   1  -1   4  552.64   56.79
   1  -1   4  524.85   57.99
   1   1  -4  500.85   57.29
  -1  -1   4  585.54   58.49
  -1   1  -4  670.33   57.09
   1   0   4  693.23   74.99
   1   0  -4  738.63   75.09
  -1   0   4  783.62   75.59
  -1   0  -4  752.82   74.49
  -1   0  -4  794.92   73.69
   1   1   4  606.44   57.19
   1  -1  -4  588.44   57.79
  -1   1   4  558.14   56.89
  -1   1   4  525.65   54.49
  -1  -1  -4  561.24   56.49
   1  -2  -4  538.15   52.79
   1  -2  -4  543.45   50.09
   1   2   4  554.74   52.39
  -1   2   4  400.56   50.19
  -1  -2  -4  544.05   53.19
  -1   2   4  526.45   51.59
   1   3   4 2610.64  246.28
   1  -3  -4 2505.25  247.38
   1  -3  -4 2676.03  246.38
   1  -3  -4 2866.31  245.98
  -1   3   4 2373.26  244.98
  -1  -3  -4 2425.46  247.28
  -1   3   4 2517.65  246.58
   1  -4  -4 1775.82  154.58
   1  -4  -4 1580.04  152.98
   1  -4  -4 1459.55  155.08
   1   4   4 1581.44  153.28
  -1  -4  -4 1729.73  156.08
  -1   4   4 1573.74  151.58
  -1   4   4 1398.86  155.18
   1  -5  -4  705.13   69.79
   1   5   4  687.53   70.79
   1  -5  -4  637.74   72.69
   1  -5  -4  693.53   73.09
  -1   5   4  794.22   68.19
  -1   5   4  521.05   73.49
  -1  -5  -4  791.02   74.89
   1  -6  -4 1042.20  105.19
   1  -6  -4 1131.89  110.89
   1   6   4 1076.39  106.89
  -1  -6  -4 1160.58  111.39
  -1   6   4 1078.19  103.79
   1  -7  -4  384.66   46.40
   1   7   4  358.16   39.20
   1  -7  -4  355.06   35.40
  -1   7   4  348.27   34.20
  -1  -7  -4  311.17   44.20
   1   8   4  566.34   59.19
   1  -8  -4  657.73   64.49
  -1  -8  -4  457.45   66.59
   1   9   4  152.88   24.80
   1  -9  -4  149.88   32.20
  -1  -9  -4  236.38   37.40
   1  10   4   18.70   15.10
   1 -10  -4    9.80   17.00
  -1 -10  -4    3.10   18.30
   1 -11  -4  439.16   58.29
   1  11   4  495.95   51.49
  -1 -11  -4  312.27   58.39
   1 -12  -4  187.68   40.30
  -1 -12  -4  141.49   34.90
   1 -13  -4   25.90   32.20
  -1 -13  -4   86.19   36.60
   1 -14  -4   73.29   38.80
  -1 -14  -4   81.69   40.40
   1 -15  -4   32.20   38.30
  -1 -15  -4   21.40   41.00
  -2 -15   4  -24.90   38.20
  -2 -14   4   76.59   41.00
  -2 -14   4   75.79   34.30
   2 -13   4  187.68   40.30
  -2 -13   4  206.28   47.80
  -2 -13   4  199.88   41.50
   2 -12   4    5.40   15.50
  -2 -12   4   12.90   30.90
  -2 -12   4   46.70   28.50
   2 -11   4   83.99   31.20
  -2 -11   4   62.99   27.20
  -2 -11   4   37.20   30.10
   2 -10   4  366.56   52.29
   2 -10   4  563.84   61.39
  -2 -10   4  466.05   61.59
  -2 -10   4  509.35   59.49
  -2  10  -4  381.26   68.39
   2  -9   4  253.97   40.10
   2  -9   4  202.78   31.20
  -2  -9   4  262.67   37.60
  -2   9  -4   89.69   40.90
  -2  -9   4  203.48   35.40
   2  -8   4 1471.15  142.49
   2  -8   4 1757.72  148.79
  -2   8  -4 1078.09  148.39
  -2  -8   4 1510.45  148.09
   2  -7   4  387.66   44.90
   2  -7   4  490.55   53.89
  -2  -7   4  428.56   53.49
  -2   7  -4  376.36   58.19
   2  -6   4  913.71   95.49
   2  -6   4  976.00   91.79
  -2   6  -4  831.12   99.59
   2  -5   4  441.96   50.19
   2  -5   4  436.56   45.70
  -2   5  -4  475.55   56.89
   2  -4   4  551.84   58.29
   2  -4   4  624.44   55.59
  -2   4  -4  422.96   57.89
   2  -3   4  294.77   35.30
   2  -3   4  289.07   30.60
   2  -2   4 2569.64  261.47
   2  -2   4 2629.34  261.47
   2  -2   4 2658.13  259.27
   2   2  -4 2655.63  261.67
  -2   2  -4 2902.31  259.17
  -2   2  -4 2870.01  262.07
   2  -1   4 1307.17  124.99
   2   1  -4 1238.98  124.79
  -2   1  -4 1269.67  124.29
   2   0  -4 9723.63  929.01
   2   0   4 9792.32  929.21
  -2   0  -4 9999.00  927.71
  -2   0  -4 9601.04  928.41
   2   1   4 1112.19  119.39
   2  -1  -4 1273.37  119.89
  -2   1   4 1354.76  118.89
  -2  -1  -4 1135.09  118.49
   2  -2  -4 2931.61  266.27
   2   2   4 2812.32  265.77
  -2   2   4 2727.03  264.47
  -2   2   4 2704.53  264.27
  -2  -2  -4 2666.93  265.37
   2   3   4  346.87   33.60
   2  -3  -4  324.57   36.10
   2  -3  -4  296.27   31.60
  -2   3   4  278.27   31.70
  -2  -3  -4  279.07   32.20
  -2   3   4  236.28   29.70
  -2   3   4  266.07   30.30
   2   4   4  441.26   51.79
   2  -4  -4  464.55   51.49
   2  -4  -4  462.15   52.99
  -2  -4  -4  488.05   52.69
  -2   4   4  533.25   52.89
  -2   4   4  498.95   48.80
  -2   4   4  513.55   48.70
   2   5   4  388.36   45.20
   2  -5  -4  456.45   47.60
  -2  -5  -4  430.06   48.40
  -2   5   4  404.26   40.30
  -2   5   4  406.16   40.20
  -2   5   4  437.16   48.30
   2   6   4  799.52   85.69
   2  -6  -4  816.82   87.99
  -2  -6  -4  914.21   88.69
  -2   6   4  874.21   90.39
   2  -7  -4  440.06   49.90
   2   7   4  402.96   43.60
  -2   7   4  296.17   49.99
  -2  -7  -4  364.96   48.90
   2  -8  -4 1364.76  138.59
   2   8   4 1379.86  135.49
  -2  -8  -4 1519.55  139.99
  -2   8   4 1170.98  141.09
   2  -9  -4  173.98   33.40
   2   9   4  239.48   31.40
  -2   9   4  113.79   38.20
  -2  -9  -4  167.38   32.50
   2  10   4  561.84   57.69
   2 -10  -4  468.85   64.59
  -2 -10  -4  463.25   66.49
   2 -11  -4  129.39   32.10
   2  11   4   43.90   22.30
  -2 -11  -4   50.09   31.50
   2 -12  -4   84.99   32.30
  -2 -12  -4   55.79   28.40
   2 -13  -4  218.18   44.60
  -2 -13  -4  145.69   44.70
   2 -14  -4   83.89   41.30
  -2 -14  -4   55.79   41.50
   2 -15  -4   31.70   36.90
  -2 -15  -4   45.60   43.00
  -3 -15   4  -12.50   31.60
  -3 -14   4   32.90   37.40
  -3 -14   4  -15.10   28.70
  -3 -13   4   45.10   37.50
  -3 -13   4   45.70   31.40
  -3  12  -4  380.96   71.49
  -3 -12   4  622.04   76.09
  -3 -12   4  491.75   64.99
  -3 -11   4   57.89   33.00
  -3  11  -4   14.30   38.30
   3 -10   4  498.45   56.89
   3 -10   4  585.84   57.79
  -3 -10   4  469.55   65.59
  -3  10  -4  348.77   70.89
   3  -9   4   60.79   20.40
   3  -9   4   26.70   16.10
  -3   9  -4   14.10   23.90
  -3  -9   4   59.19   29.00
   3  -8   4   67.59   16.00
   3  -8   4   73.39   18.60
  -3   8  -4   48.50   24.80
  -3  -8   4   38.70   20.80
   3  -7   4  709.33   73.09
   3  -7   4  665.53   69.19
  -3  -7   4  714.83   78.59
  -3   7  -4  681.43   78.69
   3  -6   4 1397.36  132.79
   3  -6   4 1309.07  135.89
  -3   6  -4 1413.56  141.09
   3  -5   4   57.09   11.00
   3  -5   4  125.69   21.00
   3  -5   4   86.19   11.10
  -3   5  -4   78.29   21.10
   3  -4   4 3928.21  368.96
   3  -4   4 3797.32  373.26
   3  -4   4 4336.17  369.36
  -3   4  -4 3296.37  374.76
   3  -3   4  613.44   56.39
   3  -3   4  519.35   61.49
  -3   3  -4  559.24   62.49
   3  -2   4 3729.33  362.36
   3  -2   4 3669.63  365.96
  -3   2  -4 3876.61  366.86
  -3   2  -4 3969.20  362.26
   3  -1   4  704.53   74.49
   3  -1   4  686.93   70.69
   3   1  -4  719.43   73.59
  -3   1  -4  693.33   70.49
  -3   1  -4  871.91   74.89
   3   0  -4 1227.58  131.19
   3   0   4 1383.06  132.29
  -3   0  -4 1361.46  129.39
  -3   0  -4 1377.46  132.19
   3  -1  -4  808.12   76.99
   3   1   4  802.72   77.89
  -3  -1  -4  684.13   75.19
   3  -2  -4 4026.50  366.96
   3   2   4 4073.09  367.66
  -3  -2  -4 3698.23  366.06
  -3   2   4 3558.44  366.06
   3  -3  -4  518.95   58.29
   3   3   4  487.75   57.69
  -3   3   4  584.34   58.49
  -3  -3  -4  608.44   58.99
   3  -4  -4 4282.57  402.26
   3   4   4 3969.20  401.66
  -3  -4  -4 4174.18  402.16
  -3   4   4 4360.56  402.06
  -3   4   4 4153.98  398.66
   3  -5  -4   67.29   19.30
   3   5   4   65.19   19.50
  -3   5   4   52.19   19.10
  -3  -5  -4   93.99   19.90
  -3   5   4   87.49   12.40
  -3   5   4   85.39   11.80
   3   6   4 1339.07  132.59
   3  -6  -4 1443.66  133.59
  -3   6   4 1277.17  134.19
  -3  -6  -4 1234.38  134.39
   3  -7  -4  764.62   75.19
   3   7   4  640.94   73.59
  -3   7   4  659.23   77.59
  -3  -7  -4  683.63   77.69
   3  -8  -4   38.20   20.00
   3   8   4   34.00   19.60
  -3  -8  -4   37.50   20.40
  -3   8   4   34.60   26.30
   3  -9  -4   61.99   23.50
   3   9   4   42.70   22.10
  -3  -9  -4   58.99   28.50
  -3   9   4   14.90   27.50
   3 -10  -4  523.75   66.09
   3  10   4  638.94   65.39
  -3 -10  -4  541.15   69.19
  -3  10   4  358.56   68.19
   3  11   4   15.80   25.30
   3 -11  -4   34.80   29.10
  -3  11   4   28.90   35.30
  -3 -11  -4   68.09   33.00
   3 -12  -4  518.25   71.09
   3  12   4  608.34   68.79
  -3 -12  -4  457.05   73.29
   3 -13  -4   83.19   33.80
  -3 -13  -4   39.00   38.40
   3 -14  -4   57.69   35.60
  -3 -14  -4  -24.40   38.30
  -3 -15  -4   49.80   45.80
  -4 -14   4    7.40   43.60
  -4 -14   4   18.50   33.80
  -4 -13   4  -13.20   30.40
  -4 -13   4  -21.60   37.80
  -4  13  -4   25.30   45.80
  -4  12  -4    9.60   43.90
  -4 -12   4  -22.10   35.70
  -4  11  -4   13.30   39.40
  -4 -11   4    5.90   34.40
  -4 -10   4  449.16   64.69
  -4  10  -4  349.17   65.79
   4  -9   4  328.37   36.60
  -4  -9   4  271.67   44.00
  -4   9  -4  123.99   39.70
   4  -8   4  476.85   55.19
  -4  -8   4  481.85   64.99
  -4   8  -4  448.56   66.99
   4  -7   4  481.25   54.29
  -4  -7   4  502.15   62.39
  -4   7  -4  446.76   62.39
   4  -6   4  504.45   51.69
  -4   6  -4  353.36   57.69
   4   5  -4  295.37   41.80
   4  -5   4  289.57   38.00
  -4   5  -4  258.87   41.40
   4   4  -4  294.37   40.90
   4  -4   4  284.27   39.60
  -4   4  -4  390.46   45.20
   4   3  -4  343.77   42.80
   4  -3   4  342.27   42.30
  -4   3  -4  321.57   45.00
   4  -2   4 1735.63  179.58
   4   2  -4 1754.62  180.08
  -4   2  -4 1817.52  173.88
  -4   2  -4 2063.99  182.28
   4  -1   4 1538.35  153.48
   4   1  -4 1426.86  152.68
  -4   1  -4 1403.16  153.98
  -4   1  -4 1712.03  148.99
   4   0  -4 2104.19  202.48
   4   0  -4 2126.89  202.58
   4   0   4 2143.89  203.88
  -4   0  -4 2025.10  203.68
  -4   0  -4 2028.50  199.88
   4   1   4 1442.26  141.79
   4  -1  -4 1380.16  140.29
   4  -1  -4 1409.96  140.79
  -4  -1  -4 1470.05  139.39
   4  -2  -4 1794.72  171.48
   4   2   4 1703.23  172.68
   4  -2  -4 1798.42  170.28
  -4   2   4 1647.24  171.78
  -4  -2  -4 1788.32  170.68
   4  -3  -4  362.86   41.30
   4   3   4  338.87   44.00
  -4  -3  -4  369.16   43.50
  -4   3   4  332.57   43.90
   4  -4  -4  414.06   46.00
   4   4   4  352.46   46.50
  -4   4   4  338.67   45.60
  -4  -4  -4  337.47   45.20
   4   5   4  302.07   39.50
   4  -5  -4  279.87   38.20
  -4  -5  -4  254.87   40.50
  -4   5   4  344.67   42.70
   4   6   4  473.35   50.59
   4  -6  -4  388.26   51.39
  -4   6   4  465.35   43.50
  -4  -6  -4  527.65   58.09
  -4   6   4  258.67   50.79
   4   7   4  481.85   57.79
  -4   7   4  492.45   60.59
  -4  -7  -4  391.46   58.29
   4  -8  -4  551.64   62.19
   4   8   4  415.76   57.99
  -4  -8  -4  417.16   60.09
  -4   8   4  472.35   61.19
   4   9   4  330.07   47.00
   4  -9  -4  326.97   48.30
  -4  -9  -4  301.17   51.09
  -4   9   4  242.68   50.19
   4  10   4  451.95   58.49
   4 -10  -4  507.75   60.29
  -4 -10  -4  493.35   62.29
  -4  10   4  243.98   60.09
   4 -11  -4   15.90   25.50
   4  11   4    4.90   26.70
  -4  11   4    7.70   34.50
  -4 -11  -4    9.20   34.00
   4  12   4   13.90   29.10
   4 -12  -4   12.50   28.10
  -4  12   4   18.30   30.10
  -4 -12  -4    4.50   37.20
   4  13   4  -16.00   29.50
  -4 -13  -4   56.89   41.70
  -4 -14  -4   11.70   42.30
  -5  13  -4   94.39   54.09
  -5 -13   4  -19.20   42.40
  -5 -12   4   53.79   42.50
  -5  12  -4   20.70   35.70
  -5  11  -4   42.90   45.20
  -5 -11   4   70.99   41.00
  -5 -10   4   46.90   37.10
  -5  10  -4  -24.70   26.70
  -5   9  -4   17.20   28.00
  -5  -9   4  -28.90   31.20
   5  -8   4  286.87   38.90
  -5   8  -4  270.27   52.89
  -5  -8   4  262.77   50.69
   5   7  -4  136.19   28.70
   5  -7   4  117.39   24.60
  -5  -7   4   86.49   27.70
  -5   7  -4   56.09   27.30
   5   6  -4  242.68   38.70
   5  -6   4  251.67   35.90
  -5  -6   4  174.38   39.70
   5  -5   4  682.73   75.29
   5   5  -4  687.53   76.89
  -5   5  -4  749.53   83.49
   5  -4   4  155.58   30.00
   5   4  -4  163.68   34.20
  -5   4  -4  283.47   40.80
   5  -3   4  827.42   92.89
   5   3  -4  830.52   94.69
  -5   3  -4 1050.09   98.69
   5   2  -4  216.88   31.20
   5  -2   4  184.58   31.90
  -5   2  -4  171.28   34.80
   5   1  -4  243.18   35.10
   5  -1   4  232.88   35.90
  -5   1  -4  210.08   25.20
  -5   1  -4  238.98   36.00
   5   0  -4  232.88   36.10
   5   0   4  254.87   38.90
  -5   0  -4  284.27   30.50
  -5   0  -4  217.88   39.10
   5   1   4  211.78   35.80
   5  -1  -4  212.88   32.60
   5  -1  -4  218.08   32.40
  -5   1   4  243.38   36.60
  -5  -1  -4  230.88   29.70
   5  -2  -4  205.18   30.70
   5  -2  -4  229.38   31.80
   5   2   4  203.08   32.40
  -5  -2  -4  210.28   30.60
  -5   2   4  179.68   31.00
   5   3   4  909.01   96.29
   5  -3  -4 1014.40   93.79
  -5   3   4  843.72   95.39
  -5  -3  -4  906.21   94.79
   5   4   4  248.38   37.50
   5  -4  -4  236.28   31.80
  -5   4   4  179.18   32.00
  -5  -4  -4  165.48   31.70
   5   5   4  708.73   77.99
   5  -5  -4  704.73   74.69
  -5   5   4  704.23   78.69
  -5  -5  -4  633.74   74.09
   5  -6  -4  219.08   35.10
   5   6   4  200.38   38.80
  -5   6   4  308.67   43.10
  -5  -6  -4  184.18   37.30
   5  -7  -4   68.09   26.20
   5   7   4  102.99   26.70
  -5  -7  -4   72.89   24.60
  -5   7   4  106.29   32.40
   5  -8  -4  256.07   42.60
   5   8   4  231.38   43.60
  -5  -8  -4  263.57   46.70
  -5   8   4  261.17   47.60
   5  -9  -4   -6.00   27.30
   5   9   4   21.00   22.10
  -5   9   4    1.50   23.20
  -5  -9  -4  -13.40   20.70
   5  10   4   47.70   32.50
  -5  10   4   13.40   34.60
  -5 -10  -4    3.30   32.60
   5  11   4   17.40   31.50
  -5  11   4   57.29   40.60
  -5 -11  -4   59.99   37.90
   5  12   4   41.70   35.10
  -5  12   4   46.60   42.70
  -5 -12  -4   92.89   36.10
   5  13   4   60.49   38.30
  -5  13   4   19.00   44.60
  -5 -13  -4   16.40   32.80
  -6  12  -4  105.19   56.29
  -6 -12   4   36.40   46.60
  -6  11  -4   91.09   51.69
  -6 -11   4   45.50   43.30
  -6  10  -4   65.09   45.50
  -6 -10   4   16.00   39.60
  -6   9  -4   90.59   37.00
  -6  -9   4  124.19   42.80
   6  -8   4    0.50   21.30
  -6   8  -4    3.70   36.50
  -6  -8   4    5.90   33.70
   6   7  -4    3.70   28.30
   6  -7   4  -23.60   20.30
  -6  -7   4   12.90   30.90
  -6   7  -4  -11.90   32.20
   6  -6   4   54.79   25.60
   6   6  -4   53.19   31.00
  -6  -6   4   96.29   33.10
  -6   6  -4   65.59   28.80
   6  -5   4   44.70   21.50
   6   5  -4  -34.10   24.50
  -6   5  -4   17.80   29.70
  -6  -5   4    2.90   25.50
   6  -4   4   37.20   21.70
   6   4  -4   18.10   25.50
  -6   4  -4   30.70   29.70
   6  -3   4  432.86   55.69
   6   3  -4  409.36   55.49
  -6   3  -4  464.85   62.59
   6   2  -4   17.20   23.50
   6  -2   4    7.70   22.00
  -6   2  -4   13.10   20.30
   6   1  -4   66.89   25.10
   6  -1   4   83.09   27.30
  -6   1  -4   76.19   13.70
  -6   1  -4   67.69   31.10
   6   0   4   31.00   24.70
   6   0  -4   12.80   19.00
  -6   0  -4    1.20   25.20
  -6   0  -4    6.80   12.00
   6  -1  -4   80.99   24.20
   6   1   4   83.29   23.90
  -6  -1  -4   80.59   25.50
  -6  -1  -4  109.79   20.00
  -6   1   4   53.89   27.50
   6  -2  -4  -12.20   19.50
   6   2   4    2.60   24.40
  -6  -2  -4    2.50   16.40
  -6   2   4   71.69   27.30
   6  -3  -4  424.56   50.29
   6  -3  -4  354.76   49.70
   6   3   4  364.26   52.19
  -6   3   4  437.46   56.69
  -6  -3  -4  389.36   49.50
   6  -4  -4   -3.40   17.10
   6  -4  -4  -16.90   16.60
   6   4   4    1.40   19.60
  -6  -4  -4   18.30   20.10
  -6   4   4   18.00   19.50
   6   5   4   20.00   28.00
   6  -5  -4   45.00   21.00
  -6  -5  -4   29.80   22.70
  -6   5   4   18.40   26.70
   6   6   4   97.99   32.40
   6  -6  -4   85.29   25.20
  -6   6   4   66.49   25.60
  -6  -6  -4   27.20   24.90
   6   7   4   12.20   29.70
  -6  -7  -4  -10.60   25.60
  -6   7   4    4.90   30.80
   6   8   4  -17.00   29.60
  -6  -8  -4   32.60   31.40
  -6   8   4   -8.90   32.70
   6   9   4   94.89   32.10
  -6  -9  -4  141.19   34.90
  -6   9   4   89.79   42.80
   6  10   4   25.10   34.50
  -6  10   4    1.20   39.70
  -6 -10  -4   19.70   37.00
   6  11   4   18.40   38.00
  -6 -11  -4   60.19   43.10
  -6  11   4   36.80   44.60
   6  12   4   32.50   39.90
  -6 -12  -4   58.59   43.90
  -6  12   4   73.19   50.09
  -7 -11   4  -33.20   43.00
  -7 -10   4   -1.10   39.80
  -7  10  -4    6.40   48.10
  -7  -9   4   70.69   34.10
  -7   9  -4   51.69   47.90
   7   8  -4   11.70   27.40
  -7  -8   4   23.80   36.80
  -7   8  -4  -24.20   38.90
   7   7  -4   70.99   30.10
   7  -7   4   51.89   27.20
  -7   7  -4   12.50   30.80
  -7  -7   4   67.49   37.70
   7  -6   4  144.09   30.90
   7   6  -4   89.09   30.80
  -7  -6   4   57.29   35.50
  -7   6  -4  105.39   35.70
   7  -5   4   38.60   24.90
   7   5  -4   19.00   24.70
  -7  -5   4   16.90   29.50
  -7   5  -4    6.50   27.00
   7   4  -4   63.99   33.10
   7  -4   4   81.49   28.30
  -7   4  -4   87.39   37.80
  -7  -4   4   61.99   29.70
   7  -3   4   16.00   25.10
   7   3  -4   -4.90   26.90
  -7   3  -4   30.90   34.20
   7  -2   4   64.49   29.30
   7   2  -4   85.69   31.90
  -7   2  -4   88.19   38.00
   7  -1   4   59.29   29.10
   7   1  -4   55.79   28.20
  -7   1  -4   40.00   26.90
   7   0  -4   50.39   26.40
   7   0   4   60.59   30.50
  -7   0   4   99.99   36.20
  -7   0  -4   66.29   29.50
   7   1   4   65.39   31.80
   7  -1  -4   48.10   26.40
  -7  -1  -4  118.19   38.90
  -7  -1  -4   64.69   21.70
  -7   1   4   88.59   35.30
   7  -2  -4   48.10   27.70
   7   2   4   79.09   32.50
  -7   2   4   30.00   32.60
  -7  -2  -4  101.49   23.60
   7  -3  -4    8.90   23.70
   7   3   4  -20.50   20.00
  -7  -3  -4   12.30   18.70
  -7   3   4  -12.20   27.50
   7   4   4  100.29   35.60
   7  -4  -4   71.39   26.90
  -7  -4  -4  117.59   29.10
  -7   4   4   55.59   33.20
   7   5   4   15.30   24.40
  -7  -5  -4  -13.40   26.80
  -7   5   4   45.70   32.80
   7   6   4   90.19   38.60
  -7  -6  -4   72.69   32.60
  -7   6   4  194.38   41.60
   7   7   4   48.70   37.10
  -7  -7  -4   66.29   33.80
  -7   7   4   36.90   38.20
   7   8   4    5.00   36.50
  -7  -8  -4  -18.40   29.80
  -7   8   4   29.80   38.90
   7   9   4   51.19   39.60
  -7   9   4   39.00   34.30
  -7  -9  -4   62.09   39.60
   7  10   4  -36.20   36.90
  -7 -10  -4   12.20   37.40
  -7  10   4   -3.50   32.10
   7  11   4   43.80   43.10
  -7  11   4   22.50   46.40
  -7 -11  -4   54.29   45.10
  -8   9  -4   -5.00   57.39
  -8  -9   4  -42.70   39.10
  -8   8  -4   65.69   40.60
  -8  -8   4    8.60   39.40
   8   7  -4   32.50   30.40
  -8  -7   4   -4.50   35.50
  -8   7  -4   17.00   48.00
   8  -6   4  117.39   36.50
   8   6  -4  101.79   42.80
  -8   6  -4   91.19   49.80
  -8  -6   4  154.88   43.10
   8  -5   4   13.20   27.50
   8   5  -4   38.70   36.30
  -8   5  -4   30.80   43.30
  -8  -5   4   28.50   32.70
   8  -4   4   19.20   28.70
   8   4  -4   28.20   35.10
  -8   4  -4   70.89   35.60
  -8  -4   4   36.00   31.00
   8   3  -4   62.99   35.00
   8  -3   4   11.60   29.70
  -8  -3   4    7.80   27.20
  -8   3  -4   66.19   34.60
   8  -2   4   93.19   35.40
   8   2  -4  120.19   32.10
  -8   2  -4  106.89   37.90
   8   1  -4   23.50   31.20
   8  -1   4   68.89   33.60
  -8   1  -4  -25.80   37.00
   8   0   4  352.26   60.89
   8   0  -4  422.56   59.99
  -8   0  -4  505.45   72.69
  -8   0   4  382.26   68.19
   8  -1  -4   63.09   32.70
   8   1   4    7.70   31.80
  -8   1   4   26.10   38.00
  -8  -1  -4  -14.90   36.80
   8  -2  -4   47.80   30.00
   8   2   4   43.70   35.90
  -8  -2  -4  141.19   38.50
  -8   2   4  136.79   44.60
   8   3   4   10.50   33.50
   8  -3  -4   45.20   27.00
  -8   3   4   45.60   29.40
   8   4   4   88.69   31.60
   8  -4  -4   50.99   27.00
  -8  -4  -4   68.09   35.10
  -8   4   4   13.80   36.80
   8   5   4   26.50   38.00
  -8   5   4  -13.00   35.50
  -8  -5  -4   27.70   27.30
   8   6   4  154.88   46.00
  -8   6   4   73.39   42.90
  -8  -6  -4   57.19   36.50
   8   7   4    4.50   40.00
  -8  -7  -4   36.60   39.40
  -8   7   4   -6.50   39.20
   8   8   4   36.40   33.20
  -8  -8  -4   25.70   36.00
  -8   8   4   21.30   34.50
   8   9   4   27.80   44.80
  -8  -9  -4  -16.00   38.50
  -8   9   4   -8.50   33.00
   9   6  -4   54.39   44.00
  -9   6  -4   25.60   52.59
  -9  -6   4   18.80   39.10
   9   5  -4   77.49   43.10
   9  -5   4   79.79   36.20
  -9   5  -4   99.19   45.70
  -9  -5   4   74.09   38.40
   9   4  -4   95.79   45.10
   9  -4   4   33.50   35.00
  -9   4  -4  199.28   60.09
  -9  -4   4  130.89   41.20
   9   3  -4   27.20   37.10
   9  -3   4   70.89   37.50
  -9  -3   4   72.29   34.40
  -9   3  -4   75.89   52.29
   9  -2   4   36.60   36.90
   9   2  -4   71.39   39.80
  -9   2  -4  195.58   56.49
   9  -1   4   39.90   35.50
   9   1  -4   13.70   35.80
  -9  -1   4   46.90   47.10
  -9   1  -4   21.50   47.70
   9   0   4   20.70   36.50
   9   0  -4   12.10   33.80
  -9   0   4  -22.90   43.00
  -9   0  -4    3.40   35.10
   9  -1  -4   43.30   38.20
   9   1   4   14.90   37.80
  -9  -1  -4   29.90   46.60
  -9   1   4   21.70   43.60
   9   2   4   94.19   43.80
   9  -2  -4   96.89   37.00
  -9   2   4   53.39   46.40
  -9  -2  -4   95.69   51.59
   9   3   4   68.89   43.30
   9  -3  -4   76.89   33.40
  -9   3   4   52.09   35.60
  -9  -3  -4   -9.70   31.60
   9   4   4   65.89   44.30
  -9   4   4   57.79   36.60
   9   5   4   60.39   47.40
  -9   5   4  108.39   41.10
   9   6   4   22.30   45.30
  -9   6   4    8.80   44.70
   0 -15   5  108.49   43.20
   0 -14   5  -19.40   32.40
   0 -13   5   47.60   31.90
   0 -12   5   15.00   29.40
   0 -12   5  -11.20   23.70
   0 -11   5   58.59   26.70
   0 -11   5   81.39   34.90
   0 -10   5  261.37   49.00
   0 -10   5  334.87   46.60
   0  -9   5  625.34   75.59
   0  -9   5  598.54   69.19
   0  -8   5  270.47   44.70
   0  -8   5  346.97   42.90
   0  -7   5 3231.08  311.67
   0  -7   5 3186.58  310.27
   0  -6   5  194.58   32.00
   0  -5   5  385.56   48.30
   0  -4   5    8.80   15.20
   0   3  -5  582.04   58.19
   0  -3   5  603.94   61.89
   0  -3   5  519.55   62.09
   0   2  -5 1349.36  122.59
   0  -2   5 1228.78  123.59
   0  -2   5 1157.38  123.99
   0  -1   5 6112.29  611.74
   0  -1   5 6845.02  609.84
   0   1  -5 6250.77  610.54
   0   0   5   -5.90   10.00
   0   0  -5    0.30    8.70
   0   0   5   -3.60    3.10
   0  -1  -5 6227.38  600.04
   0   1   5 6375.96  599.84
   0   2   5 1182.18  126.59
   0  -2  -5 1401.66  124.59
   0  -2  -5 1266.47  127.69
   0   3   5  656.73   61.59
   0  -3  -5  621.64   61.59
   0  -3  -5  545.45   62.99
   0   4   5   37.60   10.60
   0  -4  -5   26.30   15.10
   0  -4  -5   26.20   11.80
   0  -5  -5  415.76   44.50
   0  -5  -5  370.56   47.10
   0   5   5  355.36   39.20
   0  -6  -5  223.78   35.80
   0   6   5  244.28   28.00
   0  -7  -5 3089.59  311.97
   0   7   5 3291.37  306.47
   0   8   5  329.67   37.60
   0  -8  -5  431.76   51.79
   0  -9  -5  605.84   64.69
   0   9   5  516.15   55.49
   0 -10  -5  282.17   43.60
   0 -11  -5   52.79   24.40
   0 -12  -5   -6.70   28.70
   0 -13  -5   98.29   38.90
   0 -14  -5   38.60   37.50
   0 -15  -5   95.49   43.60
   1 -15   5   20.70   34.40
  -1 -15   5   85.79   43.30
   1 -14   5   44.30   33.30
  -1 -14   5   39.40   37.40
   1 -13   5  133.09   37.40
  -1 -13   5  132.59   38.30
  -1 -13   5  153.08   40.90
   1 -12   5  130.49   40.90
   1 -12   5  135.99   32.60
  -1 -12   5  176.18   41.30
  -1 -12   5   89.79   35.10
   1 -11   5  522.75   68.19
   1 -11   5  454.25   61.99
  -1 -11   5  465.35   65.59
  -1 -11   5  522.55   65.69
   1 -10   5  439.16   59.09
   1 -10   5  346.97   49.60
  -1 -10   5  400.86   54.99
  -1 -10   5  376.76   54.29
   1  -9   5  157.48   28.40
   1  -9   5  153.18   38.90
  -1  -9   5  126.49   31.80
  -1  -9   5  163.98   32.60
   1  -8   5   92.09   21.40
   1  -8   5   62.99   27.50
  -1  -8   5  111.19   26.70
  -1  -8   5   89.09   24.80
   1  -7   5  763.92   69.59
   1  -7   5  716.83   75.49
  -1   7  -5  443.06   76.39
  -1  -7   5  627.34   71.59
   1  -6   5   92.69   25.10
  -1   6  -5   70.49   23.70
  -1  -6   5   88.59   21.70
   1  -5   5 2307.97  198.88
  -1  -5   5 2049.89  196.48
  -1   5  -5 1694.53  198.88
   1  -4   5 1483.25  136.49
  -1   4  -5 1260.87  135.99
  -1  -4   5 1332.87  133.49
   1  -3   5 1914.01  185.78
   1   3  -5 1879.31  184.38
   1  -3   5 1784.42  186.28
  -1  -3   5 1950.40  185.38
  -1   3  -5 1910.71  186.18
  -1   3  -5 1937.71  182.98
   1  -2   5  379.46   39.40
   1  -2   5  371.76   43.80
   1   2  -5  386.26   40.60
  -1   2  -5  377.16   40.70
  -1  -2   5  369.16   40.10
  -1   2  -5  311.97   37.60
   1  -1   5 1036.40   94.89
   1   1  -5 1032.30   96.39
   1  -1   5 1110.79   97.69
  -1  -1   5  978.10   96.69
  -1   1  -5  778.22   94.69
  -1   1  -5  963.30   95.09
   1   0  -5   93.29   16.50
   1   0   5   90.79   15.80
  -1   0  -5   84.49   12.40
  -1   0   5   74.09   16.30
  -1   0  -5  108.29   16.10
   1  -1  -5  927.91  102.19
   1   1   5  966.70  101.79
  -1   1   5 1093.29   98.69
  -1  -1  -5 1108.39  101.89
  -1   1   5 1064.69  102.09
  -1  -1  -5  988.50   99.29
   1   2   5  414.16   43.50
   1  -2  -5  453.15   44.50
  -1   2   5  361.96   42.30
  -1   2   5  416.26   40.80
  -1  -2  -5  368.96   44.00
   1   3   5 2075.39  185.58
   1  -3  -5 2117.99  183.68
   1  -3  -5 1932.31  186.58
  -1  -3  -5 1856.91  186.38
  -1   3   5 1714.23  184.48
  -1   3   5 1798.42  183.98
   1  -4  -5 1549.94  145.99
   1  -4  -5 1417.76  148.39
   1   4   5 1424.66  146.39
  -1   4   5 1503.05  144.89
  -1  -4  -5 1633.64  148.99
   1  -5  -5 2488.55  218.08
   1  -5  -5 2017.30  218.98
   1  -5  -5 2217.48  216.68
   1   5   5 2232.18  216.58
  -1   5   5 2277.97  214.58
  -1  -5  -5 2207.28  219.28
   1  -6  -5  117.69   22.00
   1  -6  -5  117.29   19.40
   1   6   5  103.79   19.30
  -1  -6  -5   90.89   23.40
  -1   6   5  109.49   14.20
   1  -7  -5  755.52   76.49
   1   7   5  608.14   70.09
   1  -7  -5  689.63   69.19
  -1  -7  -5  704.43   76.59
  -1   7   5  701.13   66.79
   1  -8  -5   89.29   23.30
   1   8   5  103.99   20.20
   1  -8  -5   92.79   15.50
  -1  -8  -5  137.49   26.40
  -1   8   5  118.09   13.00
   1  -9  -5  151.98   33.00
   1   9   5  139.39   24.10
  -1  -9  -5  157.18   31.40
   1  10   5  462.05   47.70
   1 -10  -5  478.75   59.79
  -1 -10  -5  288.87   52.29
   1 -11  -5  515.35   67.99
  -1 -11  -5  464.45   64.89
   1 -12  -5  207.48   42.60
  -1 -12  -5  135.89   41.60
   1 -13  -5  182.68   43.80
  -1 -13  -5  147.89   38.20
   1 -14  -5   81.19   40.10
  -1 -14  -5  102.89   42.50
   1 -15  -5   48.60   40.10
  -1 -15  -5   43.20   43.60
  -2 -15   5   62.79   44.30
  -2 -14   5   28.90   38.30
  -2 -14   5   48.80   31.90
   2 -13   5   -0.20   11.80
  -2 -13   5   45.60   32.30
  -2 -13   5    1.20   32.60
  -2 -12   5  104.89   35.80
  -2 -12   5  183.08   42.70
   2 -11   5  320.67   48.30
   2 -11   5  573.44   62.69
  -2 -11   5  340.77   53.69
  -2 -11   5  322.07   54.49
   2 -10   5  326.27   44.00
   2 -10   5  494.15   58.89
  -2 -10   5  306.97   47.50
  -2 -10   5  306.27   50.09
  -2  10  -5  200.18   50.09
   2  -9   5  184.98   37.40
   2  -9   5   83.89   23.20
  -2  -9   5  136.29   33.50
  -2  -9   5  140.69   30.90
  -2   9  -5  176.18   38.30
   2  -8   5   93.19   21.10
   2  -8   5  116.59   30.90
  -2  -8   5  108.89   29.80
  -2   8  -5  129.29   37.70
  -2  -8   5  124.39   28.20
   2  -7   5  292.07   42.50
   2  -7   5  236.08   29.50
  -2   7  -5  149.59   39.60
  -2  -7   5  196.18   34.10
   2  -6   5 1536.25  145.19
   2  -6   5 1409.06  139.09
  -2   6  -5 1350.56  146.89
   2  -5   5   76.39   23.40
  -2  -5   5   95.29   20.30
  -2   5  -5  123.19   27.10
   2  -4   5 2097.49  193.78
  -2   4  -5 1929.61  193.78
  -2  -4   5 1890.41  191.98
   2  -3   5  851.71   92.89
  -2   3  -5  892.51   88.59
  -2  -3   5  933.91   91.89
  -2   3  -5  955.60   92.99
   2  -2   5 1354.76  130.19
   2  -2   5 1360.56  130.99
   2   2  -5 1343.17  130.49
  -2   2  -5 1288.57  127.89
  -2   2  -5 1285.17  130.39
   2  -1   5  451.45   43.70
   2   1  -5  412.66   43.00
  -2   1  -5  397.36   42.20
  -2   1  -5  370.76   40.90
  -2  -1   5  340.47   43.30
   2   0  -5  436.16   46.70
   2   0   5  444.26   47.20
  -2   0   5  471.75   46.40
  -2   0  -5  403.86   44.50
  -2   0  -5  402.56   44.00
   2   1   5  366.46   44.00
   2  -1  -5  367.06   44.90
  -2   1   5  444.96   44.30
  -2  -1  -5  451.45   44.10
   2   2   5 1394.26  136.39
   2  -2  -5 1319.77  136.99
  -2  -2  -5 1358.16  136.29
  -2   2   5 1400.96  135.49
  -2   2   5 1446.66  134.69
   2   3   5  964.70   97.69
  -2   3   5 1006.20   96.29
  -2  -3  -5  955.50   98.19
  -2   3   5  960.60   95.79
   2   4   5 1739.33  183.28
   2  -4  -5 1804.52  182.28
   2  -4  -5 1904.91  185.08
  -2   4   5 1913.41  180.98
  -2   4   5 2106.89  183.98
  -2  -4  -5 1845.92  184.38
   2  -5  -5  143.09   21.70
   2   5   5  112.29   18.00
  -2   5   5   69.59   12.40
  -2   5   5   69.19   11.60
  -2   5   5   68.69   18.70
  -2  -5  -5   67.39   20.60
   2   6   5 1523.45  144.39
   2  -6  -5 1676.63  147.59
  -2   6   5 1408.76  139.39
  -2   6   5 1480.75  139.39
  -2  -6  -5 1447.06  146.49
  -2   6   5 1294.87  146.99
   2   7   5  190.28   28.90
   2  -7  -5  238.18   34.40
  -2   7   5  168.78   34.30
  -2  -7  -5  180.68   33.80
   2  -8  -5  150.88   29.00
   2   8   5  100.69   23.20
  -2  -8  -5   79.89   27.70
  -2   8   5   62.09   28.20
   2  -9  -5  179.28   35.30
   2   9   5  165.28   28.00
  -2  -9  -5  145.79   34.50
   2  10   5  343.17   44.20
   2 -10  -5  375.16   51.39
  -2 -10  -5  262.57   49.40
   2  11   5  398.36   51.29
   2 -11  -5  371.86   57.69
  -2 -11  -5  416.36   58.39
   2 -12  -5  117.69   36.20
  -2 -12  -5   70.99   37.50
   2 -13  -5    7.10   30.50
  -2 -13  -5   -0.80   25.60
   2 -14  -5   35.80   39.80
  -2 -14  -5   76.49   34.80
   2 -15  -5   29.90   38.50
  -2 -15  -5   20.70   43.20
  -3 -14   5  130.49   44.60
  -3 -14   5   81.19   45.90
  -3 -13   5    2.90   30.70
  -3 -13   5   12.00   29.40
  -3 -12   5   50.49   36.50
  -3 -12   5   46.00   32.40
  -3 -11   5   -8.60   25.60
  -3  11  -5  -22.10   27.10
  -3 -11   5    3.40   32.10
   3 -10   5  121.29   30.60
   3 -10   5  122.29   29.20
  -3 -10   5  142.69   34.20
  -3 -10   5  103.19   31.20
  -3  10  -5   17.30   29.30
   3  -9   5  273.77   38.50
   3  -9   5  274.07   33.50
  -3   9  -5  134.09   46.00
  -3  -9   5  143.69   40.30
   3  -8   5 1031.80  104.89
   3  -8   5 1017.00  100.19
  -3   8  -5  834.32  108.69
  -3  -8   5 1117.79  110.49
   3  -7   5  274.77   30.30
   3  -7   5  223.98   37.80
  -3   7  -5  201.38   39.90
   3  -6   5 1475.95  144.09
   3  -6   5 1561.84  149.49
  -3   6  -5 1456.65  152.28
   3  -5   5   17.80    8.90
   3  -5   5   11.00    7.00
   3  -5   5   13.10   15.30
  -3   5  -5  -13.80   18.60
   3  -4   5   37.40   16.30
   3  -4   5   25.40    8.00
  -3   4  -5   -6.10   16.20
   3  -3   5  117.99   21.20
  -3   3  -5  123.49   24.20
   3  -2   5 1432.96  147.69
  -3   2  -5 1560.14  143.49
  -3   2  -5 1438.96  147.49
   3   1  -5  360.86   43.80
   3  -1   5  435.46   45.70
  -3   1  -5  377.16   43.40
  -3   1  -5  374.96   39.90
   3   0   5 3870.21  348.07
   3   0  -5 3724.43  347.27
  -3   0  -5 3294.37  344.57
  -3   0  -5 3648.93  346.77
   3   1   5  348.07   45.80
   3  -1  -5  382.36   42.70
  -3  -1  -5  405.96   42.30
   3  -2  -5 1548.15  144.59
   3   2   5 1520.45  144.79
  -3   2   5 1402.26  142.69
  -3  -2  -5 1394.16  143.19
   3  -3  -5   69.59   19.10
   3   3   5   60.49   20.20
  -3   3   5   89.09   16.10
  -3  -3  -5  100.99   19.70
  -3   3   5   86.89   17.10
   3  -4  -5   30.10   16.60
   3   4   5   45.20   15.10
  -3   4   5    8.10   10.80
  -3  -4  -5   33.50   16.80
  -3   4   5   49.50   15.30
   3   5   5   12.90   17.40
   3  -5  -5  -24.20   14.20
  -3  -5  -5    7.40   16.90
  -3   5   5   28.50   16.10
  -3   5   5    1.40    8.40
   3   6   5 1413.76  144.29
   3  -6  -5 1474.45  145.69
  -3   6   5 1340.97  137.99
  -3   6   5 1460.45  138.09
  -3  -6  -5 1612.54  147.29
  -3   6   5 1525.85  146.09
   3   7   5  263.77   35.30
   3  -7  -5  202.08   35.30
  -3  -7  -5  163.98   35.10
  -3   7   5  241.08   38.00
   3   8   5 1031.10  101.59
   3  -8  -5 1069.79  103.79
  -3   8   5  782.22  104.59
  -3  -8  -5 1005.00  106.09
   3  -9  -5  276.17   39.20
   3   9   5  235.28   34.70
  -3  -9  -5  110.09   35.90
  -3   9   5  122.39   39.50
   3 -10  -5  118.39   31.00
   3  10   5   97.39   30.50
  -3 -10  -5  125.49   31.10
  -3  10   5   34.30   32.40
   3  11   5   20.10   24.20
   3 -11  -5   18.20   28.20
  -3 -11  -5    9.20   31.00
   3  12   5   18.00   29.10
   3 -12  -5   24.80   28.20
  -3 -12  -5   47.70   27.90
   3 -13  -5   49.90   32.90
  -3 -13  -5  -30.20   34.60
   3 -14  -5   54.29   35.80
  -3 -14  -5   27.40   41.40
  -4 -14   5   44.20   43.10
  -4 -14   5   -0.40   41.60
  -4  13  -5   14.10   46.30
  -4 -13   5   -1.70   33.50
  -4 -13   5   -8.80   39.70
  -4 -12   5  153.98   48.10
  -4  12  -5  147.49   45.50
  -4 -12   5  210.68   43.50
  -4  11  -5   92.79   48.30
  -4 -11   5  164.58   45.40
  -4 -10   5   88.79   33.20
  -4  10  -5  157.68   48.20
   4  -9   5   62.29   23.70
  -4   9  -5   66.89   37.90
  -4  -9   5   96.29   34.80
   4  -8   5  416.56   42.60
  -4  -8   5  184.58   45.40
  -4   8  -5  176.28   42.20
   4  -7   5   30.70   21.60
  -4   7  -5   40.30   23.70
   4  -6   5  921.01  100.69
  -4   6  -5 1060.19  108.19
   4  -4   5  646.14   65.99
  -4   4  -5  533.35   69.39
   4  -3   5 1098.39  113.19
  -4   3  -5 1122.59  113.79
   4  -2   5  987.60   99.09
   4  -2   5  993.20  105.59
  -4   2  -5 1146.89  107.19
  -4   2  -5 1049.09   99.19
   4  -1   5  500.95   55.79
   4   1  -5  505.75   53.39
  -4   1  -5  487.95   55.89
  -4   1  -5  461.35   49.00
   4   0  -5   93.89   21.40
   4   0   5  105.99   24.10
  -4   0  -5  113.59   17.40
  -4   0  -5  110.79   21.30
   4   1   5  509.75   55.69
   4  -1  -5  466.15   54.89
  -4  -1  -5  509.15   52.49
   4  -2  -5 1022.40  107.99
   4   2   5 1142.09  110.39
  -4  -2  -5 1110.69  106.99
  -4   2   5 1016.20  107.79
   4  -3  -5 1094.19  111.69
   4   3   5 1040.80  111.29
  -4  -3  -5 1059.69  110.29
  -4   3   5 1178.08  111.39
   4  -4  -5  506.15   63.29
   4   4   5  593.84   65.99
  -4   4   5  707.53   65.39
  -4  -4  -5  534.85   62.19
   4  -5  -5  644.94   68.09
   4   5   5  586.74   70.59
  -4  -5  -5  613.64   66.79
  -4   5   5  576.74   62.19
  -4   5   5  637.04   68.49
   4   6   5  975.00   99.09
   4  -6  -5 1168.78  102.19
  -4   6   5  878.81   92.79
  -4   6   5  957.70  100.99
  -4  -6  -5  888.81  100.89
   4   7   5   16.20   17.70
   4  -7  -5  -14.90   18.50
  -4   7   5    6.40   22.70
  -4  -7  -5   -0.70   22.60
   4  -8  -5  335.17   44.30
   4   8   5  230.88   40.40
  -4  -8  -5  215.58   43.00
  -4   8   5  233.78   43.40
   4  -9  -5  121.09   31.10
   4   9   5   79.69   28.20
  -4   9   5   71.99   32.80
  -4  -9  -5   61.79   32.60
   4 -10  -5  175.28   37.80
   4  10   5  140.79   33.90
  -4 -10  -5   82.79   36.60
  -4  10   5   75.19   37.60
   4 -11  -5  240.18   44.80
   4  11   5  180.58   41.00
  -4 -11  -5  149.39   42.00
  -4  11   5   83.69   40.90
   4  12   5  203.08   44.80
   4 -12  -5  244.18   44.60
  -4  12   5  105.69   45.10
  -4 -12  -5  135.79   39.30
   4  13   5   -2.70   54.59
  -4 -13  -5   27.60   40.30
  -4 -14  -5  -13.20   40.60
  -5 -13   5   47.30   37.10
  -5  13  -5  -32.20   47.00
  -5 -13   5   23.90   36.70
  -5  12  -5   25.30   48.50
  -5 -12   5   41.00   33.70
  -5 -11   5  204.18   45.80
  -5  11  -5  204.48   52.29
  -5  10  -5   42.00   43.90
  -5 -10   5   44.50   37.40
   5  -9   5  214.38   34.40
  -5  -9   5  175.98   46.40
  -5   9  -5  181.58   49.60
   5  -8   5  101.89   26.40
  -5  -8   5  110.69   38.70
  -5   8  -5  129.89   35.90
   5  -7   5  283.47   42.10
  -5   7  -5  295.77   49.60
  -5  -7   5  365.76   51.39
   5  -6   5   56.69   22.80
  -5   6  -5   26.80   28.60
   5  -5   5  750.02   81.99
  -5   5  -5  779.62   89.19
   5  -4   5   92.09   23.50
  -5   4  -5   56.29   27.60
   5  -3   5  453.75   52.49
   5   3  -5  361.56   49.90
  -5   3  -5  375.46   51.59
   5  -2   5  144.49   30.40
   5   2  -5  172.58   29.80
  -5   2  -5  189.08   34.10
   5   1  -5  934.21  101.09
   5  -1   5  970.20  102.29
  -5   1  -5 1040.50   96.29
  -5   1  -5  926.41  104.59
   5   0   5   35.40   22.00
  -5   0  -5   10.00   20.90
  -5   0  -5   10.60   11.10
   5   1   5  999.10  101.19
   5  -1  -5 1019.80   98.29
  -5   1   5  975.70   99.69
  -5  -1  -5  946.91   99.69
  -5  -1  -5  851.01   94.79
   5  -2  -5  191.98   30.70
   5   2   5  158.08   32.90
  -5   2   5  175.28   30.80
  -5  -2  -5  137.09   26.00
   5   3   5  342.07   53.09
   5  -3  -5  484.25   52.49
  -5   3   5  365.86   50.79
  -5  -3  -5  401.46   49.20
   5   4   5   82.49   27.50
   5  -4  -5   62.99   20.90
  -5  -4  -5   50.89   20.60
  -5   4   5   90.89   25.00
   5  -5  -5  783.12   81.59
   5   5   5  781.12   82.99
  -5   5   5  801.32   84.99
  -5  -5  -5  672.13   82.49
   5   6   5   13.10   24.90
   5  -6  -5   -6.30    5.70
  -5  -6  -5    3.70   22.10
  -5   6   5    1.60   14.90
  -5   6   5   24.90   25.30
   5   7   5  347.17   49.10
  -5   7   5  275.97   48.20
  -5  -7  -5  320.67   49.40
   5   8   5  162.48   36.00
  -5  -8  -5  117.89   36.80
  -5   8   5  157.18   38.80
   5  -9  -5   39.40   24.30
   5   9   5  184.48   39.10
  -5   9   5  191.88   42.30
  -5  -9  -5  209.28   41.60
   5 -10  -5   39.80   28.10
   5  10   5   64.99   35.50
  -5  10   5  159.18   43.70
  -5 -10  -5  168.68   42.20
   5  11   5  171.28   45.50
  -5  11   5  123.09   46.10
  -5 -11  -5  140.29   44.30
   5  12   5   69.89   38.00
  -5  12   5   82.89   43.50
  -5 -12  -5  -10.60   38.20
   5  13   5   23.90   37.40
  -5  13   5   62.29   45.00
  -5 -13  -5   -3.10   41.90
  -6 -12   5   -9.10   44.00
  -6  12  -5   11.80   52.09
  -6 -11   5  -11.50   41.60
  -6  11  -5   12.80   35.70
  -6 -10   5   46.70   41.50
  -6  10  -5    2.10   44.30
  -6   9  -5  274.77   58.19
  -6  -9   5  178.68   50.39
   6  -8   5  111.69   27.10
  -6   8  -5   72.99   32.80
  -6  -8   5   76.59   39.60
   6  -7   5  500.25   57.69
  -6  -7   5  374.36   62.79
  -6   7  -5  391.46   62.99
   6  -6   5   98.99   29.10
  -6  -6   5   37.50   32.20
  -6   6  -5  108.89   33.20
   6  -5   5  151.68   31.60
  -6   5  -5  130.69   38.90
   6   4  -5   86.69   30.60
   6  -4   5   37.80   26.10
  -6   4  -5    9.70   29.60
   6  -3   5  106.49   29.10
   6   3  -5   78.89   24.90
  -6   3  -5   65.99   26.20
   6   2  -5   80.99   28.70
   6  -2   5  102.09   29.00
  -6   2  -5   75.89   31.20
   6  -1   5  724.53   80.49
   6   1  -5  622.24   77.19
  -6   1  -5  648.84   81.79
   6   0   5  256.67   39.20
   6   0  -5  252.07   36.30
  -6   0  -5  250.07   30.20
  -6   0  -5  175.48   37.90
   6  -1  -5  703.73   74.79
   6   1   5  615.34   79.39
  -6  -1  -5  712.73   70.69
  -6   1   5  666.43   80.39
  -6  -1  -5  567.54   79.89
   6  -2  -5   83.99   24.40
   6   2   5  103.19   26.70
  -6   2   5   75.89   28.60
  -6  -2  -5   84.39   21.60
   6  -3  -5    7.70   12.30
   6   3   5   37.80   27.90
  -6   3   5   72.99   26.30
  -6  -3  -5   70.09   20.40
   6   4   5   52.19   29.70
   6  -4  -5   45.20   18.40
  -6  -4  -5   22.30   23.50
  -6   4   5   42.20   26.20
   6   5   5  146.89   38.00
   6  -5  -5  220.38   35.80
  -6  -5  -5  115.99   30.90
  -6   5   5  190.18   38.30
   6  -6  -5   51.99   26.10
   6   6   5   38.60   30.90
  -6   6   5   41.70   30.80
  -6  -6  -5   48.40   27.30
   6   7   5  436.16   58.29
   6  -7  -5  311.57   50.79
  -6  -7  -5  339.57   54.29
   6   8   5  112.29   37.90
  -6   8   5  101.29   38.60
  -6  -8  -5   60.39   33.50
   6   9   5  146.29   35.20
  -6   9   5   99.19   42.20
  -6  -9  -5  119.69   39.70
   6  10   5   20.40   35.80
  -6  10   5   69.79   42.60
  -6 -10  -5    3.60   35.40
   6  11   5  -29.10   35.70
  -6 -11  -5   -5.30   39.20
  -6  11   5   75.99   45.50
   6  12   5   10.30   39.90
  -6 -12  -5  -41.70   39.50
  -6  12   5   53.79   44.30
  -7 -10   5   63.89   37.60
  -7  10  -5   54.69   51.79
  -7  -9   5   23.60   42.50
  -7   9  -5  -38.40   44.80
  -7   8  -5   18.40   43.80
  -7  -8   5   34.30   39.30
   7  -7   5   60.59   29.70
  -7   7  -5   -5.40   39.40
  -7  -7   5   12.90   36.80
   7  -6   5  208.18   38.20
  -7   6  -5  229.18   51.59
  -7  -6   5   96.19   41.50
   7   5  -5  262.67   49.99
   7  -5   5  248.38   43.80
  -7   5  -5  298.47   50.79
  -7  -5   5  215.18   47.60
   7   4  -5  252.57   46.10
   7  -4   5  205.88   41.50
  -7   4  -5  241.98   50.79
   7   3  -5   99.29   33.90
   7  -3   5  105.69   32.90
  -7   3  -5   85.29   38.70
   7  -2   5  166.68   37.40
   7   2  -5  133.79   37.50
  -7   2  -5  240.38   47.20
   7  -1   5   -4.90   19.50
   7   1  -5   15.10   26.80
  -7   1  -5   47.60   34.60
   7   0   5   71.69   27.70
   7   0  -5   67.29   30.40
  -7   0   5  156.08   39.10
  -7   0  -5  126.49   40.30
   7   1   5    7.50   28.30
   7  -1  -5   18.60   24.20
  -7   1   5   20.60   29.90
  -7  -1  -5   17.30   24.30
   7  -2  -5  220.58   37.00
   7   2   5  146.69   40.80
  -7  -2  -5  137.49   36.00
  -7   2   5  176.38   41.70
  -7  -2  -5  201.68   32.00
   7   3   5   98.19   30.50
  -7   3   5   91.09   34.40
  -7  -3  -5  114.09   28.00
   7   4   5  181.38   46.30
  -7  -4  -5  256.47   41.60
  -7   4   5  269.77   47.30
   7   5   5  228.58   41.80
  -7  -5  -5  194.78   41.40
  -7   5   5  258.17   47.60
   7   6   5  270.67   49.10
  -7   6   5  182.08   45.30
  -7  -6  -5  175.08   40.10
   7   7   5  -14.50   34.80
  -7   7   5   -2.00   34.40
  -7  -7  -5   35.60   30.00
   7   8   5   88.99   42.00
  -7  -8  -5  -16.10   30.60
  -7   8   5    6.20   37.60
   7   9   5   48.20   41.10
  -7  -9  -5  -13.20   33.90
  -7   9   5  -40.40   38.60
   7  10   5   44.30   43.00
  -7 -10  -5   31.20   40.70
  -7  10   5   -0.10   45.20
  -8  -9   5   15.50   34.10
  -8  -8   5   53.99   45.20
  -8   8  -5   78.39   54.19
  -8   7  -5   -8.40   35.20
  -8  -7   5  -16.00   38.50
   8  -6   5   11.10   28.20
  -8  -6   5   56.69   40.00
  -8   6  -5   48.30   48.90
   8   5  -5  -11.80   25.30
   8  -5   5   -2.30   27.70
  -8   5  -5   27.70   44.30
  -8  -5   5  -11.40   31.40
   8   4  -5   70.29   40.70
   8  -4   5  174.98   39.90
  -8   4  -5  193.58   51.69
  -8  -4   5  136.99   41.00
   8  -3   5   18.00   30.70
   8   3  -5   31.10   26.60
  -8   3  -5  -16.60   28.30
   8  -2   5  109.89   37.90
   8   2  -5  156.98   41.50
  -8   2  -5  177.68   43.40
   8  -1   5   23.70   33.30
   8   1  -5   65.99   34.70
  -8   1  -5   42.80   41.30
   8   0  -5   97.19   35.70
   8   0   5  111.49   38.80
  -8   0  -5   96.49   44.90
  -8   0   5  139.09   46.00
   8   1   5  -40.70   32.00
   8  -1  -5    4.80   28.00
  -8  -1  -5   31.10   38.70
  -8   1   5   -3.70   36.90
   8   2   5  187.18   46.00
  -8   2   5  136.69   45.40
  -8  -2  -5  160.28   48.30
   8   3   5   25.50   36.20
  -8   3   5   28.20   36.30
   8   4   5  169.18   40.00
  -8   4   5  128.29   43.90
   8   5   5  -11.90   37.00
  -8   5   5   15.60   36.10
  -8  -5  -5   30.20   31.70
   8   6   5   40.10   31.60
  -8  -6  -5    8.80   29.80
  -8   6   5   32.70   39.20
   8   7   5   44.30   43.10
  -8  -7  -5    7.00   31.50
  -8   7   5  -17.80   40.60
   8   8   5   91.69   45.90
  -8  -8  -5   77.69   38.50
  -8   8   5   35.10   45.80
  -8  -9  -5   18.60   38.70
  -8   9   5    3.30   47.20
  -9  -6   5   19.60   41.50
   9  -5   5   13.30   32.80
  -9   5  -5   -8.30   49.50
  -9  -5   5   17.40   44.30
   9  -4   5    1.60   32.60
   9   4  -5   14.70   30.20
  -9  -4   5   46.40   37.80
  -9   4  -5   22.10   50.09
   9   3  -5   -7.70   37.50
   9  -3   5    3.60   34.50
  -9  -3   5   16.50   38.60
  -9   3  -5  -13.60   47.90
   9   2  -5   69.39   40.50
   9  -2   5   87.59   39.90
  -9  -2   5   33.70   33.60
  -9   2  -5   88.99   41.60
   9  -1   5   36.70   36.10
   9   1  -5   61.89   38.30
  -9  -1   5    5.50   43.90
  -9   1  -5   72.39   50.39
   9   0  -5   -5.70   34.90
   9   0   5   53.89   31.10
  -9   0  -5   36.20   37.50
  -9   0   5   71.39   48.90
   9   1   5   11.10   39.40
  -9   1   5   29.10   45.70
  -9  -1  -5   73.09   49.70
   9   2   5   89.59   46.10
  -9   2   5   30.60   45.20
  -9  -2  -5   66.99   49.90
   9   3   5   29.20   42.50
  -9  -3  -5   -8.80   33.40
  -9   3   5    0.20   42.30
   9   4   5  -71.69   39.40
  -9  -4  -5   15.50   34.40
  -9   4   5  -10.10   42.80
   9   5   5  -12.90   32.10
  -9   5   5  -18.90   42.40
  -9   6   5    3.30   45.50
   0 -15   6  -15.80   40.60
   0 -14   6   81.19   38.60
   0 -13   6  298.67   50.39
   0 -13   6  196.28   52.59
   0 -12   6    6.50   27.20
   0 -12   6   41.20   38.60
   0 -11   6  765.12   88.99
   0 -11   6  687.13   82.79
   0 -10   6   30.20   23.50
   0 -10   6   27.60   28.10
   0  -9   6  285.57   46.70
   0  -9   6  310.47   44.60
   0  -8   6  759.32   84.89
   0  -8   6  841.72   88.69
   0  -7   6  270.67   42.20
   0  -6   6  129.69   28.10
   0  -5   6 3588.94  347.47
   0  -4   6   31.20   18.30
   0  -3   6 8935.51  815.02
   0  -3   6 8531.05  815.32
   0   3  -6 8200.78  812.92
   0   2  -6  114.59   18.10
   0  -2   6   77.79   17.30
   0  -2   6   98.49   19.80
   0  -1   6  189.88   28.70
   0   1  -6  181.08   25.30
   0   0   6 3701.43  361.76
   0   0  -6 3814.82  365.66
   0   0   6 3986.20  366.46
   0   1   6  197.28   21.10
   0  -1  -6   26.20   13.70
   0  -2  -6   92.29   17.20
   0   2   6  101.09   18.00
   0  -3  -6 9167.18  830.82
   0  -3  -6 8707.13  834.42
   0   3   6 8372.36  832.32
   0  -4  -6    7.70    9.50
   0  -4  -6    8.60   11.30
   0   4   6   21.80   11.40
   0  -5  -6 3960.90  368.86
   0  -5  -6 3649.63  370.16
   0   5   6 3885.81  366.76
   0   6   6  110.89   19.00
   0  -6  -6  134.89   25.50
   0  -6  -6  158.38   26.70
   0  -7  -6  239.88   38.40
   0   7   6  227.28   28.90
   0   8   6  810.82   77.89
   0  -8  -6  698.03   85.89
   0   9   6  327.27   36.00
   0  -9  -6  270.97   45.00
   0 -10  -6   21.10   26.60
   0 -11  -6  678.83   86.49
   0 -12  -6   72.49   35.50
   0 -13  -6  206.68   43.10
   0 -14  -6   39.30   39.30
   0 -15  -6   40.60   32.40
  -1 -15   6   44.40   46.30
   1 -14   6  100.69   37.00
  -1 -14   6    2.80   35.30
   1 -13   6   33.90   32.70
  -1 -13   6   27.60   39.10
  -1 -13   6   65.59   36.10
   1 -12   6  184.08   46.70
   1 -12   6  125.59   34.10
  -1 -12   6  169.08   40.70
  -1 -12   6  131.89   38.20
   1 -11   6  378.06   59.49
   1 -11   6  387.26   49.90
  -1 -11   6  251.27   46.60
  -1 -11   6  310.67   52.19
   1 -10   6   23.70   20.00
   1 -10   6   10.40   29.80
  -1 -10   6   34.70   26.00
  -1 -10   6   10.40   26.40
   1  -9   6 1048.60  115.39
   1  -9   6 1032.40  109.19
  -1  -9   6 1011.20  112.19
  -1  -9   6 1130.89  111.59
   1  -8   6  492.05   55.29
   1  -8   6  525.25   65.99
  -1  -8   6  434.96   59.99
   1  -7   6 1063.29  117.59
  -1  -7   6 1145.89  114.09
   1  -6   6  695.23   73.39
  -1  -6   6  678.43   72.29
  -1   6  -6  563.44   79.09
   1  -5   6  441.66   51.79
  -1   5  -6  324.77   49.70
  -1  -5   6  343.57   45.80
   1  -4   6  368.06   41.00
  -1  -4   6  233.98   34.00
  -1   4  -6  205.48   36.00
   1  -3   6  830.02   78.99
   1   3  -6  735.13   77.99
   1  -3   6  809.52   81.89
  -1   3  -6  715.63   78.99
  -1   3  -6  742.03   75.99
  -1  -3   6  734.93   78.19
   1   2  -6 1200.88  130.59
   1  -2   6 1342.37  132.49
   1  -2   6 1352.76  129.79
  -1   2  -6 1316.37  129.29
  -1  -2   6 1437.86  132.39
   1  -1   6 4325.77  415.76
   1  -1   6 4221.58  412.56
   1   1  -6 4378.26  414.76
  -1   1  -6 4390.46  413.96
  -1   1  -6 4445.86  413.36
  -1  -1   6 4229.48  415.46
   1   0  -6 1158.48  141.79
   1   0   6 1497.95  142.89
  -1   0   6 1518.85  142.89
  -1   0  -6 1596.04  139.89
   1  -1  -6 4333.07  398.26
   1   1   6 4270.57  397.56
  -1   1   6 4036.80  393.36
  -1  -1  -6 4115.19  394.16
  -1   1   6 4056.59  397.26
  -1  -1  -6 4146.19  397.06
   1   2   6 1372.46  116.19
  -1   2   6 1209.78  112.09
  -1   2   6 1156.98  114.89
  -1  -2  -6  936.01  114.99
   1  -3  -6  789.22   70.99
   1   3   6  701.33   74.39
   1  -3  -6  820.92   77.09
  -1   3   6  769.42   73.69
  -1   3   6  577.04   71.89
  -1  -3  -6  781.92   76.49
   1   4   6  267.37   33.20
   1  -4  -6  262.97   28.90
   1  -4  -6  254.57   36.30
  -1   4   6  265.27   30.60
  -1  -4  -6  267.97   35.30
   1  -5  -6  441.06   45.70
   1  -5  -6  404.76   51.89
   1   5   6  433.16   47.00
  -1   5   6  414.66   44.10
  -1  -5  -6  406.06   51.59
   1   6   6  684.33   75.19
   1  -6  -6  783.42   79.29
  -1   6   6  752.62   73.09
  -1  -6  -6  737.93   79.09
   1   7   6 1160.78  122.19
   1  -7  -6 1239.18  127.49
  -1   7   6 1314.97  119.59
  -1  -7  -6 1171.58  126.19
   1   8   6  569.94   56.39
   1  -8  -6  639.04   68.59
  -1   8   6  470.45   50.89
  -1  -8  -6  502.15   65.39
   1  -9  -6 1105.39  117.29
   1   9   6 1142.99  111.69
  -1  -9  -6 1082.89  117.59
   1 -10  -6   15.90   26.00
   1  10   6    9.60   17.80
  -1 -10  -6   10.30   26.10
   1 -11  -6  296.77   48.80
  -1 -11  -6  333.77   54.29
   1 -12  -6  196.88   40.00
  -1 -12  -6  202.88   41.90
   1 -13  -6   45.20   34.10
  -1 -13  -6    9.00   35.50
   1 -14  -6   42.00   38.10
  -1 -14  -6   71.99   33.70
   1 -15  -6   62.49   42.00
  -1 -15  -6   51.09   45.20
  -2 -15   6  153.88   52.29
  -2 -14   6  -34.90   38.00
  -2 -14   6   13.70   38.90
  -2 -13   6  185.58   40.80
  -2 -13   6  162.08   43.40
   2 -12   6   53.69   25.80
  -2 -12   6   70.29   34.50
  -2 -12   6   55.59   35.80
   2 -11   6    4.10   22.70
   2 -11   6  -15.10   30.30
  -2 -11   6    1.30   22.10
  -2 -11   6   14.90   27.20
   2 -10   6  352.16   57.89
   2 -10   6  296.17   41.60
  -2 -10   6  222.08   46.80
  -2 -10   6  276.57   43.20
   2  -9   6  162.68   42.00
   2  -9   6  146.09   27.50
  -2  -9   6  184.88   35.60
  -2  -9   6  149.69   35.80
  -2   9  -6  147.09   43.70
   2  -8   6   60.99   32.50
   2  -8   6   94.69   20.20
  -2   8  -6   32.70   31.40
  -2  -8   6   57.09   21.30
   2  -7   6  626.84   71.09
   2  -7   6  482.55   54.99
  -2  -7   6  559.34   63.39
  -2   7  -6  440.36   67.09
   2  -6   6  710.33   74.39
  -2   6  -6  528.85   71.09
  -2  -6   6  521.05   65.89
   2  -5   6  304.17   42.30
  -2   5  -6  251.37   39.10
  -2  -5   6  186.38   34.30
   2  -4   6 1723.33  164.08
  -2   4  -6 1591.04  162.78
  -2  -4   6 1598.04  161.88
   2   3  -6  574.04   62.79
   2  -3   6  631.84   66.69
  -2   3  -6  618.44   64.39
  -2  -3   6  576.64   63.09
  -2   3  -6  584.54   60.09
   2  -2   6  474.05   46.20
   2   2  -6  478.65   43.00
  -2   2  -6  310.07   38.80
  -2  -2   6  363.76   44.90
  -2   2  -6  301.87   42.10
   2  -1   6  214.18   29.00
   2   1  -6  164.08   25.30
  -2   1  -6  141.29   21.30
  -2   1  -6  152.58   22.20
  -2  -1   6  162.78   25.10
   2   0   6  610.84   64.39
   2   0  -6  552.14   62.49
  -2   0   6  569.84   63.09
  -2   0  -6  657.63   61.79
   2   1   6  185.08   27.10
   2  -1  -6  152.98   26.30
  -2   1   6  175.38   20.90
  -2  -1  -6  169.48   24.10
  -2   1   6  170.58   25.00
  -2  -1  -6  168.88   21.80
   2   2   6  368.66   50.39
   2  -2  -6  387.26   49.70
  -2   2   6  512.85   49.20
  -2  -2  -6  479.35   48.10
  -2   2   6  440.26   45.40
   2   3   6  624.74   66.99
   2  -3  -6  564.34   67.79
  -2   3   6  661.53   64.19
  -2   3   6  671.03   65.19
  -2  -3  -6  606.54   65.99
   2  -4  -6 1626.54  159.68
   2  -4  -6 1619.74  155.28
   2   4   6 1737.93  157.88
  -2   4   6 1454.35  154.58
  -2  -4  -6 1586.74  158.88
  -2   4   6 1635.54  156.68
   2   5   6  329.67   37.00
   2  -5  -6  331.37   40.90
   2  -5  -6  292.17   34.10
  -2   5   6  235.88   35.60
  -2   5   6  240.18   29.90
  -2  -5  -6  243.48   38.10
   2   6   6  525.05   57.99
   2  -6  -6  555.74   61.49
  -2   6   6  534.85   52.59
  -2  -6  -6  506.95   59.59
  -2   6   6  510.75   61.89
   2   7   6  524.15   58.69
   2  -7  -6  636.24   64.09
  -2   7   6  537.75   51.59
  -2  -7  -6  552.74   61.79
  -2   7   6  554.34   51.69
  -2   7   6  320.67   60.79
   2   8   6   39.10   18.70
   2  -8  -6   86.29   25.10
  -2  -8  -6    8.30   24.10
   2  -9  -6  205.58   39.30
   2   9   6  211.08   34.70
  -2  -9  -6  227.78   41.80
   2  10   6  311.67   40.80
   2 -10  -6  263.37   46.20
  -2 -10  -6  261.97   48.30
   2 -11  -6   26.00   27.50
   2  11   6   -1.70   23.40
  -2 -11  -6    3.20   30.30
   2 -12  -6  143.39   38.80
  -2 -12  -6   60.59   30.40
   2 -13  -6  251.17   49.99
  -2 -13  -6  183.28   50.19
   2 -14  -6    3.80   33.50
  -2 -14  -6    8.60   30.20
   2 -15  -6   55.09   41.20
  -2 -15  -6  116.89   48.10
  -3 -14   6   54.99   43.80
  -3 -14   6   33.50   44.80
  -3 -13   6   90.49   44.20
  -3 -13   6   88.29   38.30
  -3 -12   6   79.89   36.00
  -3 -12   6   39.20   29.40
  -3  11  -6  176.98   57.49
  -3 -11   6  339.57   51.09
  -3 -11   6  325.17   55.39
   3 -10   6  244.38   43.50
  -3  10  -6  166.58   51.09
  -3 -10   6  276.87   45.90
  -3 -10   6  234.08   39.70
   3  -9   6  192.08   28.20
   3  -9   6  185.38   39.90
  -3   9  -6  123.29   43.30
  -3  -9   6  117.19   38.00
  -3  -9   6  187.48   37.70
   3  -8   6  149.79   23.50
   3  -8   6  232.78   38.70
  -3  -8   6  127.69   33.30
  -3   8  -6   74.49   37.50
   3  -7   6  210.38   25.90
   3  -7   6  196.48   37.00
  -3  -7   6  141.89   31.20
  -3   7  -6  175.08   36.20
   3  -6   6  232.58   26.90
   3  -6   6  207.58   37.80
  -3   6  -6  180.28   35.90
   3  -5   6   54.99   24.20
  -3   5  -6  114.99   28.70
   3  -4   6  511.05   58.99
  -3   4  -6  448.86   57.59
   3  -3   6  256.87   36.90
  -3   3  -6  238.98   27.80
  -3   3  -6  276.67   36.90
   3  -2   6  293.57   43.80
   3   2  -6  275.87   42.50
  -3   2  -6  396.96   42.60
  -3   2  -6  373.16   37.20
   3   1  -6   19.30   15.60
   3  -1   6   41.60   18.50
  -3   1  -6   20.40   10.70
  -3   1  -6   14.50   12.40
   3   0  -6   16.70   12.00
   3   0   6   31.00   14.50
  -3   0   6   24.70   15.10
  -3   0  -6   31.30   12.00
  -3   0  -6   32.10   13.00
   3   1   6    5.80   16.20
   3  -1  -6   25.40   15.90
  -3  -1  -6   28.70   13.00
  -3  -1  -6   19.70   11.20
  -3   1   6   21.70   14.30
   3   2   6  390.56   43.50
   3  -2  -6  353.86   42.50
  -3   2   6  289.17   37.70
  -3   2   6  302.87   37.50
  -3  -2  -6  301.07   39.10
   3   3   6  283.47   37.10
   3  -3  -6  327.87   38.90
  -3   3   6  264.97   32.60
  -3   3   6  243.98   31.50
  -3  -3  -6  194.38   33.50
   3  -4  -6  491.35   55.29
   3   4   6  444.66   54.69
  -3   4   6  446.56   51.19
  -3  -4  -6  516.35   54.69
  -3   4   6  449.26   50.09
   3   5   6   94.69   23.40
   3  -5  -6    2.40   18.10
  -3   5   6   53.49   18.00
  -3   5   6   69.09   13.70
  -3  -5  -6   59.09   21.90
   3   6   6  189.98   31.20
   3  -6  -6  193.38   34.10
  -3  -6  -6  150.88   31.90
  -3   6   6  163.98   20.60
  -3   6   6  185.78   23.10
  -3   6   6  155.88   30.00
   3   7   6  196.58   33.60
   3  -7  -6  209.48   36.60
  -3  -7  -6  186.28   33.20
  -3   7   6  205.58   35.20
   3  -8  -6  150.68   32.10
   3   8   6   98.19   26.90
  -3  -8  -6  113.99   31.80
  -3   8   6  119.29   33.30
   3   9   6  156.48   31.80
   3  -9  -6  194.58   36.20
  -3  -9  -6  121.89   35.70
  -3   9   6  107.19   34.40
   3  10   6  280.97   45.30
   3 -10  -6  347.87   49.00
  -3  10   6  221.48   48.60
  -3 -10  -6  299.07   51.59
   3  11   6  361.76   54.99
   3 -11  -6  416.26   60.39
   3  12   6   44.90   27.70
   3 -12  -6   31.10   30.10
  -3 -12  -6   -5.60   35.10
   3 -13  -6  133.49   39.30
  -3 -13  -6   19.90   30.20
   3 -14  -6  -10.20   33.50
  -3 -14  -6   14.60   41.50
  -4 -14   6   20.30   46.90
  -4 -13   6   53.29   38.90
  -4  13  -6   82.19   52.69
  -4 -13   6   14.00   43.50
  -4 -12   6   -2.70   32.90
  -4  12  -6   13.40   45.20
  -4 -12   6   12.80   30.50
  -4 -11   6   64.79   35.30
  -4  11  -6   16.60   42.80
  -4 -11   6   -4.30   36.00
   4 -10   6  255.67   42.90
  -4 -10   6  259.77   43.10
  -4  10  -6  231.18   50.39
  -4 -10   6  267.57   53.19
   4  -9   6  132.89   32.40
  -4   9  -6  109.59   42.40
  -4  -9   6   83.99   37.70
   4  -8   6  310.97   44.20
  -4   8  -6  250.07   51.79
  -4  -8   6  271.77   51.29
   4  -7   6  331.87   48.40
  -4   7  -6  303.07   49.30
   4  -6   6    3.90   20.40
  -4   6  -6  -35.40   22.50
   4  -5   6  371.36   43.70
  -4   5  -6  191.38   40.70
   4  -4   6   93.59   27.10
  -4   4  -6  170.58   32.20
   4  -3   6  301.77   31.90
   4  -3   6  347.47   44.50
  -4   3  -6  358.56   45.30
   4  -2   6  414.16   50.19
   4  -2   6  440.46   40.00
  -4   2  -6  305.97   46.10
  -4   2  -6  334.67   38.30
   4   1  -6  379.76   45.10
   4  -1   6  408.26   47.30
  -4   1  -6  314.27   38.20
  -4   1  -6  367.06   45.60
   4   0   6    7.20   14.00
   4   0  -6    2.80   11.70
  -4   0  -6    2.20   15.90
  -4   0  -6   19.00   11.00
   4  -1  -6  318.87   45.40
   4   1   6  344.47   47.70
  -4   1   6  360.46   42.80
  -4  -1  -6  407.26   46.60
  -4  -1  -6  367.96   41.80
   4   2   6  393.56   51.09
   4  -2  -6  350.56   47.80
  -4   2   6  395.86   46.90
  -4  -2  -6  391.16   44.50
   4  -3  -6  336.57   44.40
   4   3   6  313.87   45.30
  -4  -3  -6  287.07   41.10
  -4   3   6  344.07   40.70
  -4   3   6  346.77   41.80
   4   4   6  163.48   28.20
   4  -4  -6  185.98   31.20
  -4   4   6  156.48   26.90
  -4   4   6  138.09   23.40
  -4  -4  -6  104.59   26.20
   4  -5  -6  366.76   46.70
   4   5   6  304.77   44.50
  -4   5   6  280.87   35.70
  -4   5   6  322.07   42.90
  -4  -5  -6  273.57   42.00
   4   6   6   34.10   24.50
   4  -6  -6   53.29   23.90
  -4   6   6   12.90   10.80
  -4   6   6   -5.00   23.00
  -4  -6  -6   18.10   21.30
   4  -7  -6  402.66   51.39
   4   7   6  294.77   46.40
  -4  -7  -6  273.17   46.70
  -4   7   6  295.37   46.10
   4   8   6  276.97   41.90
  -4   8   6  249.58   45.10
  -4  -8  -6  195.48   42.30
   4   9   6  110.49   32.40
   4  -9  -6  149.88   37.60
  -4   9   6   67.99   34.00
  -4  -9  -6   96.29   35.50
   4  10   6  307.17   46.20
   4 -10  -6  208.88   43.50
  -4  10   6  187.48   46.60
  -4 -10  -6  231.68   47.50
   4  11   6   31.00   30.10
   4 -11  -6   39.20   30.30
  -4  11   6  -19.20   31.70
  -4 -11  -6   15.70   26.70
   4  12   6  -11.10   35.10
   4 -12  -6   15.80   34.90
  -4 -12  -6   10.90   37.20
   4 -13  -6   48.00   35.20
  -4 -13  -6   43.30   33.30
  -4 -14  -6   41.90   45.00
  -5 -13   6   36.30   41.30
  -5 -13   6   10.90   47.90
  -5 -12   6  118.69   44.70
  -5  12  -6   83.29   41.80
  -5 -12   6  122.59   52.19
  -5  11  -6    5.30   45.70
  -5 -11   6   22.70   42.10
  -5  10  -6   20.60   42.90
  -5 -10   6   26.80   30.80
   5  -9   6  247.48   40.00
  -5   9  -6  193.38   52.99
  -5  -9   6  283.37   54.39
   5  -8   6   17.60   25.10
  -5   8  -6    4.60   25.30
  -5  -8   6   28.80   33.70
   5  -7   6  545.95   67.59
  -5   7  -6  564.94   74.09
   5  -6   6  226.98   37.90
  -5   6  -6  221.98   41.50
   5  -5   6  197.18   31.20
  -5   5  -6   52.19   32.20
   5  -4   6  127.89   26.70
  -5   4  -6  124.79   29.20
   5  -3   6  530.45   59.29
  -5   3  -6  488.45   64.39
   5  -2   6  113.29   28.00
  -5   2  -6   59.09   26.00
  -5   2  -6   75.59   11.30
   5  -1   6  951.90   99.79
  -5   1  -6  963.00   91.69
  -5   1  -6  833.22   99.09
   5   0   6   -8.00   21.80
   5   0  -6   22.00   18.50
  -5   0  -6   -1.60   11.40
  -5   0  -6  -10.00   19.90
   5   1   6  854.21   93.59
   5  -1  -6  908.81   91.49
  -5  -1  -6  909.31   91.79
  -5  -1  -6  736.73   86.89
  -5   1   6  947.01   91.89
   5  -2  -6   78.19   23.50
   5   2   6   93.39   24.60
  -5  -2  -6   65.79   18.60
  -5   2   6   71.29   22.40
   5  -3  -6  529.65   61.89
   5   3   6  494.65   63.09
  -5  -3  -6  458.55   57.49
  -5   3   6  496.05   60.29
   5   4   6  108.49   31.10
   5  -4  -6   77.39   24.70
  -5  -4  -6   93.59   24.20
  -5   4   6   75.79   21.10
  -5   4   6  130.59   27.10
   5   5   6  163.98   36.30
   5  -5  -6  227.38   35.10
  -5  -5  -6  151.18   31.80
  -5   5   6  154.18   26.50
  -5   5   6  151.58   34.50
   5   6   6  135.09   30.80
   5  -6  -6  162.28   33.10
  -5  -6  -6  176.38   34.00
  -5   6   6   69.99   29.90
   5  -7  -6  614.64   72.99
   5   7   6  538.35   72.29
  -5  -7  -6  635.04   69.09
  -5   7   6  496.55   70.99
   5  -8  -6   -9.10   25.50
   5   8   6   12.60   21.30
  -5   8   6  -17.90   26.60
  -5  -8  -6   17.60   29.00
   5   9   6  184.88   43.50
   5  -9  -6  297.47   48.10
  -5   9   6  194.78   45.60
  -5  -9  -6  209.08   45.80
   5  10   6   38.00   34.00
   5 -10  -6   41.00   39.90
  -5 -10  -6   47.80   29.50
  -5  10   6  103.49   42.70
   5  11   6   69.69   37.10
  -5 -11  -6   86.49   42.30
  -5  11   6   86.29   41.90
   5  12   6  175.78   49.30
  -5  12   6   96.19   45.30
  -5 -12  -6  108.59   39.60
   5  13   6   25.10   38.40
  -5 -13  -6   21.00   44.50
  -5  13   6   74.89   44.40
  -6 -12   6  -15.60   44.00
  -6 -11   6  215.38   58.79
  -6  11  -6  288.57   67.89
  -6 -10   6    7.60   31.70
  -6  10  -6  -17.60   32.40
  -6   9  -6  134.39   49.99
  -6  -9   6   61.59   33.90
   6  -8   6   36.50   28.20
  -6   8  -6   24.10   39.20
  -6  -8   6  -12.90   33.90
   6  -7   6   38.40   24.90
  -6  -7   6  -17.40   33.00
  -6   7  -6   -3.30   26.00
   6  -6   6   75.89   27.20
  -6   6  -6   17.10   26.00
   6  -5   6  579.84   74.99
  -6   5  -6  669.13   82.99
   6  -4   6  348.57   51.79
  -6   4  -6  385.06   58.49
   6  -3   6  800.52   97.49
  -6   3  -6 1000.90  102.79
   6  -2   6  146.29   34.10
  -6   2  -6  124.49   35.20
   6  -1   6  419.96   60.59
  -6   1  -6  467.95   62.69
   6   0   6    2.80   20.00
  -6   0  -6   16.30   13.80
  -6   0  -6   36.30   27.80
   6   1   6  374.66   55.69
  -6  -1  -6  374.66   46.10
  -6  -1  -6  373.96   55.79
  -6   1   6  388.76   54.49
   6   2   6   49.80   24.80
   6  -2  -6   69.29   24.70
  -6   2   6  107.99   29.30
  -6  -2  -6   97.49   23.40
   6  -3  -6  765.32   87.29
   6   3   6  816.12   91.89
  -6   3   6  788.12   89.19
  -6  -3  -6  824.52   86.49
   6  -4  -6  334.47   47.50
   6   4   6  199.88   46.80
  -6   4   6  268.67   44.80
  -6  -4  -6  334.57   43.90
   6   5   6  565.54   76.09
   6  -5  -6  652.33   73.89
  -6  -5  -6  521.65   69.79
  -6   5   6  630.34   74.19
   6   6   6  131.49   36.50
   6  -6  -6   -1.80    8.10
  -6   6   6  173.08   35.80
  -6  -6  -6   54.99   27.40
   6  -7  -6   18.10   27.40
   6   7   6   20.40   33.20
  -6   7   6   28.60   30.40
  -6  -7  -6    9.00   27.80
   6   8   6   27.50   33.40
  -6   8   6   14.00   33.70
  -6  -8  -6   13.00   32.30
   6   9   6  138.09   41.40
  -6  -9  -6  110.69   39.70
  -6   9   6   38.10   37.10
   6  10   6  -33.90   35.20
  -6  10   6   16.30   38.10
  -6 -10  -6    4.90   27.50
   6  11   6  205.38   49.40
  -6 -11  -6  138.79   49.20
  -6  11   6  207.68   52.99
  -6 -12  -6    8.40   42.30
  -6  12   6  -17.00   39.00
  -7  10  -6  -17.70   51.09
  -7 -10   6   56.49   48.40
  -7  -9   6   61.79   46.40
  -7   9  -6   49.90   38.00
  -7   8  -6  169.78   54.69
  -7  -8   6  159.48   50.69
   7  -7   6  149.19   36.30
  -7  -7   6  102.39   44.70
  -7   7  -6  204.38   53.59
   7  -6   6  138.89   35.70
  -7   6  -6   99.99   45.20
  -7  -6   6  119.89   43.00
   7  -5   6   95.99   32.50
  -7   5  -6   67.19   32.80
   7  -4   6    8.60   27.60
  -7   4  -6  -10.10   24.90
   7  -3   6   80.69   33.70
  -7   3  -6  152.48   37.20
   7  -2   6  360.46   56.99
  -7   2  -6  515.25   67.99
   7  -1   6  193.48   40.00
  -7   1  -6  298.87   51.49
   7   0   6  228.48   43.80
  -7   0   6  343.07   54.39
  -7   0  -6  264.47   52.09
   7   1   6  226.28   44.80
  -7  -1  -6  155.98   44.70
  -7   1   6  196.98   42.80
   7   2   6  347.47   59.29
  -7   2   6  372.76   57.49
  -7  -2  -6  413.36   61.99
   7   3   6   52.19   29.10
  -7  -3  -6  134.29   29.60
  -7   3   6  159.18   38.20
   7   4   6  -45.90   31.60
   7  -4  -6   19.80   23.80
  -7  -4  -6   -0.60   24.30
  -7   4   6    1.10   29.50
   7  -5  -6   99.89   38.10
   7   5   6   50.99   36.40
  -7   5   6   67.99   34.60
  -7  -5  -6   15.50   25.10
   7   6   6  175.28   39.20
  -7  -6  -6  125.19   36.30
  -7   6   6  180.38   43.10
   7   7   6  119.59   41.40
  -7   7   6    2.50   36.60
  -7  -7  -6  130.79   37.00
   7   8   6   79.79   42.20
  -7  -8  -6   83.39   38.70
  -7   8   6  196.58   52.19
   7   9   6   73.09   44.60
  -7   9   6   81.69   45.30
  -7  -9  -6   96.89   40.80
   7  10   6   30.00   42.80
  -7 -10  -6   23.50   40.50
  -7  10   6   61.59   47.30
  -8   8  -6  -54.99   48.30
  -8  -8   6  -44.70   43.00
  -8  -7   6   -1.30   40.50
  -8   7  -6   17.40   36.90
   8  -6   6   80.79   38.30
  -8  -6   6   88.59   35.90
  -8   6  -6   83.79   52.09
   8  -5   6   23.20   35.90
  -8  -5   6  -48.50   30.60
  -8   5  -6    4.00   45.20
   8  -4   6  171.88   43.10
  -8   4  -6  250.27   57.19
   8  -3   6   49.20   34.90
  -8   3  -6   14.00   31.70
   8  -2   6   42.30   35.60
  -8   2  -6  191.48   51.39
   8  -1   6   51.59   36.90
  -8   1  -6   33.50   40.20
   8   0   6    0.10   34.60
  -8   0   6   18.00   38.20
  -8   0  -6   -6.90   37.50
   8   1   6   66.99   38.90
  -8   1   6  -17.40   33.90
  -8  -1  -6   38.40   31.40
   8   2   6   84.59   41.70
  -8  -2  -6   86.99   44.70
  -8   2   6   68.99   40.00
   8   3   6   54.59   30.00
  -8  -3  -6   -3.10   27.00
  -8   3   6   22.10   35.70
   8   4   6  166.48   50.99
  -8   4   6  237.48   49.50
   8   5   6   -7.40   37.90
  -8   5   6  -11.90   36.00
   8   6   6  115.19   47.70
  -8  -6  -6   57.39   37.80
  -8   6   6  176.68   47.90
   8   7   6   55.69   35.70
  -8   7   6   -7.90   39.60
  -8  -7  -6    2.60   31.50
   8   8   6    6.60   43.90
  -8   8   6    8.00   43.70
  -8  -8  -6    9.40   34.40
   9  -5   6   18.40   35.60
  -9   5  -6   22.70   52.79
  -9  -5   6  -14.40   38.00
   9  -4   6  -40.10   32.80
  -9   4  -6   30.30   50.69
  -9  -4   6  -34.40   36.00
   9  -3   6  -20.40   34.90
  -9   3  -6  -36.70   47.60
  -9  -3   6  -32.50   34.90
   9  -2   6   29.00   29.80
  -9   2  -6   67.59   40.00
   9  -1   6   48.40   40.70
  -9   1  -6  -50.39   43.90
  -9  -1   6   46.30   47.80
   9   0   6   36.00   39.60
  -9   0   6   40.50   46.30
  -9   0  -6   -7.50   45.20
   9   1   6    0.90   29.60
  -9  -1  -6   43.70   46.80
  -9   1   6  -63.69   41.70
   9   2   6   18.00   32.50
  -9   2   6   49.00   47.00
  -9  -2  -6   24.50   47.10
   9   3   6   36.10   34.00
  -9  -3  -6   47.40   47.50
  -9   3   6  -36.40   41.30
   9   4   6   26.60   36.00
  -9   4   6   -4.00   42.80
  -9  -4  -6  -12.80   43.10
   9   5   6  -49.60   44.20
  -9   5   6    8.40   43.80
   0 -15   7  110.69   44.50
   0 -14   7  138.49   47.20
   0 -13   7   52.69   33.40
   0 -13   7  -16.80   33.70
   0 -12   7  -18.50   38.40
   0 -12   7   -7.70   26.90
   0 -11   7   45.10   39.30
   0 -11   7   71.89   29.60
   0 -10   7  166.58   39.60
   0 -10   7  112.99   31.50
   0  -9   7    2.80   20.70
   0  -9   7   30.50   29.50
   0  -8   7  526.25   68.89
   0  -7   7   -4.70   15.90
   0  -6   7   90.89   27.40
   0  -5   7  -23.50   20.00
   0  -4   7  111.09   27.50
   0   4  -7  115.99   21.70
   0  -3   7  807.32   85.89
   0  -3   7  811.42   83.89
   0   3  -7  787.32   82.19
   0   2  -7    9.30   12.50
   0  -2   7   18.70   18.30
   0  -2   7   14.00   12.10
   0   1  -7  136.49   21.50
   0  -1   7  124.49   22.40
   0  -1   7  106.79   15.90
   0   0   7    7.70   16.20
   0   0  -7    0.10   12.00
   0   0   7    0.70    3.70
   0   1   7   73.29   19.80
   0  -1  -7  139.39   22.20
   0  -2  -7   10.60   14.30
   0   2   7   -0.20   12.30
   0  -3  -7  984.60   87.99
   0  -3  -7  753.42   93.49
   0   3   7  907.91   92.29
   0  -4  -7  120.09   23.60
   0  -4  -7  149.79   18.80
   0   4   7  133.99   21.80
   0  -5  -7   11.90   17.30
   0  -5  -7   11.60   11.40
   0   5   7   18.40   13.90
   0  -6  -7   98.69   26.80
   0   6   7   92.09   17.90
   0  -6  -7  114.19   21.50
   0   7   7  -14.10   13.20
   0  -7  -7  -13.10   20.10
   0  -8  -7  549.45   69.79
   0   8   7  536.45   56.99
   0  -9  -7   39.30   26.90
   0   9   7    8.60   14.00
   0 -10  -7  153.28   38.80
   0 -11  -7   92.99   30.20
   0 -12  -7   27.00   25.70
   0 -13  -7   20.50   36.90
   0 -14  -7  193.68   52.59
   0 -15  -7   81.69   37.30
  -1 -15   7   34.70   42.70
   1 -14   7    1.30   31.90
  -1 -14   7   25.60   41.80
  -1 -14   7   89.19   48.50
   1 -13   7  139.09   42.30
  -1 -13   7  188.88   46.60
  -1 -13   7  164.68   46.00
   1 -12   7   16.50   41.40
   1 -12   7   82.89   30.40
  -1 -12   7   90.59   35.20
  -1 -12   7   51.09   36.10
   1 -11   7   24.80   40.30
   1 -11   7   22.30   23.50
  -1 -11   7   50.79   32.50
  -1 -11   7   20.00   21.80
   1 -10   7  165.78   36.90
   1 -10   7  311.87   50.09
  -1 -10   7  230.88   43.40
  -1 -10   7  188.98   36.60
   1  -9   7   29.20   20.40
   1  -9   7   88.09   34.10
  -1  -9   7   18.60   27.30
  -1  -9   7   20.70   25.40
   1  -8   7  171.08   38.50
   1  -8   7  128.99   25.90
  -1  -8   7  100.49   32.80
   1  -7   7  906.01   99.19
  -1  -7   7  864.61   95.79
   1  -6   7   33.70   21.20
  -1  -6   7   12.10   20.80
  -1   6  -7   15.20   18.80
   1  -5   7  852.51   84.19
  -1   5  -7  635.14   80.99
  -1  -5   7  748.53   80.19
   1  -4   7  546.45   62.19
  -1  -4   7  469.65   54.69
  -1   4  -7  480.05   52.49
  -1   4  -7  458.75   58.69
   1  -3   7   40.50   23.30
   1   3  -7   34.10   16.30
  -1  -3   7   62.39   17.80
  -1  -3   7   74.69   17.50
  -1   3  -7   50.29   17.00
  -1   3  -7   91.19   17.00
   1  -2   7   68.49   24.30
   1   2  -7   88.79   20.90
   1  -2   7  112.29   18.80
  -1  -2   7  117.69   20.00
  -1   2  -7  111.89   19.80
  -1   2  -7  112.09   18.70
  -1  -2   7  140.99   23.20
   1   1  -7 1214.78  116.19
   1  -1   7 1200.88  112.59
   1  -1   7 1198.98  117.09
  -1   1  -7 1126.49  114.09
  -1  -1   7 1013.90  115.59
  -1   1  -7 1152.68  113.49
   1   0   7  709.93   74.89
   1   0  -7  711.03   73.29
  -1   0   7  658.13   74.49
  -1   0  -7  625.74   72.49
  -1   0  -7  770.52   69.99
   1   1   7 1102.69  119.29
   1  -1  -7 1208.28  120.09
  -1  -1  -7 1147.89  118.29
  -1   1   7 1164.78  119.19
  -1  -1  -7 1267.37  114.89
   1  -2  -7  164.18   23.50
   1   2   7  140.09   20.20
  -1  -2  -7  105.09   18.80
  -1   2   7   98.19   19.30
  -1  -2  -7   83.99   12.50
   1  -3  -7   48.20   19.70
   1   3   7  106.19   19.60
  -1   3   7   55.69   14.80
  -1  -3  -7   52.19   15.20
   1  -4  -7  449.46   53.49
   1  -4  -7  457.05   48.20
   1   4   7  504.55   53.89
  -1   4   7  477.65   50.89
  -1  -4  -7  553.54   56.29
   1  -5  -7  865.71   94.69
   1  -5  -7  946.21   90.79
   1   5   7  921.21   93.49
  -1  -5  -7  969.30   97.09
  -1   5   7  878.91   90.79
   1   6   7   34.40   16.80
   1  -6  -7   55.99   22.70
   1  -6  -7   38.80   14.00
  -1   6   7   40.30   13.50
  -1  -6  -7   54.99   23.10
   1   7   7  788.42   92.59
   1  -7  -7  969.90   97.89
  -1  -7  -7  925.31   99.49
  -1   7   7  983.70   90.69
   1   8   7  110.69   25.50
   1  -8  -7  127.09   33.00
  -1  -8  -7  192.88   36.10
  -1   8   7  166.68   21.20
   1  -9  -7   40.00   27.40
   1   9   7   45.70   19.30
  -1  -9  -7   54.29   28.80
   1 -10  -7  250.67   47.30
   1  10   7  272.27   37.10
  -1 -10  -7  209.28   45.20
   1 -11  -7   70.29   33.30
  -1 -11  -7   66.69   35.00
   1 -12  -7  100.09   37.30
  -1 -12  -7   43.60   36.40
   1 -13  -7  145.69   44.80
  -1 -13  -7  152.98   46.50
   1 -14  -7   26.90   39.30
  -1 -14  -7   56.29   41.70
   1 -15  -7  118.89   47.70
  -1 -15  -7   14.90   44.40
  -2 -14   7    4.70   38.00
  -2 -14   7    3.40   38.00
  -2 -13   7   -8.90   39.90
  -2 -13   7   -5.70   35.60
  -2 -12   7  189.48   44.70
  -2 -12   7   93.29   39.20
   2 -11   7  467.75   58.09
   2 -11   7  538.95   74.09
  -2 -11   7  380.76   64.69
  -2 -11   7  369.66   61.99
   2 -10   7  190.38   51.69
   2 -10   7  158.58   32.50
  -2 -10   7  186.88   40.30
  -2 -10   7  179.18   42.10
   2  -9   7  441.76   50.99
   2  -9   7  479.35   67.89
  -2  -9   7  347.27   55.09
  -2  -9   7  396.16   58.79
  -2   9  -7  274.37   60.99
   2  -8   7   -9.80   31.40
   2  -8   7    7.20   16.40
  -2   8  -7  -40.20   28.10
  -2  -8   7   48.00   26.70
   2  -7   7  736.73   83.59
  -2  -7   7  607.14   69.59
  -2   7  -7  552.04   78.49
   2  -6   7  661.83   74.79
  -2   6  -7  501.35   68.09
  -2  -6   7  519.35   65.69
   2  -5   7  356.26   51.89
  -2   5  -7  288.37   45.80
  -2  -5   7  336.97   45.20
   2  -4   7 1686.23  166.48
  -2  -4   7 1595.04  163.38
  -2   4  -7 1646.04  159.28
  -2   4  -7 1633.14  164.08
   2  -3   7 1276.17  123.49
   2   3  -7 1284.57  121.99
  -2   3  -7 1222.08  118.19
  -2   3  -7 1238.78  121.49
  -2  -3   7  986.50  120.89
   2  -2   7 2067.59  195.48
   2   2  -7 2000.60  194.28
  -2   2  -7 1884.51  191.18
  -2  -2   7 1841.02  193.28
  -2   2  -7 2117.69  193.28
   2  -1   7 1292.77  126.49
   2   1  -7 1240.98  125.09
  -2  -1   7 1256.17  125.09
  -2   1  -7 1209.28  122.49
   2   0  -7   15.00   15.40
   2   0   7    2.70   12.00
  -2   0  -7   17.50   12.10
  -2   0  -7   19.40    9.80
  -2   0   7   19.50   15.90
   2  -1  -7 1185.78  127.89
   2   1   7 1239.68  127.29
  -2  -1  -7 1383.36  126.59
  -2  -1  -7 1281.07  124.19
  -2   1   7 1253.77  123.19
  -2   1   7 1299.87  126.69
   2  -2  -7 1869.61  190.88
   2   2   7 1847.92  190.68
  -2   2   7 2052.69  186.58
  -2  -2  -7 1934.41  189.58
  -2   2   7 1944.91  189.58
   2  -3  -7 1192.68  126.29
   2   3   7 1190.48  124.99
  -2  -3  -7 1313.27  126.29
  -2   3   7 1341.37  122.39
  -2   3   7 1184.28  123.69
   2   4   7 1786.42  158.58
  -2  -4  -7 1591.04  159.18
  -2   4   7 1630.94  156.28
  -2   4   7 1439.56  154.88
   2  -5  -7  332.97   37.90
   2   5   7  463.25   45.90
   2  -5  -7  431.46   49.70
  -2   5   7  263.87   41.70
  -2   5   7  310.77   37.60
  -2  -5  -7  365.56   46.00
   2   6   7  561.44   62.49
   2  -6  -7  580.74   67.79
  -2  -6  -7  533.35   66.39
  -2   6   7  493.75   63.09
  -2   6   7  553.44   55.59
   2   7   7  616.74   69.69
   2  -7  -7  700.93   74.69
  -2   7   7  634.84   63.89
  -2  -7  -7  640.34   75.09
   2   8   7   25.60   19.90
   2  -8  -7   35.20   19.40
  -2  -8  -7   37.00   25.90
   2   9   7  408.26   49.10
   2  -9  -7  311.87   52.89
  -2  -9  -7  346.07   54.99
   2  10   7  147.59   29.70
   2 -10  -7  158.08   37.50
  -2 -10  -7  158.08   40.10
   2  11   7  380.06   52.79
   2 -11  -7  448.66   62.19
  -2 -11  -7  353.76   61.29
   2 -12  -7  176.48   43.60
  -2 -12  -7  177.78   47.00
   2 -13  -7   34.20   33.10
  -2 -13  -7  -22.50   35.80
   2 -14  -7   47.70   38.00
  -2 -14  -7   10.20   40.90
  -3 -14   7   39.20   40.50
  -3 -14   7   77.29   46.70
  -3 -13   7   45.20   38.30
  -3 -13   7   42.70   42.60
  -3 -12   7   62.89   41.50
  -3 -12   7   77.19   37.30
   3 -11   7  184.98   46.60
  -3 -11   7  157.38   41.60
  -3 -11   7  172.58   45.70
  -3  11  -7   38.50   45.00
   3 -10   7  105.89   41.00
  -3 -10   7   39.90   32.60
  -3  10  -7  -32.90   35.50
  -3 -10   7   60.29   35.60
   3  -9   7   19.40   32.50
  -3   9  -7    5.80   25.70
  -3  -9   7   32.20   29.30
  -3  -9   7   40.90   32.40
   3  -8   7 1777.62  159.28
   3  -8   7 1458.55  146.89
  -3  -8   7 1594.44  155.18
  -3   8  -7 1236.98  157.98
   3  -7   7   60.89   16.00
   3  -7   7   71.19   32.00
  -3   7  -7   63.19   32.20
  -3  -7   7   89.79   29.50
   3  -6   7  874.31   91.29
  -3  -6   7  786.72   88.39
  -3   6  -7  735.13   90.49
   3  -5   7 1276.37  111.79
  -3  -5   7  898.71  105.59
  -3   5  -7  980.70  109.09
   3  -4   7  151.78   33.40
  -3   4  -7  176.98   32.30
  -3  -4   7  151.78   28.70
   3  -3   7 1209.08  130.59
  -3  -3   7 1277.57  130.19
  -3   3  -7 1337.27  125.79
   3  -2   7 1029.50  103.89
   3   2  -7  904.21  100.89
  -3   2  -7 1071.69  101.39
  -3  -2   7  976.20  102.49
  -3   2  -7  976.10   97.89
   3   1  -7  405.46   47.10
   3  -1   7  387.56   46.70
  -3   1  -7  335.17   39.80
  -3  -1   7  377.06   46.10
  -3   1  -7  315.37   41.70
   3   0  -7 3985.70  394.16
   3   0   7 3961.80  394.56
  -3   0   7 4139.59  393.26
  -3   0  -7 4168.98  392.46
  -3   0  -7 4172.98  391.86
   3   1   7  370.06   46.00
   3  -1  -7  367.26   44.20
  -3   1   7  386.66   43.20
  -3  -1  -7  308.97   39.70
  -3   1   7  359.96   38.30
  -3  -1  -7  276.17   39.10
   3  -2  -7 1009.90  104.99
   3   2   7  907.01  104.49
  -3   2   7 1056.39  102.29
  -3   2   7 1057.29  100.89
  -3  -2  -7  988.50  102.49
   3  -3  -7 1507.85  123.79
   3   3   7 1302.27  121.99
  -3   3   7 1163.98  117.49
  -3   3   7 1036.10  118.09
  -3  -3  -7 1080.09  119.59
   3   4   7  166.78   29.40
   3  -4  -7  145.99   30.10
  -3   4   7  134.49   23.10
  -3  -4  -7  146.19   28.10
   3   5   7 1113.39  106.09
   3  -5  -7  986.10  105.69
  -3   5   7 1003.70  102.99
  -3  -5  -7 1020.50  106.19
  -3   5   7  975.60   99.99
   3   6   7  831.52   85.39
  -3  -6  -7  819.12   87.39
  -3   6   7  819.82   84.39
  -3   6   7  737.63   77.89
   3   7   7   96.29   26.30
   3  -7  -7   96.59   29.00
  -3  -7  -7   61.39   27.30
  -3   7   7   82.19   26.30
   3  -8  -7 1623.74  153.58
   3   8   7 1494.65  149.79
  -3   8   7 1237.78  152.18
  -3  -8  -7 1584.94  152.88
   3  -9  -7   42.30   27.80
   3   9   7   50.29   28.20
  -3  -9  -7  -12.90   26.20
  -3   9   7   23.00   29.40
   3 -10  -7   68.09   31.00
   3  10   7   75.69   27.90
  -3 -10  -7   85.09   35.20
   3 -11  -7  152.68   38.20
   3  11   7  187.48   36.40
  -3 -11  -7   64.19   38.60
   3 -12  -7   78.99   35.40
  -3 -12  -7   73.19   33.00
   3 -13  -7  100.59   41.20
  -3 -13  -7   35.90   42.20
   3 -14  -7  111.19   46.50
  -3 -14  -7   65.09   37.20
  -4 -13   7  -13.20   43.70
  -4 -13   7   48.10   41.20
  -4  12  -7   60.99   49.10
  -4 -12   7   92.19   40.30
  -4 -12   7   -9.20   41.70
  -4 -11   7  100.19   40.10
  -4  11  -7   53.49   36.80
  -4 -11   7  132.49   39.80
   4 -10   7  131.69   35.60
  -4  10  -7   72.19   45.10
  -4 -10   7  203.48   43.80
  -4 -10   7   32.70   40.00
   4  -9   7  373.56   58.49
  -4  -9   7  394.16   60.99
  -4   9  -7  355.76   65.99
  -4  -9   7  437.86   60.19
   4  -8   7   73.09   30.60
  -4  -8   7   41.70   32.20
  -4   8  -7  106.59   38.30
   4  -7   7  413.66   57.19
  -4   7  -7  367.26   57.09
   4  -6   7  419.26   57.29
  -4   6  -7  391.06   56.59
   4  -5   7  333.67   49.90
  -4   5  -7  331.27   50.09
   4  -4   7  571.64   63.09
  -4   4  -7  395.86   58.39
   4  -3   7  981.50  109.29
  -4   3  -7 1048.90  102.59
  -4   3  -7 1132.89  110.89
   4  -2   7  915.31   95.89
  -4   2  -7  868.21   87.59
  -4   2  -7  895.41   93.49
   4  -1   7  654.33   74.49
   4   1  -7  562.64   69.09
  -4   1  -7  715.23   69.09
  -4   1  -7  583.64   63.59
   4   0   7  848.02   92.19
   4   0  -7  846.82   90.79
  -4   0  -7  829.72   86.19
  -4   0  -7  894.81   89.59
   4   1   7  567.04   74.19
   4  -1  -7  632.54   69.79
  -4   1   7  624.34   68.79
  -4   1   7  754.32   70.69
  -4  -1  -7  687.23   68.39
  -4  -1  -7  579.84   69.29
   4   2   7  779.12   86.39
   4  -2  -7  763.42   84.59
  -4   2   7  843.62   82.59
  -4  -2  -7  802.72   82.29
  -4   2   7  734.83   81.79
   4  -3  -7 1051.89  110.89
   4   3   7 1090.99  110.49
  -4  -3  -7 1052.79  108.59
  -4   3   7 1085.99  106.89
  -4   3   7 1029.90  107.79
   4  -4  -7  623.94   69.19
   4   4   7  654.63   69.59
  -4  -4  -7  535.35   62.79
  -4   4   7  561.24   62.19
  -4   4   7  460.55   58.39
   4   5   7  283.77   44.10
   4  -5  -7  316.97   45.90
  -4   5   7  286.97   36.00
  -4  -5  -7  253.17   40.00
   4   6   7  326.27   50.79
   4  -6  -7  408.26   54.29
  -4   6   7  372.46   49.00
  -4   6   7  377.36   41.30
  -4  -6  -7  334.57   50.79
   4   7   7  391.36   53.99
   4  -7  -7  471.75   59.69
  -4  -7  -7  358.46   52.39
  -4   7   7  351.26   51.89
   4   8   7   69.89   28.90
   4  -8  -7   58.79   32.30
  -4   8   7   65.59   28.60
  -4  -8  -7   43.90   30.20
   4  -9  -7   31.80   34.60
   4   9   7  420.36   47.20
  -4  -9  -7  333.07   49.50
  -4   9   7  209.18   44.60
   4 -10  -7  149.79   42.60
   4  10   7   95.39   34.50
  -4  10   7  122.89   42.80
  -4 -10  -7  106.69   39.10
   4 -11  -7  160.78   43.90
   4  11   7   64.39   34.70
  -4  11   7  163.08   42.30
  -4 -11  -7   67.69   40.40
   4 -12  -7   69.89   36.40
   4  12   7   27.70   38.10
  -4 -12  -7    6.10   28.70
   4 -13  -7   36.50   41.30
  -4 -13  -7   53.29   44.30
  -5  12  -7   51.89   52.69
  -5 -12   7   86.99   40.70
  -5 -12   7   62.19   42.80
  -5 -11   7   17.50   38.50
  -5  11  -7  -21.40   45.30
  -5 -11   7    8.70   42.10
  -5  10  -7   46.90   36.70
  -5 -10   7   29.40   42.70
  -5 -10   7   87.39   39.90
   5  -9   7  181.58   38.80
  -5   9  -7   97.69   48.00
  -5  -9   7  216.08   44.90
   5  -8   7   40.80   27.60
  -5   8  -7  -26.90   24.40
   5  -7   7  355.46   50.39
  -5   7  -7  267.27   49.60
   5  -6   7  279.27   44.40
  -5   6  -7  254.47   45.80
   5  -5   7  223.28   35.30
  -5   5  -7    1.70   20.60
   5  -4   7  105.39   30.60
  -5   4  -7  110.19   32.50
   5  -3   7   85.69   28.40
  -5   3  -7   82.29   24.20
   5  -2   7  390.16   51.99
  -5   2  -7  328.47   35.60
  -5   2  -7  306.47   47.40
   5  -1   7  588.04   69.79
  -5   1  -7  562.64   67.59
   5   0   7   70.69   27.80
   5   0  -7   49.60   23.00
  -5   0  -7   32.60   22.60
  -5   0  -7   42.80   14.90
   5  -1  -7  651.63   73.19
   5   1   7  667.13   78.89
  -5  -1  -7  718.63   69.09
  -5   1   7  546.85   72.89
  -5  -1  -7  615.24   73.39
   5  -2  -7  409.26   52.79
   5   2   7  383.86   52.49
  -5   2   7  373.06   48.90
  -5  -2  -7  382.46   47.50
  -5  -2  -7  342.87   50.29
   5  -3  -7   91.99   28.00
   5   3   7  133.39   34.10
  -5   3   7  128.39   26.30
  -5   3   7  105.69   27.10
  -5  -3  -7   92.59   26.10
   5  -4  -7  143.79   29.70
   5   4   7   47.20   29.10
  -5  -4  -7   62.29   23.80
  -5   4   7   98.99   27.90
  -5   4   7   42.70   21.10
   5   5   7  130.49   40.40
   5  -5  -7  231.78   42.20
  -5   5   7  314.37   43.20
  -5  -5  -7  258.67   39.50
  -5   5   7  249.28   34.00
   5  -6  -7  275.77   42.90
   5   6   7  224.18   37.00
  -5  -6  -7  232.58   35.80
  -5   6   7   84.89   32.60
   5   7   7  308.97   50.49
   5  -7  -7  304.97   49.80
  -5   7   7  294.27   47.60
  -5  -7  -7  261.87   47.60
   5  -8  -7   11.20   31.70
   5   8   7    4.60   29.40
  -5  -8  -7   -6.30   28.00
  -5   8   7    6.60   28.10
   5  -9  -7  269.87   47.00
   5   9   7  111.79   38.70
  -5   9   7   58.49   39.80
  -5  -9  -7  111.59   38.90
   5 -10  -7   34.60   40.30
   5  10   7   18.00   33.30
  -5  10   7   36.20   34.90
  -5 -10  -7    9.10   34.00
   5 -11  -7    5.20   41.40
   5  11   7   16.60   35.10
  -5  11   7    9.70   39.30
  -5 -11  -7  -35.20   25.10
   5  12   7    3.50   41.50
  -5 -12  -7   58.19   43.10
  -5  12   7   80.39   45.80
  -6  11  -7   39.50   51.59
  -6 -11   7    1.40   46.20
  -6 -11   7  -31.30   28.60
  -6  10  -7   78.29   50.09
  -6 -10   7   97.29   50.29
  -6  -9   7  -43.50   38.10
  -6   9  -7   72.69   47.40
   6  -8   7   33.60   28.10
  -6  -8   7   67.89   41.30
  -6   8  -7   58.09   42.40
   6  -7   7   93.49   31.60
  -6   7  -7   62.29   32.80
   6  -6   7   15.00   26.50
  -6   6  -7  -10.10   24.90
   6  -5   7   44.80   27.70
  -6   5  -7    2.60   24.90
   6  -4   7   69.09   30.40
  -6   4  -7   93.99   29.50
   6  -3   7   55.29   30.60
  -6   3  -7   47.80   30.40
   6  -2   7   84.19   32.40
  -6   2  -7   71.39   31.70
   6  -1   7   69.29   32.50
  -6   1  -7   67.59   29.20
   6   0   7  -24.60   18.80
  -6   0  -7    8.30   27.00
   6  -1  -7   58.09   25.90
   6   1   7   68.09   32.90
  -6  -1  -7   40.40   19.10
  -6   1   7   88.59   27.80
  -6  -1  -7   41.00   27.20
   6   2   7  124.89   30.40
   6  -2  -7   65.19   30.20
  -6  -2  -7   70.49   22.90
  -6  -2  -7   74.39   30.70
  -6   2   7   85.39   28.80
   6  -3  -7   24.30   27.90
   6   3   7   33.90   25.10
  -6   3   7   50.79   25.70
  -6  -3  -7   37.90   22.30
   6   4   7   -3.10   30.50
   6  -4  -7   39.70   26.00
  -6   4   7   56.89   24.60
  -6   4   7   66.79   27.80
  -6  -4  -7   52.79   24.60
   6   5   7   24.90   32.70
   6  -5  -7   59.19   28.50
  -6  -5  -7   36.80   27.50
  -6   5   7   39.00   31.60
   6  -6  -7   22.90   31.40
   6   6   7  -20.80   31.00
  -6   6   7  -38.50   25.30
  -6  -6  -7   10.80   26.50
   6   7   7   60.59   36.60
   6  -7  -7   64.09   37.20
  -6  -7  -7  104.59   32.90
  -6   7   7   27.90   36.60
   6   8   7   95.79   32.60
   6  -8  -7   71.79   38.40
  -6  -8  -7   40.80   33.20
  -6   8   7   40.10   35.40
   6   9   7   46.00   38.30
  -6   9   7   39.30   36.70
  -6  -9  -7   23.90   35.80
   6  10   7    2.40   38.30
  -6 -10  -7   91.89   42.40
  -6  10   7  123.59   44.50
   6  11   7  -36.20   38.20
  -6 -11  -7   -4.90   40.60
  -6  11   7   31.70   41.90
  -7 -10   7   15.90   36.30
  -7  -9   7   -1.90   33.10
  -7   9  -7  -10.00   48.00
  -7   8  -7   14.20   45.70
  -7  -8   7   35.20   34.80
   7  -7   7   39.60   30.90
  -7   7  -7   56.49   45.20
  -7  -7   7   -3.80   29.10
   7  -6   7  -29.40   27.40
  -7   6  -7   -0.10   38.40
   7  -5   7  130.69   38.70
  -7   5  -7  201.08   43.50
   7  -4   7   16.50   30.90
  -7   4  -7    7.10   35.60
   7  -3   7   12.00   31.60
  -7   3  -7   43.70   36.10
   7  -2   7   24.50   30.10
  -7   2  -7   34.10   35.60
   7  -1   7  -34.40   29.70
  -7   1  -7  -26.70   30.90
   7   0   7   30.80   32.90
  -7   0   7   29.60   31.00
  -7   0  -7   -9.70   22.70
   7   1   7  -12.20   32.10
  -7  -1  -7    3.00   23.90
  -7   1   7   23.80   30.50
   7   2   7   69.69   36.50
  -7  -2  -7    4.70   31.70
  -7   2   7   15.60   29.80
   7  -3  -7   79.09   32.70
   7   3   7   59.39   36.40
  -7   3   7   10.60   29.00
  -7  -3  -7   58.39   25.50
  -7  -3  -7   13.00   31.00
   7  -4  -7   14.20   26.00
   7   4   7    0.80   35.00
  -7   4   7  -15.90   28.20
  -7  -4  -7   15.40   26.50
   7   5   7   92.59   41.40
   7  -5  -7   -4.20   18.90
  -7  -5  -7   94.19   30.20
  -7   5   7  155.48   38.20
   7   6   7   32.30   37.30
  -7   6   7    1.50   37.00
  -7  -6  -7   27.80   28.50
   7   7   7   19.80   38.30
  -7   7   7  -37.00   33.30
  -7  -7  -7  -13.20   30.20
   7   8   7  112.49   43.40
  -7   8   7   19.60   44.60
  -7  -8  -7   17.50   33.40
   7   9   7   22.50   42.20
  -7   9   7   18.50   39.90
  -7  -9  -7  -25.00   40.00
   7  10   7   43.90   45.80
  -7  10   7   98.29   47.50
  -7 -10  -7  -14.20   35.80
  -8  -8   7   -5.20   44.50
  -8   7  -7   62.49   52.19
  -8  -7   7   -0.50   42.70
   8  -6   7   -8.40   31.70
  -8   6  -7  -22.30   46.90
  -8  -6   7   43.40   43.50
   8  -5   7   42.80   34.60
  -8   5  -7    3.20   46.00
   8  -4   7  135.89   42.50
  -8   4  -7  125.29   41.40
   8  -3   7   42.60   36.60
  -8   3  -7   79.19   44.10
   8  -2   7   81.19   39.90
  -8   2  -7   59.79   44.20
   8  -1   7   49.80   38.10
  -8  -1   7   22.30   38.10
  -8   1  -7   83.59   41.80
   8   0   7   21.80   27.70
  -8   0   7    5.90   37.70
  -8   0  -7   38.40   31.00
   8   1   7   56.79   31.90
  -8  -1  -7  121.09   44.80
  -8   1   7   55.09   40.40
   8   2   7   80.79   43.00
  -8  -2  -7  162.88   47.50
  -8   2   7  130.19   43.30
   8   3   7    2.80   39.90
  -8   3   7  -10.30   34.40
  -8  -3  -7  -13.40   37.20
   8   4   7   58.09   43.60
  -8  -4  -7   82.09   41.60
  -8   4   7   81.89   40.50
   8   5   7   38.80   42.60
  -8   5   7   77.49   39.10
   8   6   7   20.90   43.40
  -8   6   7  -31.10   37.30
   8   7   7  -15.20   43.40
  -8  -7  -7  -22.00   32.20
  -8   7   7   10.80   42.00
  -8   8   7  -44.10   47.70
   9  -4   7   57.39   40.50
  -9  -4   7    6.60   42.40
  -9   4  -7   40.00   53.79
   9  -3   7    5.10   38.90
  -9   3  -7   99.39   53.89
   9  -2   7   35.50   41.00
  -9   2  -7  -25.70   47.00
   9  -1   7    1.80   41.00
  -9   1  -7   45.00   47.90
  -9  -1   7    6.40   46.90
   9   0   7  -33.80   40.70
  -9   0   7   10.20   46.30
  -9   0  -7   44.30   47.90
   9   1   7   27.70   44.70
  -9   1   7   31.60   45.80
  -9  -1  -7   15.30   33.50
   9   2   7  105.99   48.60
  -9  -2  -7   48.10   47.70
  -9   2   7   83.19   47.40
   9   3   7   42.10   46.50
  -9  -3  -7   31.80   47.80
  -9   3   7   89.99   46.80
   9   4   7   32.80   47.00
  -9  -4  -7   17.60   47.00
  -9   4   7  -10.50   43.10
   0 -14   8   -0.60   34.90
   0 -13   8   40.30   34.40
   0 -13   8   19.70   37.30
   0 -12   8   32.00   30.90
   0 -12   8   35.70   37.50
   0 -11   8   99.99   41.80
   0 -11   8  130.69   34.60
   0 -10   8  383.26   62.09
   0 -10   8  410.06   57.19
   0  -9   8  425.66   65.19
   0  -9   8  470.25   60.59
   0  -8   8  396.86   58.89
   0  -7   8   50.79   29.20
   0  -6   8  524.85   65.29
   0  -5   8  374.56   52.49
   0   4  -8   51.69   17.40
   0  -4   8   45.10   23.40
   0   3  -8 1680.53  179.88
   0  -3   8 1790.52  183.38
   0  -3   8 2035.40  181.08
   0  -2   8 1768.02  166.48
   0   2  -8 1591.24  163.78
   0   1  -8  175.08   25.20
   0  -1   8  114.39   25.70
   0  -1   8  166.08   20.00
   0   0   8 1531.55  148.19
   0   0  -8 1429.26  146.49
   0   1   8  158.58   27.20
   0  -1  -8  148.09   27.00
   0  -2  -8 1532.65  151.48
   0   2   8 1511.65  150.58
   0  -3  -8 1624.54  168.28
   0   3   8 1780.92  167.38
   0  -4  -8   50.99    8.80
   0  -4  -8   37.40   16.60
   0   4   8   25.60   15.40
   0  -5  -8  410.36   50.89
   0   5   8  378.96   46.40
   0  -6  -8  584.64   62.29
   0  -6  -8  618.24   67.39
   0   6   8  581.14   63.39
   0  -7  -8   96.79   29.80
   0   7   8  113.09   21.60
   0   8   8  413.56   49.90
   0  -8  -8  521.55   63.69
   0   9   8  524.55   55.49
   0  -9  -8  440.46   67.19
   0 -10  -8  424.16   63.89
   0 -11  -8   77.89   36.30
   0 -12  -8   38.90   37.30
   0 -13  -8    1.10   37.20
   0 -14  -8   -8.50   38.80
  -1 -14   8  102.89   46.30
  -1 -14   8  209.08   50.49
   1 -13   8   55.99   35.40
  -1 -13   8   47.80   37.80
  -1 -13   8   64.59   40.90
   1 -12   8  226.28   42.00
   1 -12   8  345.47   56.79
  -1 -12   8  151.58   44.00
  -1 -12   8  143.59   50.09
   1 -11   8   44.10   39.40
   1 -11   8  101.79   32.50
  -1 -11   8  104.79   39.30
  -1 -11   8   90.49   35.20
   1 -10   8   31.20   23.10
   1 -10   8   30.20   40.30
  -1 -10   8   33.20   29.00
  -1 -10   8   40.20   33.00
   1  -9   8   -9.80   32.30
   1  -9   8  -27.10   20.70
  -1  -9   8  -23.20   27.90
   1  -8   8  527.05   66.29
  -1  -8   8  358.76   58.49
   1  -7   8  300.27   50.29
  -1  -7   8  257.97   45.20
   1  -6   8 1434.56  146.99
  -1  -6   8 1408.96  145.99
   1  -5   8  128.19   34.50
  -1  -5   8  171.58   28.90
  -1   5  -8  100.09   28.50
   1  -4   8 1006.50  104.39
   1   4  -8  988.60   99.19
  -1   4  -8  732.13   99.39
  -1  -4   8  985.90  101.49
  -1   4  -8 1061.19   97.09
   1  -3   8  535.25   62.29
   1   3  -8  450.15   54.89
  -1  -3   8  414.06   57.49
  -1  -3   8  479.55   59.79
  -1   3  -8  522.45   53.09
   1   2  -8 1161.38  120.19
   1  -2   8 1335.17  122.99
   1  -2   8 1434.66  117.89
  -1  -2   8 1064.59  117.79
  -1  -2   8 1138.09  121.69
  -1   2  -8 1242.18  118.79
  -1   2  -8  991.00  117.79
   1  -1   8   83.19   23.70
   1  -1   8  108.19   17.90
   1   1  -8  114.59   25.00
  -1  -1   8  199.98   31.20
  -1   1  -8  228.18   26.60
  -1   1  -8  159.98   21.20
  -1  -1   8  146.89   20.10
   1   0   8 1874.61  178.58
   1   0  -8 1802.52  177.58
  -1   0   8 1727.73  171.78
  -1   0  -8 1823.72  172.98
  -1   0  -8 1794.12  176.48
  -1   0   8 1815.32  177.88
   1  -1  -8  198.98   26.80
   1   1   8  168.68   25.50
  -1  -1  -8   24.00   17.80
  -1   1   8   85.49   21.70
  -1  -1  -8   72.99   11.50
   1  -2  -8 1283.37  132.89
   1   2   8 1348.47  131.79
  -1  -2  -8 1242.78  131.29
  -1  -2  -8 1391.06  125.79
  -1   2   8 1206.98  130.39
   1   3   8  463.55   49.60
  -1  -3  -8  469.05   50.49
  -1   3   8  401.46   49.20
   1   4   8 1099.39  111.49
   1  -4  -8 1168.08  114.59
  -1   4   8 1072.19  109.79
  -1  -4  -8 1082.99  112.39
   1   5   8  148.69   25.50
   1  -5  -8  170.38   31.30
   1  -5  -8  148.99   18.90
  -1  -5  -8  117.89   21.00
  -1  -5  -8  121.39   28.70
  -1   5   8  117.39   21.70
   1  -6  -8 1622.24  144.39
   1  -6  -8 1491.75  149.39
   1   6   8 1565.94  146.49
  -1  -6  -8 1229.78  145.39
  -1   6   8 1483.55  144.19
  -1  -6  -8 1455.15  150.68
   1  -7  -8  447.36   53.79
   1   7   8  340.77   42.90
  -1   7   8  310.37   38.90
  -1  -7  -8  310.67   49.60
   1  -8  -8  471.65   58.59
   1   8   8  362.06   49.60
  -1   8   8  409.06   45.30
  -1  -8  -8  420.96   59.49
   1  -9  -8   32.30   21.40
   1   9   8    4.70   19.20
  -1  -9  -8   15.10   28.00
   1 -10  -8   51.89   24.30
   1  10   8   34.10   22.20
  -1 -10  -8    8.90   22.80
   1 -11  -8   77.79   36.10
  -1 -11  -8   87.49   32.00
   1 -12  -8  262.27   54.49
  -1 -12  -8  292.47   55.19
   1 -13  -8   64.69   40.80
  -1 -13  -8  107.69   36.50
   1 -14  -8  144.59   48.30
  -1 -14  -8  106.79   48.10
  -2 -14   8   49.50   42.80
  -2 -14   8   74.49   45.50
  -2 -13   8   -2.50   39.10
  -2 -13   8   -3.70   37.60
   2 -12   8  219.28   53.99
  -2 -12   8  173.88   47.70
  -2 -12   8  193.38   49.70
   2 -11   8   89.99   29.70
   2 -11   8   89.49   46.30
  -2 -11   8   74.49   37.60
  -2 -11   8   85.29   38.60
   2 -10   8  604.74   88.39
   2 -10   8  640.54   67.39
  -2 -10   8  476.25   74.09
  -2 -10   8  488.65   73.59
   2  -9   8  111.99   26.70
   2  -9   8  200.38   49.90
  -2  -9   8   88.69   35.30
   2  -8   8   50.59   20.80
   2  -8   8  131.59   42.30
  -2  -8   8   83.79   26.30
  -2   8  -8   51.79   33.50
   2  -7   8  168.38   41.00
  -2   7  -8   81.89   33.60
  -2  -7   8   91.49   31.00
   2  -6   8  187.58   43.80
  -2   6  -8  154.78   37.20
  -2  -6   8  200.58   36.20
   2  -5   8   62.59   32.50
  -2  -5   8   85.49   27.20
  -2   5  -8   94.79   27.30
   2  -4   8  856.31  109.49
  -2  -4   8 1014.30  107.19
  -2   4  -8 1039.40  106.99
  -2   4  -8 1085.79  102.09
   2  -3   8  863.41   87.69
   2   3  -8  808.12   84.09
  -2  -3   8  829.42   86.49
  -2   3  -8  706.53   80.99
  -2   3  -8  859.31   85.59
   2  -2   8 1426.46  148.49
   2   2  -8 1547.45  146.69
  -2  -2   8 1493.85  146.69
  -2   2  -8 1380.26  142.69
   2  -1   8  254.57   36.20
   2   1  -8  191.58   29.10
  -2   1  -8  182.68   28.10
  -2  -1   8  140.09   30.00
   2   0   8  462.35   59.79
   2   0  -8  491.85   58.69
  -2   0   8  528.25   61.09
  -2   0  -8  534.95   53.59
   2   1   8  186.68   30.80
   2  -1  -8  201.28   31.60
  -2   1   8  186.98   29.90
  -2  -1  -8  198.28   29.70
  -2   1   8  205.48   23.10
  -2  -1  -8  204.28   25.00
   2  -2  -8 1623.14  161.28
   2   2   8 1695.73  160.88
  -2  -2  -8 1517.05  159.48
  -2  -2  -8 1475.35  156.18
  -2   2   8 1744.93  155.48
  -2   2   8 1651.33  159.88
   2  -3  -8  819.92   88.99
   2   3   8  778.82   87.09
  -2   3   8  739.13   84.09
  -2  -3  -8  806.12   86.69
  -2   3   8  911.81   82.09
   2   4   8 1032.70   98.09
  -2   4   8  822.22   93.19
  -2   4   8  972.80   94.49
  -2  -4  -8  996.00   98.79
   2   5   8   77.29   23.20
   2  -5  -8  148.99   30.80
  -2  -5  -8   77.39   25.20
  -2   5   8   69.09   19.40
  -2   5   8  100.39   18.80
   2  -6  -8  257.47   38.20
   2   6   8  179.48   31.80
  -2  -6  -8  190.08   32.30
  -2   6   8  151.58   24.30
   2  -7  -8  126.59   32.00
   2   7   8  148.79   27.90
  -2  -7  -8   89.09   31.40
  -2   7   8  122.09   19.60
   2  -8  -8  147.59   34.40
   2   8   8  115.09   30.60
  -2  -8  -8  117.89   33.30
   2  -9  -8  149.09   31.90
   2   9   8  148.79   30.20
  -2  -9  -8  116.59   37.00
   2 -10  -8  534.95   71.09
   2  10   8  594.64   67.59
  -2 -10  -8  521.65   73.29
   2 -11  -8   73.99   34.50
  -2 -11  -8   67.49   36.80
   2 -12  -8  325.27   54.29
  -2 -12  -8  221.68   48.60
   2 -13  -8  -12.60   33.10
  -2 -13  -8  -16.20   26.70
   2 -14  -8   12.20   37.60
  -2 -14  -8  -57.89   39.80
  -3 -13   8   66.49   42.50
  -3 -13   8   78.29   47.90
  -3 -12   8   62.29   41.20
  -3 -12   8   20.20   36.60
   3 -11   8   -3.50   44.20
  -3 -11   8    1.40   34.70
  -3 -11   8    9.20   37.80
   3 -10   8   56.49   42.00
  -3 -10   8  104.49   40.80
  -3 -10   8   94.39   37.50
  -3  10  -8    8.80   38.30
   3  -9   8   82.19   47.80
  -3   9  -8   18.00   36.60
  -3  -9   8   99.09   35.70
   3  -8   8  113.89   47.40
   3  -8   8  155.48   26.10
  -3   8  -8  114.49   40.60
  -3  -8   8  144.59   32.90
   3  -7   8  370.56   58.69
   3  -7   8  345.07   39.90
  -3  -7   8  289.57   49.70
  -3   7  -8  256.47   52.39
   3  -6   8   93.29   39.30
  -3   6  -8  190.28   38.50
  -3  -6   8  194.18   34.10
   3  -5   8  394.26   54.59
  -3  -5   8  285.07   44.10
  -3   5  -8  309.17   47.80
   3  -4   8  655.33   77.29
  -3  -4   8  603.34   68.09
  -3   4  -8  603.94   62.19
  -3   4  -8  564.44   69.09
   3   3  -8  115.69   28.80
   3  -3   8  155.88   31.00
  -3  -3   8  175.58   33.10
  -3   3  -8  153.38   22.90
  -3   3  -8  171.58   28.80
   3  -2   8   79.59   27.10
   3   2  -8   47.10   22.50
  -3   2  -8   92.69   21.10
  -3   2  -8   96.69   18.30
  -3  -2   8   73.89   20.90
   3   1  -8 1574.64  155.48
   3  -1   8 1661.93  157.28
  -3   1  -8 1516.15  152.48
  -3  -1   8 1410.86  153.28
  -3   1  -8 1586.14  151.88
   3   0  -8   33.70   19.90
   3   0   8   15.20   17.30
  -3   0  -8   37.40   16.90
  -3   0   8   17.50   19.20
   3   1   8 1511.35  151.48
   3  -1  -8 1472.75  150.38
  -3   1   8 1417.56  145.29
  -3   1   8 1506.85  148.99
  -3  -1  -8 1589.34  148.19
   3  -2  -8   68.39   20.90
   3   2   8   70.99   21.40
  -3  -2  -8  100.79   21.00
  -3  -2  -8   70.39   17.80
  -3   2   8   74.79   21.60
  -3   2   8   86.19   17.00
   3  -3  -8  210.18   33.30
   3   3   8  195.98   32.90
  -3   3   8  115.99   21.30
  -3   3   8  111.99   23.80
  -3  -3  -8  131.79   24.20
   3   4   8  636.74   73.49
   3  -4  -8  588.24   74.49
  -3   4   8  594.34   66.19
  -3   4   8  653.23   65.99
  -3  -4  -8  621.44   70.19
   3  -5  -8  432.16   55.09
   3   5   8  403.46   50.19
  -3  -5  -8  383.46   49.60
  -3   5   8  306.37   43.40
  -3   5   8  325.87   40.70
   3  -6  -8   12.10   24.20
   3   6   8  109.39   28.30
  -3   6   8   96.09   17.30
  -3   6   8   83.29   24.50
  -3  -6  -8   61.79   27.20
   3  -7  -8  407.26   55.39
   3   7   8  397.16   51.49
  -3  -7  -8  345.47   52.69
  -3   7   8  302.47   48.80
   3   8   8  121.69   35.10
   3  -8  -8  138.89   31.20
  -3  -8  -8  183.48   35.40
  -3   8   8  104.99   32.60
   3  -9  -8  134.29   35.30
   3   9   8  121.19   31.30
  -3  -9  -8   61.59   34.20
   3  10   8   44.90   27.80
   3 -10  -8   58.69   31.90
  -3 -10  -8   34.90   33.30
   3 -11  -8   -2.10   30.10
   3  11   8    5.00   30.90
  -3 -11  -8   10.70   33.10
   3 -12  -8   75.49   36.50
  -3 -12  -8   -6.30   37.30
   3 -13  -8   39.00   36.90
  -3 -13  -8   32.10   41.90
  -4 -13   8   54.69   42.80
  -4 -13   8   68.79   50.39
  -4 -12   8   -1.00   31.60
  -4 -12   8   47.30   31.80
  -4  12  -8    9.70   35.00
  -4  11  -8   31.40   34.70
  -4 -11   8   42.60   39.00
  -4 -11   8    9.90   42.60
   4 -10   8  306.97   51.69
  -4  10  -8  135.39   50.19
  -4 -10   8  146.69   42.50
  -4 -10   8  145.09   44.00
   4  -9   8   40.20   35.30
  -4   9  -8    8.80   37.90
  -4  -9   8   14.20   33.40
   4  -8   8  211.28   45.70
  -4   8  -8  189.58   43.70
  -4  -8   8  198.88   39.90
   4  -7   8   45.70   31.60
  -4  -7   8   33.20   31.20
  -4   7  -8   32.20   33.30
   4  -6   8   44.90   30.60
  -4  -6   8   84.29   26.40
  -4   6  -8    9.60   28.00
   4  -5   8   70.69   31.60
  -4   5  -8   81.49   30.30
  -4  -5   8   72.49   30.60
   4  -4   8  499.35   67.09
  -4  -4   8  485.55   64.19
   4  -3   8  184.98   36.20
  -4   3  -8  141.09   30.00
  -4   3  -8  115.79   19.30
  -4  -3   8  146.19   33.20
   4   2  -8  703.73   72.89
   4  -2   8  673.23   79.99
  -4   2  -8  725.93   73.39
  -4   2  -8  617.74   67.09
  -4  -2   8  550.14   75.09
   4   1  -8   43.10   23.80
   4  -1   8   33.10   21.10
  -4   1  -8   73.29   18.20
  -4  -1   8   70.39   21.50
  -4   1  -8  110.59   23.40
   4   0   8  666.73   84.89
   4   0  -8  676.73   78.99
  -4   0  -8  747.83   78.49
  -4   0  -8  817.12   77.09
  -4   0   8  710.63   78.19
   4   1   8   47.50   26.20
   4  -1  -8   48.70   23.00
  -4  -1  -8   81.59   19.80
  -4   1   8   43.90   21.70
  -4   1   8   42.20   17.60
  -4  -1  -8   75.19   20.10
   4  -2  -8  617.24   69.59
   4   2   8  563.04   72.39
  -4   2   8  633.04   68.29
  -4   2   8  642.94   66.29
  -4  -2  -8  630.84   67.89
  -4  -2  -8  618.94   69.19
   4   3   8  178.58   36.80
   4  -3  -8  151.08   35.00
  -4   3   8  188.78   29.60
  -4  -3  -8  260.57   34.60
  -4   3   8  155.78   28.60
   4   4   8  478.75   61.59
   4  -4  -8  397.46   61.79
  -4  -4  -8  463.25   60.59
  -4   4   8  557.64   57.29
  -4   4   8  510.85   57.39
   4  -5  -8  106.79   30.40
   4   5   8   46.60   28.60
  -4   5   8    7.50   17.70
  -4  -5  -8   52.59   24.10
  -4   5   8   28.20   20.80
   4  -6  -8   61.59   28.40
   4   6   8   39.40   28.20
  -4   6   8   24.10   23.30
  -4   6   8   21.90   18.20
  -4  -6  -8   48.40   25.70
   4  -7  -8   27.70   27.80
   4   7   8    0.30   25.80
  -4   7   8   14.50   22.20
  -4  -7  -8   31.20   26.60
   4  -8  -8  329.57   50.09
   4   8   8  247.78   43.80
  -4   8   8  161.68   41.20
  -4  -8  -8  199.48   43.60
   4  -9  -8   12.80   29.90
   4   9   8   -5.80   27.90
  -4   9   8   20.70   27.70
  -4  -9  -8   -3.20   29.20
   4 -10  -8   24.20   34.70
   4  10   8  237.58   41.90
  -4 -10  -8  210.48   39.90
  -4  10   8   89.99   35.30
   4 -11  -8    7.10   34.40
   4  11   8  -16.80   30.70
  -4 -11  -8   32.20   36.20
   4  12   8   -9.70   39.70
   4 -12  -8   48.90   38.00
  -4 -12  -8    0.60   40.60
   4 -13  -8   24.80   39.40
  -4 -13  -8   55.19   46.00
  -5 -12   8   56.79   51.09
  -5 -12   8   89.09   47.20
  -5  12  -8  135.29   58.09
  -5  11  -8    4.40   47.00
  -5 -11   8   -2.90   44.10
  -5 -11   8  -35.40   37.70
  -5 -10   8   17.80   31.20
  -5 -10   8  107.79   42.70
  -5  10  -8  -24.50   30.70
   5  -9   8   28.20   38.10
  -5   9  -8   -1.40   40.20
  -5  -9   8  -13.50   39.80
  -5  -9   8   55.99   39.50
   5  -8   8  117.39   37.30
  -5  -8   8   80.39   31.60
  -5   8  -8   58.59   32.90
   5  -7   8  253.57   49.90
  -5   7  -8  194.98   47.50
   5  -6   8  323.67   50.29
  -5   6  -8  236.78   49.80
   5  -5   8  130.09   35.00
  -5   5  -8   66.69   32.10
   5  -4   8  684.53   86.29
  -5   4  -8  727.13   86.49
   5  -3   8   55.89   30.90
  -5   3  -8   82.09   28.50
   5  -2   8  285.97   48.70
  -5   2  -8  366.86   41.60
  -5   2  -8  369.06   50.59
   5   1  -8  144.99   33.80
   5  -1   8  195.78   38.40
  -5   1  -8  185.08   26.20
  -5  -1   8  158.68   31.40
  -5   1  -8  159.68   32.70
   5   0  -8  216.78   35.80
   5   0   8   97.49   30.70
  -5   0   8  171.58   35.00
  -5   0  -8  154.68   32.50
  -5   0  -8  212.18   28.20
   5  -1  -8  177.58   31.50
   5   1   8  160.48   37.80
  -5   1   8  138.79   30.50
  -5  -1  -8  173.88   27.30
  -5   1   8  126.59   30.70
  -5  -1  -8  136.89   31.20
   5  -2  -8  361.26   50.79
   5   2   8  379.36   54.99
  -5   2   8  376.96   47.50
  -5  -2  -8  405.96   46.40
  -5  -2  -8  351.86   49.00
  -5   2   8  262.47   44.00
   5  -3  -8   36.70   25.10
   5   3   8   13.80   29.60
  -5   3   8   81.39   24.90
  -5  -3  -8   51.19   23.10
  -5   3   8   25.00   22.70
   5  -4  -8  700.43   80.29
   5   4   8  630.94   83.49
  -5   4   8  660.43   74.49
  -5   4   8  739.73   76.69
  -5  -4  -8  674.03   77.39
   5  -5  -8  118.99   33.90
   5   5   8  119.69   31.50
  -5   5   8  109.39   28.90
  -5   5   8  136.79   26.80
  -5  -5  -8  118.39   30.60
   5  -6  -8  308.97   52.89
   5   6   8  321.37   50.89
  -5   6   8  242.38   45.00
  -5  -6  -8  262.97   45.50
   5  -7  -8  266.87   47.30
   5   7   8  182.08   43.50
  -5  -7  -8  209.58   42.70
  -5   7   8  210.58   42.90
   5  -8  -8  108.79   41.70
   5   8   8   79.39   35.90
  -5  -8  -8   68.99   27.90
  -5   8   8   91.49   37.10
   5   9   8    2.00   31.70
   5  -9  -8   -3.70   32.50
  -5  -9  -8   14.70   34.50
  -5   9   8   48.70   32.80
   5 -10  -8   41.30   42.50
   5  10   8    8.70   34.20
  -5  10   8   90.29   37.10
  -5 -10  -8   60.39   38.90
   5 -11  -8  -23.00   42.40
   5  11   8   16.80   37.20
  -5 -11  -8   56.99   41.20
   5  12   8  141.09   45.20
  -5 -12  -8   69.09   46.20
  -6 -11   8   44.30   45.00
  -6  11  -8   27.30   40.10
  -6 -11   8   58.89   51.89
  -6 -10   8   47.60   48.40
  -6 -10   8   63.29   34.00
  -6  10  -8   48.80   50.99
  -6   9  -8   55.19   47.60
  -6  -9   8   27.70   39.70
  -6  -9   8  107.59   40.80
   6  -8   8  155.88   44.30
  -6   8  -8  202.88   52.99
   6  -7   8   82.79   37.90
  -6   7  -8   62.19   41.30
   6  -6   8   56.79   33.10
  -6   6  -8   80.39   40.00
   6  -5   8  329.67   47.10
  -6   5  -8   62.99   39.40
   6  -4   8   -1.00   28.30
  -6   4  -8   -3.00   30.50
   6  -3   8  453.35   64.39
  -6   3  -8  512.15   68.89
   6  -2   8  146.19   35.60
  -6   2  -8  209.58   37.90
   6  -1   8  189.78   45.20
  -6   1  -8  314.67   47.30
   6   0   8  378.36   60.39
  -6   0  -8  407.16   58.09
   6  -1  -8  290.27   45.00
   6   1   8  133.79   38.40
  -6  -1  -8  279.17   44.60
  -6  -1  -8  220.08   33.20
  -6   1   8  275.37   43.90
   6  -2  -8  206.88   39.80
   6   2   8  137.79   42.20
  -6   2   8  192.48   36.80
  -6   2   8  176.48   36.10
  -6  -2  -8  177.58   38.80
  -6  -2  -8  231.98   34.10
   6   3   8  460.15   62.49
   6  -3  -8  441.96   58.99
  -6   3   8  449.76   55.29
  -6   3   8  357.66   51.99
  -6  -3  -8  400.16   56.79
  -6  -3  -8  294.67   50.09
   6  -4  -8  -16.20   25.80
   6   4   8   -3.70   24.60
  -6   4   8   12.80   28.30
  -6   4   8   -2.90   23.70
  -6  -4  -8    2.70   20.90
   6  -5  -8  188.28   43.30
   6   5   8  242.68   44.30
  -6  -5  -8  234.48   41.50
  -6   5   8  242.48   41.60
   6  -6  -8   74.99   37.70
   6   6   8   38.20   27.80
  -6   6   8   19.80   29.50
  -6  -6  -8   89.79   30.90
   6  -7  -8   42.90   38.30
   6   7   8   61.69   38.00
  -6   7   8   81.89   34.50
  -6  -7  -8   46.30   31.70
   6   8   8  130.19   43.70
   6  -8  -8  194.78   50.29
  -6   8   8  188.88   46.30
  -6  -8  -8   44.60   36.00
   6   9   8   41.00   38.00
  -6   9   8   52.99   37.70
  -6  -9  -8   56.79   39.50
   6  10   8   98.39   45.30
  -6 -10  -8  143.99   46.70
   6  11   8   38.80   43.30
  -6 -11  -8   15.80   42.00
  -7   9  -8   33.10   50.79
  -7  -9   8   19.30   47.50
   7  -8   8   49.90   36.60
  -7  -8   8   51.39   46.30
  -7   8  -8   33.10   48.70
   7  -7   8   48.90   34.60
  -7   7  -8   -0.80   42.50
   7  -6   8  205.08   44.20
  -7   6  -8   24.90   33.40
   7  -5   8  105.19   38.40
  -7   5  -8  101.89   45.10
   7  -4   8   44.20   36.30
  -7   4  -8   59.99   39.70
   7  -3   8    3.50   33.60
  -7   3  -8  149.49   43.00
   7  -2   8  129.69   42.80
  -7   2  -8  155.68   43.40
   7  -1   8   45.60   36.60
  -7   1  -8   22.90   33.70
   7   0   8  219.48   48.50
  -7   0   8  146.79   41.50
  -7   0  -8  141.39   41.40
   7   1   8   40.30   28.90
  -7   1   8   12.30   30.30
  -7  -1  -8   17.40   31.80
   7   2   8   78.09   40.20
  -7  -2  -8  108.99   37.30
  -7   2   8  106.39   35.10
   7  -3  -8  110.09   34.30
   7   3   8   18.90   38.00
  -7   3   8   31.40   28.60
  -7   3   8    8.20   28.90
  -7  -3  -8   46.40   34.10
   7  -4  -8   76.29   34.00
   7   4   8  102.99   43.30
  -7  -4  -8   24.70   26.80
  -7   4   8   37.80   31.80
   7   5   8   80.39   35.30
   7  -5  -8  108.49   41.70
  -7   5   8   88.69   36.10
  -7  -5  -8  118.49   36.10
   7   6   8  118.49   47.90
   7  -6  -8  341.57   88.69
  -7   6   8  265.67   52.59
  -7  -6  -8  164.98   41.50
   7   7   8   -6.70   40.40
  -7   7   8   10.80   36.10
  -7  -7  -8    7.20   32.00
   7   8   8    6.10   41.20
  -7  -8  -8   30.20   35.20
  -7   8   8   -3.40   51.09
   7   9   8   25.00   43.50
  -7  -9  -8   43.70   40.10
   8  -7   8   -4.80   37.20
  -8   7  -8   58.09   51.79
  -8  -7   8   23.90   47.80
   8  -6   8   34.80   38.70
  -8   6  -8  -13.00   48.30
   8  -5   8  -11.70   36.80
  -8   5  -8    7.30   45.90
   8  -4   8   22.80   37.90
  -8   4  -8  -11.20   42.40
   8  -3   8   55.39   40.30
  -8   3  -8  110.89   46.50
   8  -2   8    4.80   38.60
  -8   2  -8   53.89   41.60
   8  -1   8  120.19   46.40
  -8  -1   8  129.79   48.40
  -8   1  -8  175.68   49.70
   8   0   8  -16.60   38.00
  -8   0   8   37.90   40.70
  -8   0  -8   70.09   41.90
   8   1   8  100.39   46.30
  -8  -1  -8   51.49   32.80
  -8   1   8  145.19   44.10
   8   2   8   70.89   45.30
  -8  -2  -8  -45.40   35.80
  -8   2   8   18.10   36.70
   8   3   8   24.40   33.10
  -8  -3  -8   12.50   28.60
  -8   3   8   64.09   41.60
   8   4   8   41.60   44.50
  -8   4   8   53.79   38.30
  -8  -4  -8   41.30   40.30
   8   5   8   21.60   45.40
  -8   5   8   59.29   44.20
   8   6   8   11.80   45.00
  -8   6   8  -22.70   37.20
   8   7   8   28.10   47.00
  -9   3  -8   -8.70   47.60
   9  -2   8   78.19   46.60
  -9   2  -8  -68.59   45.00
  -9  -2   8  -39.90   45.70
   9  -1   8  -15.60   41.90
  -9  -1   8   14.10   46.60
  -9   1  -8   40.30   37.40
   9   0   8  -40.60   42.00
  -9   0  -8   18.60   46.10
  -9   0   8   12.60   46.60
   9   1   8   -8.40   33.00
  -9  -1  -8   66.49   49.00
  -9   1   8   46.70   46.70
   9   2   8   16.40   35.60
  -9   2   8   -1.20   43.80
  -9  -2  -8   -1.50   44.60
  -9  -3  -8    2.00   42.90
  -9   3   8   29.50   49.20
   0 -14   9   11.70   36.60
   0 -13   9   31.10   39.60
   0 -13   9   43.40   41.50
   0 -12   9  174.68   50.19
   0 -12   9  243.78   49.80
   0 -11   9  -21.30   25.40
   0 -11   9   38.80   36.90
   0 -10   9  450.65   62.39
   0 -10   9  449.95   67.09
   0  -9   9  304.47   52.89
   0  -8   9  194.48   43.30
   0  -7   9    8.60   27.70
   0  -6   9  868.51   97.49
   0  -5   9  196.28   35.20
   0   4  -9 3190.78  311.37
   0  -4   9 3255.27  314.57
   0  -3   9  100.69   24.40
   0  -3   9   -7.40   17.90
   0   3  -9   76.59   21.10
   0  -2   9 1081.19  113.69
   0  -2   9 1193.98  107.29
   0   2  -9  919.51  109.19
   0  -1   9  774.22   75.79
   0   1  -9  726.63   81.89
   0  -1   9  831.62   85.79
   0   0  -9   -9.10   15.40
   0   0   9  -38.10   18.20
   0   1   9  773.02   78.29
   0  -1  -9  669.73   75.59
   0   2   9  962.10   99.49
   0  -3  -9  168.98   31.30
   0   3   9  147.69   27.90
   0   4   9 3171.88  310.47
   0  -4  -9 3272.77  313.77
   0   5   9  213.48   33.90
   0  -5  -9  275.57   27.70
   0  -5  -9  201.68   38.90
   0   6   9  906.71  100.79
   0  -6  -9 1041.20  102.69
   0  -6  -9 1027.60  106.49
   0  -7  -9   -5.00   17.50
   0   7   9   -0.80   16.90
   0  -8  -9  151.38   37.60
   0   8   9  174.28   28.40
   0  -9  -9  354.06   54.59
   0 -10  -9  514.15   73.19
   0 -11  -9    8.10   32.60
   0 -12  -9  266.37   56.19
   0 -13  -9   14.10   38.60
   0 -14  -9  -23.10   39.30
  -1 -14   9   42.30   41.90
  -1 -14   9  -12.60   48.80
   1 -13   9  213.08   54.89
   1 -13   9  170.68   49.20
  -1 -13   9  172.08   49.40
  -1 -13   9  127.09   49.50
   1 -12   9   33.90   29.70
   1 -12   9  -48.10   39.90
  -1 -12   9   83.29   43.30
  -1 -12   9   17.00   33.90
   1 -11   9   66.09   43.90
   1 -11   9   30.20   30.60
  -1 -11   9   31.40   37.50
  -1 -11   9   30.60   34.40
   1 -10   9   46.60   44.60
   1 -10   9   60.09   26.90
  -1 -10   9   47.50   35.70
  -1 -10   9   53.79   32.20
   1  -9   9  153.18   45.30
  -1  -9   9  174.98   42.00
   1  -8   9  647.64   81.99
  -1  -8   9  556.04   75.39
   1  -7   9  627.14   88.69
  -1  -7   9  809.72   86.09
   1  -6   9  328.67   52.29
  -1  -6   9  379.16   52.89
   1  -5   9  493.45   66.19
  -1  -5   9  455.75   60.29
   1   4  -9   38.10   20.50
   1  -4   9   -2.80   27.10
  -1   4  -9   48.10   18.60
  -1  -4   9   39.50   24.50
   1   3  -9  751.32   72.59
   1  -3   9  712.23   74.99
  -1   3  -9  722.53   69.79
  -1   3  -9  472.05   68.89
  -1  -3   9  643.24   76.39
   1  -2   9  506.35   62.79
   1  -2   9  487.55   50.49
   1   2  -9  455.55   53.49
  -1  -2   9  480.45   58.09
  -1   2  -9  529.65   54.09
  -1  -2   9  473.55   51.89
  -1   2  -9  398.66   51.59
   1   1  -9 1061.59  105.19
   1  -1   9  995.20   99.09
   1  -1   9 1015.40  107.59
  -1   1  -9  832.22   99.89
  -1  -1   9 1082.39   99.79
  -1   1  -9 1086.59  104.09
  -1  -1   9 1125.49  107.29
   1   0   9 2245.48  204.58
   1   0  -9 2213.18  203.78
  -1   0  -9 1821.62  197.98
  -1   0   9 2066.89  203.88
  -1   0  -9 2177.48  203.08
   1  -1  -9 1120.19  102.39
   1   1   9 1084.59  102.39
  -1   1   9  933.21  100.29
  -1  -1  -9  973.60   93.39
  -1  -1  -9  777.52   99.09
   1   2   9  502.85   50.39
  -1  -2  -9  531.15   49.00
  -1  -2  -9  327.07   36.00
  -1   2   9  435.86   48.10
   1   3   9  699.63   77.59
  -1  -3  -9  783.12   79.29
  -1  -3  -9  713.13   69.99
  -1   3   9  734.03   76.59
   1  -4  -9   46.50   24.40
   1   4   9   61.89   17.10
  -1   4   9   44.30   19.30
  -1  -4  -9   23.60   15.80
  -1  -4  -9   20.40    9.30
   1  -5  -9  546.45   64.19
   1   5   9  580.44   57.79
  -1  -5  -9  517.55   62.49
  -1  -5  -9  438.36   51.89
  -1   5   9  454.35   54.09
   1   6   9  478.05   52.39
   1  -6  -9  384.46   56.89
  -1  -6  -9  397.76   56.59
  -1   6   9  401.36   48.10
   1   7   9  859.01   81.69
   1  -7  -9  802.72   87.69
  -1   7   9  711.83   78.29
  -1  -7  -9  701.53   84.39
   1   8   9  571.14   69.19
   1  -8  -9  689.23   80.19
  -1   8   9  612.34   65.79
  -1  -8  -9  648.14   78.39
   1   9   9  188.68   33.70
   1  -9  -9  212.38   43.10
  -1  -9  -9  198.68   40.10
   1 -10  -9   58.89   33.70
  -1 -10  -9   26.40   33.30
   1 -11  -9   73.99   36.00
  -1 -11  -9   70.59   37.70
   1 -12  -9   22.40   35.10
  -1 -12  -9   37.60   37.80
   1 -13  -9  158.58   47.70
  -1 -13  -9  120.99   46.80
   1 -14  -9   47.70   42.80
  -1 -14  -9  -35.80   40.10
  -2 -13   9  -20.80   39.60
  -2 -13   9   -9.80   41.80
   2 -12   9    4.10   44.60
  -2 -12   9  -11.70   36.50
  -2 -12   9   37.60   40.30
   2 -11   9  116.29   56.89
  -2 -11   9  153.08   38.20
  -2 -11   9  212.78   49.30
   2 -10   9   92.49   29.40
   2 -10   9   33.00   45.00
  -2 -10   9   32.00   36.20
  -2 -10   9   52.59   37.30
   2  -9   9  324.67   45.00
   2  -9   9  301.57   62.19
  -2  -9   9  247.68   51.19
   2  -8   9   81.69   43.00
  -2  -8   9   54.69   32.90
  -2   8  -9   51.29   27.80
   2  -7   9  168.78   46.00
  -2  -7   9  160.18   33.60
  -2   7  -9  114.79   37.50
   2  -6   9  199.28   47.20
  -2   6  -9  150.08   37.70
  -2  -6   9  254.87   42.60
   2  -5   9  756.82   84.79
  -2  -5   9  610.24   70.79
  -2   5  -9  565.94   74.29
   2   4  -9   20.10   16.20
   2  -4   9    6.30   29.00
  -2  -4   9    4.80   23.90
  -2   4  -9   10.50   15.10
  -2   4  -9    6.30   18.70
   2  -3   9 1013.70  103.49
   2   3  -9  986.00   99.39
  -2  -3   9  980.10  100.19
  -2   3  -9  874.21   95.89
   2  -2   9   44.50   28.90
   2   2  -9   95.99   21.60
  -2  -2   9   72.79   22.80
  -2   2  -9   90.29   19.90
  -2   2  -9   70.79   20.20
   2  -1   9  793.52   95.79
   2   1  -9  862.11   92.59
  -2   1  -9  999.70   90.49
  -2  -1   9  779.82   94.09
  -2   1  -9  897.21   91.19
   2   0   9    4.90   22.40
   2   0  -9   11.10   19.50
  -2   0  -9   23.10   12.00
  -2   0   9  -15.90   18.40
  -2   0  -9   16.20   16.20
   2   1   9  864.21   93.19
   2  -1  -9  780.62   92.59
  -2  -1  -9  706.93   89.69
  -2   1   9  895.71   92.19
  -2  -1  -9  985.10   86.69
  -2   1   9  882.11   84.39
   2   2   9   57.19   20.50
   2  -2  -9   72.19   21.20
  -2   2   9   89.99   12.70
  -2  -2  -9   73.59   14.30
  -2  -2  -9  147.49   24.80
  -2   2   9   97.19   24.10
   2  -3  -9 1055.89  103.19
   2   3   9  947.51   99.19
  -2   3   9  973.60   97.79
  -2  -3  -9  932.41   93.89
  -2   3   9  922.61   93.09
  -2  -3  -9  965.30   99.49
   2  -4  -9   37.90   24.80
   2   4   9   36.00   22.70
  -2   4   9   23.60   11.30
  -2   4   9   -1.30   14.90
  -2  -4  -9    2.80   14.00
   2   5   9  685.93   78.19
  -2  -5  -9  738.43   80.99
  -2   5   9  717.13   74.29
   2  -6  -9  223.58   41.40
   2   6   9  216.28   35.00
  -2   6   9  155.18   27.10
  -2  -6  -9  224.68   36.70
   2  -7  -9  267.17   45.40
   2   7   9  222.38   38.30
  -2   7   9  233.78   31.30
  -2  -7  -9  276.67   44.80
   2   8   9   84.69   27.40
   2  -8  -9  112.89   34.50
  -2  -8  -9  156.38   37.50
   2   9   9  417.56   50.79
   2  -9  -9  291.67   49.70
  -2  -9  -9  294.87   51.29
   2  10   9  102.59   31.00
   2 -10  -9  104.79   32.10
  -2 -10  -9   51.09   36.30
   2 -11  -9  230.88   47.60
  -2 -11  -9  146.49   45.80
   2 -12  -9   21.50   33.30
  -2 -12  -9   40.00   37.70
   2 -13  -9   -0.50   35.10
  -2 -13  -9   32.10   41.90
  -3 -13   9  -11.70   42.40
  -3 -13   9  -30.80   45.50
  -3 -12   9  148.29   47.90
  -3 -12   9   71.39   47.20
   3 -11   9   85.69   49.70
  -3 -11   9   59.89   33.50
  -3 -11   9   16.40   38.00
   3 -10   9   52.99   52.29
  -3  10  -9   39.80   41.30
  -3 -10   9  110.39   44.80
  -3 -10   9  109.09   40.60
   3  -9   9   15.00   42.10
  -3   9  -9   16.60   36.00
  -3  -9   9   63.19   28.60
   3  -8   9  123.89   49.10
  -3  -8   9  158.18   41.10
  -3   8  -9  113.99   42.10
   3  -7   9  278.77   54.79
  -3   7  -9  211.98   45.60
  -3  -7   9  203.18   39.10
   3  -6   9  172.28   47.20
  -3   6  -9  223.28   41.80
  -3  -6   9  140.69   37.80
   3  -5   9  230.28   48.90
  -3  -5   9  201.68   40.40
  -3   5  -9  217.38   40.20
   3  -4   9  115.99   36.30
  -3   4  -9   48.00   23.70
  -3  -4   9   60.59   23.00
  -3   4  -9   71.59   17.60
   3  -3   9  259.37   49.50
   3   3  -9  261.37   44.80
  -3  -3   9  318.97   47.40
  -3   3  -9  352.56   44.90
  -3   3  -9  352.96   40.00
   3   2  -9    7.80   15.30
   3  -2   9   13.00   19.30
  -3   2  -9    9.90   12.60
  -3  -2   9   -8.00   16.00
  -3   2  -9   -4.50   15.00
   3  -1   9   80.09   23.20
   3   1  -9   79.69   24.10
  -3  -1   9   44.80   23.60
  -3   1  -9   35.20   15.50
  -3   1  -9    1.30    6.80
   3   0   9  288.47   42.90
   3   0  -9  333.27   44.90
  -3   0  -9  279.37   37.00
  -3   0   9  259.57   41.60
   3   1   9   25.80   20.80
   3  -1  -9   76.79   21.00
  -3  -1  -9   62.69   18.90
  -3   1   9   62.09   14.40
  -3   1   9   33.50   22.00
  -3  -1  -9   41.70   14.70
   3   2   9   -2.60   22.80
   3  -2  -9   -2.60   21.70
  -3  -2  -9  -12.70   14.70
  -3   2   9    2.80   11.50
  -3   2   9  -17.00   17.60
  -3  -2  -9  -14.50   11.50
   3   3   9  329.17   45.80
   3  -3  -9  296.67   45.80
  -3   3   9  330.57   35.00
  -3   3   9  168.48   35.80
  -3  -3  -9  325.07   42.30
   3  -4  -9  136.39   32.10
   3   4   9   91.79   28.90
  -3  -4  -9   85.59   26.50
  -3   4   9  105.49   21.10
  -3   4   9   84.59   22.50
   3  -5  -9  266.57   44.00
   3   5   9  259.77   40.80
  -3   5   9  210.48   31.70
  -3   5   9  195.58   32.80
  -3  -5  -9  257.77   40.80
   3   6   9  189.88   39.20
   3  -6  -9  295.77   46.40
  -3   6   9  190.88   34.40
  -3  -6  -9  284.67   40.50
  -3   6   9  211.18   30.00
   3   7   9  241.78   37.10
   3  -7  -9    9.60   29.60
  -3  -7  -9  236.68   39.30
  -3   7   9  127.49   29.10
   3  -8  -9  126.39   40.00
   3   8   9  138.99   34.00
  -3  -8  -9  184.28   40.30
   3   9   9    9.30   26.50
   3  -9  -9   30.80   32.00
  -3  -9  -9   44.60   32.30
   3  10   9   37.50   30.30
   3 -10  -9   84.89   35.30
  -3 -10  -9   45.10   28.60
   3  11   9   52.59   35.90
   3 -11  -9  153.78   43.30
  -3 -11  -9  156.58   45.30
   3 -12  -9  174.88   45.50
  -3 -12  -9  103.29   45.30
   3 -13  -9   26.80   38.10
  -3 -13  -9   -7.50   30.50
  -4 -12   9  -36.10   28.70
  -4  12  -9    2.70   34.30
  -4 -12   9  -12.70   43.20
  -4 -11   9  137.09   46.30
  -4  11  -9  143.79   45.40
  -4 -11   9  152.38   52.39
   4 -10   9   -6.40   39.90
  -4 -10   9  -12.90   26.00
  -4 -10   9   52.19   42.30
  -4  10  -9   14.20   41.20
   4  -9   9  395.26   64.99
  -4  -9   9  217.88   50.59
  -4   9  -9  233.88   56.09
   4  -8   9   73.49   42.50
  -4  -8   9  124.69   40.40
  -4   8  -9   48.20   38.10
   4  -7   9   71.69   39.60
  -4  -7   9   56.49   27.30
  -4   7  -9    6.60   32.60
   4  -6   9   68.89   36.70
  -4   6  -9   47.90   31.60
  -4  -6   9   17.40   31.30
   4  -5   9   22.70   31.70
  -4  -5   9   46.30   31.10
  -4   5  -9   75.59   29.60
   4  -4   9   55.99   33.60
  -4   4  -9   99.99   29.00
  -4  -4   9   79.79   31.90
   4  -3   9  292.97   55.19
  -4   3  -9  356.56   41.80
  -4  -3   9  460.45   56.49
   4   2  -9  108.79   24.70
   4  -2   9  132.69   33.30
  -4   2  -9   52.89   22.20
  -4   2  -9   41.10   17.30
  -4  -2   9   45.40   27.80
   4   1  -9  244.08   40.20
   4  -1   9  236.88   43.50
  -4   1  -9  228.98   34.80
  -4   1  -9  209.08   31.30
  -4  -1   9  201.38   38.60
   4   0   9   24.00   26.80
   4   0  -9   30.80   24.20
  -4   0  -9    1.40   15.40
  -4   0  -9    1.20   17.10
  -4   0   9   49.99   24.70
   4   1   9  154.98   39.60
   4  -1  -9  205.18   38.10
  -4   1   9  192.08   34.50
  -4  -1  -9  264.87   32.90
  -4   1   9  166.78   29.60
  -4  -1  -9  230.18   33.10
   4  -2  -9   49.50   20.90
   4   2   9   83.39   30.90
  -4  -2  -9   28.30   14.80
  -4   2   9   51.09   17.90
  -4   2   9   46.10   22.70
  -4  -2  -9   62.99   19.50
   4   3   9  311.77   53.99
   4  -3  -9  505.95   59.29
  -4  -3  -9  458.15   55.19
  -4   3   9  425.56   50.99
  -4   3   9  476.55   55.89
   4   4   9   88.49   31.90
   4  -4  -9   51.49   28.20
  -4  -4  -9   48.30   23.80
  -4   4   9   81.59   21.70
  -4   4   9   50.19   21.80
   4   5   9   87.29   26.40
   4  -5  -9   58.79   31.40
  -4  -5  -9   44.60   25.00
  -4   5   9   33.40   20.50
  -4   5   9   62.69   23.80
   4  -6  -9   80.09   32.30
   4   6   9   64.39   32.30
  -4   6   9   56.69   25.70
  -4  -6  -9   24.90   26.50
   4  -7  -9  109.39   36.10
   4   7   9   52.89   31.60
  -4  -7  -9   87.09   32.50
  -4   7   9   52.89   27.40
   4  -8  -9  140.69   39.50
   4   8   9   58.59   34.00
  -4   8   9   68.39   28.30
  -4  -8  -9   99.49   35.80
   4  -9  -9  501.05   65.69
   4   9   9  383.06   57.09
  -4  -9  -9  272.57   52.69
   4  10   9   29.10   32.90
   4 -10  -9    0.00   32.50
  -4 -10  -9   -6.20   35.20
   4 -11  -9   17.70   36.00
   4  11   9  147.49   44.00
  -4 -11  -9  163.98   46.40
   4 -12  -9   21.10   37.90
  -4 -12  -9  -11.90   39.60
  -5  11  -9   40.40   48.80
  -5 -11   9   22.60   43.20
  -5 -11   9   12.10   36.40
   5 -10   9   40.50   50.59
  -5 -10   9   -4.90   43.50
  -5  10  -9    1.60   33.00
  -5 -10   9    3.50   41.40
   5  -9   9   13.50   44.20
  -5  -9   9   55.79   31.70
  -5   9  -9  -12.60   40.40
   5  -8   9  130.09   45.40
  -5   8  -9   91.29   44.10
  -5  -8   9  130.99   43.70
   5  -7   9   71.59   39.00
  -5   7  -9   56.29   38.60
  -5  -7   9  102.39   41.00
   5  -6   9  479.15   67.39
  -5   6  -9  399.56   59.69
  -5  -6   9  344.97   61.99
   5  -5   9  258.77   52.59
  -5   5  -9  298.97   50.39
  -5  -5   9  303.77   47.90
   5  -4   9   19.10   33.10
  -5  -4   9   49.10   26.30
  -5   4  -9   -9.10   18.70
   5  -3   9   61.09   33.60
  -5  -3   9   35.90   30.40
  -5   3  -9   32.80   25.90
   5  -2   9  307.37   53.19
  -5  -2   9  261.67   48.60
  -5   2  -9  323.67   47.20
   5  -1   9   97.99   30.50
   5   1  -9   98.19   31.50
  -5  -1   9  135.49   34.20
  -5   1  -9   83.19   22.30
  -5   1  -9  195.18   32.60
   5   0   9  472.75   68.09
   5   0  -9  447.26   63.69
  -5   0  -9  590.34   60.89
  -5   0   9  494.65   62.79
  -5   0  -9  419.56   55.69
   5  -1  -9  117.89   32.30
   5   1   9  165.58   37.90
  -5  -1  -9   74.59   28.50
  -5   1   9  104.99   26.30
  -5  -1  -9  106.49   23.70
  -5   1   9   63.79   27.80
   5   2   9  300.77   48.60
   5  -2  -9  231.58   46.80
  -5  -2  -9  357.16   43.80
  -5   2   9  275.97   43.80
  -5   2   9  345.67   43.80
  -5  -2  -9  270.97   43.30
   5   3   9   27.00   24.90
   5  -3  -9   39.80   27.50
  -5   3   9   25.50   24.40
  -5   3   9   46.90   22.40
  -5  -3  -9    8.60   21.10
  -5  -3  -9   84.49   24.10
   5   4   9   64.39   28.70
   5  -4  -9   63.19   30.50
  -5  -4  -9   66.89   25.70
  -5   4   9   73.19   25.80
  -5   4   9    9.40   23.50
   5  -5  -9  314.37   50.39
   5   5   9  356.56   53.19
  -5  -5  -9  161.78   38.40
  -5   5   9  222.28   36.00
   5   6   9  401.06   60.59
   5  -6  -9  402.66   60.89
  -5   6   9  357.76   53.39
  -5  -6  -9  372.16   56.59
   5   7   9  121.09   38.50
   5  -7  -9   74.49   37.30
  -5   7   9   42.40   32.00
  -5  -7  -9   73.29   33.80
   5   8   9  124.29   41.40
   5  -8  -9  148.99   44.00
  -5  -8  -9  154.28   41.90
   5  -9  -9   53.49   37.00
   5   9   9   18.40   35.50
  -5  -9  -9   21.20   34.80
   5  10   9   24.20   36.30
   5 -10  -9   36.30   44.30
  -5 -10  -9   33.60   37.60
   5  11   9   22.00   44.20
   5 -11  -9  111.89   52.09
  -5 -11  -9   65.69   42.40
  -6  10  -9  194.88   58.69
  -6 -10   9   64.49   47.00
  -6 -10   9  131.79   46.00
   6  -9   9    4.20   42.00
  -6  -9   9   24.10   46.10
  -6   9  -9    8.80   44.90
  -6  -9   9  -21.80   41.30
   6  -8   9   20.80   38.00
  -6  -8   9   91.29   44.50
  -6   8  -9   33.90   33.70
   6  -7   9    6.70   36.90
  -6  -7   9   17.40   29.30
  -6   7  -9   29.00   41.10
   6  -6   9  154.38   44.00
  -6   6  -9  142.59   45.40
  -6  -6   9  116.29   44.50
   6  -5   9   21.20   35.50
  -6   5  -9   77.69   30.80
  -6  -5   9  106.39   40.70
   6  -4   9  438.36   67.49
  -6   4  -9  599.54   72.89
  -6  -4   9  441.96   68.99
   6  -3   9   86.19   37.00
  -6   3  -9   56.29   25.90
  -6  -3   9   28.50   34.60
   6  -2   9  361.56   58.69
  -6   2  -9  386.86   55.59
  -6  -2   9  277.67   53.59
   6  -1   9   73.69   37.00
  -6  -1   9   95.99   35.00
  -6   1  -9   83.29   30.70
   6   0   9  -13.30   23.20
   6   0  -9   27.80   28.70
  -6   0   9  -14.10   25.30
  -6   0   9   50.49   27.20
  -6   0  -9   43.10   27.70
   6  -1  -9   66.39   30.40
   6   1   9   69.79   37.40
  -6  -1  -9   77.79   30.00
  -6   1   9   61.19   29.90
  -6   1   9   35.80   27.80
   6  -2  -9  392.96   54.19
   6   2   9  398.06   54.59
  -6  -2  -9  215.08   45.40
  -6  -2  -9  278.17   42.70
  -6   2   9  326.57   47.90
  -6   2   9  259.47   45.20
   6  -3  -9   79.99   33.20
   6   3   9   57.69   38.00
  -6  -3  -9   91.49   31.30
  -6  -3  -9   70.19   25.00
  -6   3   9   95.49   31.40
  -6   3   9   75.99   27.40
   6   4   9  504.35   73.99
   6  -4  -9  678.43   75.49
  -6   4   9  571.74   67.09
  -6  -4  -9  386.96   63.19
  -6   4   9  466.65   61.19
   6  -5  -9   24.40   35.60
   6   5   9   49.60   39.10
  -6   5   9   14.00   26.90
  -6  -5  -9   41.70   30.60
   6   6   9  200.88   48.40
   6  -6  -9  163.88   47.40
  -6   6   9   76.29   38.00
  -6  -6  -9  166.58   38.20
   6   7   9   39.30   38.20
   6  -7  -9    9.30   39.60
  -6  -7  -9  -52.79   26.90
   6  -8  -9   79.79   42.00
   6   8   9   49.10   31.70
  -6  -8  -9   14.00   35.00
   6   9   9   12.70   40.30
   6  -9  -9  -22.10   44.70
  -6  -9  -9   -5.60   34.40
   6  10   9  100.59   46.10
  -6 -10  -9  164.28   42.20
   7  -8   9   84.39   42.90
  -7   8  -9   48.10   49.99
  -7  -8   9   30.50   45.20
  -7  -8   9   29.30   48.80
   7  -7   9   72.29   47.50
  -7  -7   9  126.29   47.00
  -7   7  -9   73.29   39.20
   7  -6   9   91.09   41.80
  -7   6  -9   24.20   44.00
   7  -5   9   33.30   38.10
  -7   5  -9   28.80   40.90
   7  -4   9   48.90   39.10
  -7   4  -9   17.20   29.40
   7  -3   9   75.29   41.60
  -7   3  -9   43.50   37.90
   7  -2   9   47.70   39.00
  -7   2  -9  102.09   40.30
   7  -1   9  262.07   53.49
  -7   1  -9  213.48   48.40
   7   0   9   66.49   41.50
  -7   0  -9   53.59   35.40
  -7   0   9   88.59   36.40
  -7   0   9  104.79   38.10
   7   1   9  193.28   51.89
  -7   1   9  184.28   44.60
  -7  -1  -9  206.28   45.30
  -7   1   9  226.08   44.60
   7   2   9   15.80   30.20
   7  -2  -9   86.99   38.50
  -7   2   9   45.50   36.00
  -7   2   9   65.09   32.40
  -7  -2  -9   53.59   34.30
   7   3   9   26.60   40.20
   7  -3  -9   14.20   31.60
  -7   3   9  -13.70   28.20
  -7   3   9   13.30   32.60
  -7  -3  -9   25.30   31.80
   7  -4  -9  -10.20   31.90
   7   4   9   44.40   32.50
  -7  -4  -9    5.60   31.30
  -7   4   9   52.29   31.80
   7   5   9  121.09   46.80
   7  -5  -9   76.49   38.60
  -7  -5  -9   61.39   31.00
  -7   5   9   62.29   34.00
   7   6   9   91.09   47.30
   7  -6  -9   57.09   39.10
  -7  -6  -9   68.69   37.90
   7   7   9   67.19   46.70
  -7  -7  -9   59.59   36.90
   7   8   9    6.20   44.20
  -7  -8  -9   22.50   42.00
   8  -6   9  -48.00   44.70
  -8   6  -9   -7.00   49.40
   8  -5   9   94.39   44.90
  -8   5  -9   52.79   50.29
   8  -4   9  -20.00   39.50
  -8   4  -9  -19.70   43.80
   8  -3   9   48.90   43.30
  -8   3  -9   82.29   37.40
   8  -2   9   22.10   43.80
  -8   2  -9   20.50   42.30
   8  -1   9   25.60   43.30
  -8  -1   9   19.60   42.60
  -8   1  -9   45.60   41.60
   8   0   9   80.29   45.10
  -8   0  -9   39.30   40.60
  -8   0   9   -4.10   38.20
   8   1   9   30.40   43.60
  -8  -1  -9   48.70   39.70
  -8   1   9   51.39   42.60
  -8   1   9   28.20   43.40
   8   2   9   69.39   47.50
  -8   2   9   27.90   40.10
  -8  -2  -9   15.60   38.50
  -8   2   9    3.40   35.90
   8   3   9   31.20   47.30
  -8  -3  -9   36.70   38.80
  -8   3   9   34.10   41.90
   8   4   9    5.10   35.20
  -8  -4  -9   24.60   39.60
   8   5   9   45.90   49.50
  -8  -5  -9   74.69   42.60
   8   6   9  -83.09   41.30
   0 -13  10   10.60   35.60
   0 -13  10   55.09   49.40
   0 -12  10   -9.20   39.30
   0 -12  10  -17.50   32.00
   0 -11  10   65.99   41.70
   0 -11  10  174.78   40.70
   0 -10  10  -20.70   33.90
   0 -10  10   33.90   30.50
   0  -9  10  395.96   62.19
   0  -8  10   26.80   32.70
   0  -7  10  215.18   40.20
   0  -6  10    9.30   21.10
   0  -5  10   27.20   28.20
   0  -4  10    2.10   26.00
   0   4 -10   34.80   19.70
   0   3 -10  121.69   26.40
   0  -3  10   84.69   31.00
   0  -2  10   44.20   21.30
   0   2 -10   59.59   21.60
   0  -2  10   49.10   14.80
   0  -1  10   64.29   11.60
   0   1 -10   47.40   18.00
   0  -1  10   67.59   27.50
   0   0 -10   10.20   19.10
   0   0  10   -3.20   22.20
   0   1  10   91.99   27.10
   0  -1 -10   73.99   25.20
   0   2  10   33.60   21.40
   0  -2 -10   51.59   23.30
   0   3  10   78.29   22.80
   0  -3 -10   45.60   25.40
   0   4  10   17.90   18.30
   0  -4 -10    6.50   22.70
   0  -5 -10   19.70   18.40
   0   5  10   23.90   18.80
   0   6  10    1.60   18.10
   0  -6 -10   14.10   18.40
   0   7  10  209.08   34.30
   0  -7 -10  217.18   42.60
   0   8  10   10.00   20.00
   0  -8 -10   40.20   28.30
   0  -9 -10  549.95   75.39
   0 -10 -10   27.10   32.40
   0 -11 -10  113.79   35.70
   0 -12 -10   21.10   37.50
   0 -13 -10    7.20   39.10
   1 -13  10   23.00   52.49
  -1 -13  10   54.79   44.80
  -1 -13  10   52.29   41.10
   1 -12  10  105.49   49.99
   1 -12  10   94.79   35.30
  -1 -12  10  125.69   44.00
  -1 -12  10   58.99   43.30
   1 -11  10   65.89   47.10
   1 -11  10  133.39   35.30
  -1 -11  10   94.79   40.60
  -1 -11  10  100.49   43.90
   1 -10  10  -30.20   36.30
   1 -10  10   -0.50   23.50
  -1 -10  10  -52.89   33.70
   1  -9  10   90.49   43.30
  -1  -9  10   99.09   32.20
   1  -8  10  215.38   50.19
  -1  -8  10  225.38   45.50
   1  -7  10   27.60   34.60
  -1  -7  10   -5.10   28.90
   1  -6  10  447.26   62.29
  -1  -6  10  408.86   59.69
   1  -5  10   72.59   35.00
  -1  -5  10   58.99   24.20
   1  -4  10   14.30   30.50
   1   4 -10    8.20   21.30
  -1  -4  10   82.29   29.20
  -1   4 -10   48.40   19.30
   1   3 -10   30.90   21.80
   1  -3  10   20.80   28.50
  -1  -3  10   90.49   30.20
  -1   3 -10   53.99   19.70
   1  -2  10  229.38   40.60
   1   2 -10  243.08   33.60
   1  -2  10  214.08   26.00
  -1  -2  10  146.39   31.50
  -1  -2  10  123.19   25.40
  -1   2 -10  168.28   30.20
   1  -1  10  165.58   35.60
   1   1 -10  260.57   38.30
  -1  -1  10  218.28   39.50
  -1   1 -10  203.78   34.80
  -1  -1  10  261.17   28.00
   1   0  10  787.02   86.19
   1   0 -10  802.32   84.49
  -1   0  10  739.23   84.39
  -1   0 -10  737.33   82.29
   1  -1 -10  173.28   33.50
   1   1  10  261.47   39.70
  -1  -1 -10  208.38   35.30
  -1   1  10  264.97   35.60
   1   2  10  107.79   28.80
   1  -2 -10  204.28   33.40
  -1   2  10  219.38   30.40
  -1  -2 -10   43.10   23.80
   1  -3 -10  125.39   25.60
   1   3  10  118.89   26.40
  -1   3  10   46.50   20.80
  -1  -3 -10   39.00   23.40
   1  -4 -10   -0.30   17.30
   1   4  10   34.60   21.70
  -1  -4 -10    8.40   21.90
  -1  -4 -10   20.40    7.00
  -1   4  10   36.00   18.90
  -1  -4 -10   30.90    6.40
   1  -5 -10  100.99   31.60
   1   5  10  120.99   29.10
  -1  -5 -10   77.19   23.60
  -1   5  10  113.09   24.70
   1  -6 -10  528.45   67.59
   1   6  10  462.65   59.29
  -1  -6 -10  436.66   63.49
  -1   6  10  516.75   56.99
   1  -7 -10   -9.00   18.60
   1   7  10    1.70   20.10
  -1   7  10   -6.00   18.50
  -1  -7 -10    2.80   26.30
   1  -8 -10  312.17   53.09
   1   8  10  355.86   46.80
  -1  -8 -10  273.77   51.29
   1   9  10   38.80   27.10
   1  -9 -10   48.50   32.60
  -1  -9 -10  113.49   36.70
   1 -10 -10   13.60   31.30
  -1 -10 -10    8.40   24.10
   1 -11 -10  132.39   41.20
  -1 -11 -10   56.69   38.90
   1 -12 -10  164.58   46.80
  -1 -12 -10   72.59   43.20
   1 -13 -10   48.70   42.40
  -1 -13 -10   89.09   45.50
  -2 -13  10   85.99   46.60
  -2 -13  10   20.40   44.00
   2 -12  10   31.20   55.99
  -2 -12  10   11.00   40.40
  -2 -12  10   90.59   44.10
   2 -11  10  224.88   61.59
  -2 -11  10  207.88   53.49
  -2 -11  10  282.87   55.79
   2 -10  10  255.37   62.29
  -2 -10  10  237.18   53.19
   2  -9  10   34.20   24.50
   2  -9  10   86.19   48.00
  -2  -9  10   22.70   35.70
   2  -8  10    2.30   40.10
  -2  -8  10   53.09   35.70
   2  -7  10   69.39   41.40
  -2   7 -10    2.40   28.20
  -2  -7  10   38.10   24.00
   2  -6  10   59.89   39.40
  -2  -6  10   48.80   25.00
  -2   6 -10   19.00   25.30
   2  -5  10 1147.49  109.29
  -2  -5  10  993.60  105.49
  -2   5 -10  799.12  103.39
   2  -4  10  793.72   89.19
   2   4 -10  756.42   80.19
  -2  -4  10  675.53   83.29
  -2   4 -10  737.63   75.19
  -2   4 -10  572.24   76.29
   2  -3  10  896.01   99.19
   2   3 -10  901.01   96.69
  -2  -3  10  881.11   98.19
  -2   3 -10  946.31   93.19
  -2   3 -10  826.52   93.79
   2   2 -10   71.69   26.60
   2  -2  10   43.70   31.00
  -2   2 -10   82.99   21.40
  -2  -2  10   57.19   27.60
  -2   2 -10   94.69   21.80
  -2  -2  10   98.09   19.90
   2  -1  10  455.35   62.19
   2   1 -10  519.65   60.29
  -2  -1  10  448.96   59.89
  -2   1 -10  430.56   50.59
  -2   1 -10  451.35   54.99
   2   0  10  -22.80   23.30
   2   0 -10    4.40   15.90
  -2   0 -10    7.00   11.80
  -2   0 -10    4.10   17.40
  -2   0  10   27.10   22.70
   2   1  10  436.06   57.99
   2  -1 -10  428.46   58.19
  -2  -1 -10  421.26   47.00
  -2   1  10  454.15   43.50
  -2   1  10  416.66   55.89
   2  -2 -10   75.69   22.70
   2   2  10   94.09   27.70
  -2   2  10   70.39   23.80
  -2  -2 -10   62.29   19.20
  -2  -2 -10   49.30   12.50
   2  -3 -10  940.71   93.49
   2   3  10 1002.90   94.29
  -2  -3 -10  892.31   91.99
  -2  -3 -10  786.72   84.09
  -2   3  10  791.12   90.29
   2   4  10  734.83   80.59
   2  -4 -10  715.23   80.09
  -2  -4 -10  678.23   78.79
  -2   4  10  706.23   76.59
   2   5  10 1114.99  113.49
   2  -5 -10  905.61  115.29
  -2  -5 -10 1157.08  114.99
  -2   5  10 1101.89  109.09
   2   6  10   92.59   26.80
   2  -6 -10  -19.50   27.80
  -2  -6 -10   74.79   29.70
  -2   6  10   33.90   19.50
   2  -7 -10   49.70   32.10
   2   7  10   70.49   30.30
  -2   7  10   52.59   20.00
  -2  -7 -10  102.39   32.90
   2   8  10   41.40   29.80
   2  -8 -10   48.20   25.90
  -2  -8 -10    6.30   29.60
   2   9  10   62.39   32.10
   2  -9 -10  118.29   31.30
  -2  -9 -10   42.00   34.80
   2  10  10  166.18   42.70
   2 -10 -10  330.77   50.39
  -2 -10 -10  263.87   49.30
   2 -11 -10  199.78   48.60
  -2 -11 -10  173.78   49.30
   2 -12 -10   56.89   39.00
  -2 -12 -10  103.39   45.00
   2 -13 -10   86.69   44.10
  -2 -13 -10   43.50   43.70
  -3 -12  10   13.50   44.70
  -3 -12  10   60.79   46.20
   3 -11  10   52.39   52.39
  -3 -11  10   28.80   42.40
  -3 -11  10   13.10   41.90
   3 -10  10   40.70   59.29
  -3 -10  10   40.60   38.20
   3  -9  10  307.17   68.49
  -3  -9  10  356.76   58.19
  -3   9 -10  217.78   55.19
   3  -8  10  -16.50   42.90
  -3   8 -10   44.30   35.80
  -3  -8  10   33.80   36.70
   3  -7  10 1352.56  133.59
  -3  -7  10 1195.48  123.49
  -3   7 -10  909.21  121.89
   3  -6  10   -4.30   38.50
  -3   6 -10   56.79   30.30
  -3  -6  10   34.90   31.10
   3  -5  10  273.27   54.19
  -3  -5  10  181.28   42.70
  -3   5 -10  258.57   43.40
   3  -4  10   89.79   39.30
  -3   4 -10   83.29   30.20
  -3   4 -10   84.69   21.40
  -3  -4  10  152.28   35.60
   3   3 -10  178.38   36.40
   3  -3  10  249.48   48.90
  -3  -3  10  184.18   37.70
  -3   3 -10  315.07   41.60
  -3   3 -10  291.67   35.90
   3   2 -10   61.49   27.80
   3  -2  10   66.59   32.80
  -3   2 -10   83.09   20.10
  -3  -2  10   52.59   23.10
   3  -1  10 2141.79  222.28
   3   1 -10 2172.98  219.78
  -3   1 -10 2368.76  217.58
  -3  -1  10 2133.39  218.98
   3   0 -10  508.85   65.09
   3   0  10  469.75   65.89
  -3   0 -10  541.45   55.49
  -3   0  10  473.05   62.19
  -3   0 -10  454.15   58.19
   3  -1 -10 1896.41  213.48
   3   1  10 2019.20  214.78
  -3   1  10 2298.07  207.08
  -3  -1 -10 2413.46  208.88
  -3   1  10 2060.59  212.38
  -3  -1 -10 1972.70  210.78
   3   2  10  129.09   32.20
   3  -2 -10  100.09   26.10
  -3   2  10   73.79   27.10
  -3   2  10   39.50   14.20
  -3  -2 -10   53.99   15.90
  -3  -2 -10   39.80   21.00
   3   3  10  267.07   41.30
   3  -3 -10  239.68   38.20
  -3   3  10  206.88   26.80
  -3  -3 -10  177.68   33.80
  -3   3  10  147.79   33.60
  -3  -3 -10  180.78   27.50
   3   4  10  110.09   28.10
   3  -4 -10  119.59   34.00
  -3   4  10  114.69   26.60
  -3  -4 -10   96.29   28.50
  -3   4  10   84.79   20.40
   3  -5 -10  402.26   54.99
   3   5  10  291.37   48.60
  -3   5  10  291.77   41.00
  -3   5  10  307.97   40.60
  -3  -5 -10  348.07   49.20
   3  -6 -10   31.20   29.60
   3   6  10   35.30   27.80
  -3   6  10   23.30   18.60
  -3  -6 -10   36.90   27.40
   3   7  10 1267.77  136.59
   3  -7 -10 1384.06  141.39
  -3  -7 -10 1271.37  138.89
   3  -8 -10   23.00   32.50
   3   8  10   81.79   32.10
  -3  -8 -10   78.69   34.50
   3  -9 -10  386.66   62.19
   3   9  10  405.66   58.19
  -3  -9 -10  326.57   56.09
   3 -10 -10    4.90   32.50
   3  10  10    7.10   29.70
  -3 -10 -10    4.20   34.50
   3 -11 -10   -9.40   24.90
  -3 -11 -10   -7.00   34.90
   3 -12 -10   -5.30   36.20
  -3 -12 -10   11.30   30.30
  -4 -12  10   36.50   45.10
  -4 -12  10    8.60   48.90
   4 -11  10   95.19   59.39
  -4  11 -10   59.09   37.20
  -4 -11  10   48.20   48.10
  -4 -11  10   22.80   33.90
   4 -10  10  113.49   55.69
  -4  10 -10  145.39   44.60
  -4 -10  10  174.28   42.00
   4  -9  10   59.49   56.69
  -4   9 -10    1.70   38.40
  -4  -9  10   62.69   41.90
   4  -8  10    7.20   50.09
  -4   8 -10   50.19   38.50
  -4  -8  10   -6.70   36.00
   4  -7  10  186.28   52.79
  -4  -7  10  122.99   42.90
  -4   7 -10  141.99   42.40
   4  -6  10  282.77   58.09
  -4   6 -10  221.18   47.20
  -4  -6  10  276.57   46.40
   4  -5  10  405.46   65.59
  -4  -5  10  356.56   53.79
  -4   5 -10  343.37   54.39
   4  -4  10  793.42   88.89
  -4   4 -10  588.24   69.59
  -4  -4  10  652.33   82.29
  -4   4 -10  754.12   79.39
   4  -3  10  460.95   70.69
  -4   3 -10  471.55   53.99
  -4  -3  10  456.15   65.69
  -4   3 -10  559.94   65.29
   4  -2  10  455.95   69.19
   4   2 -10  482.35   65.39
  -4   2 -10  513.45   56.49
  -4  -2  10  462.25   64.39
   4  -1  10  300.77   51.99
   4   1 -10  360.16   53.89
  -4   1 -10  350.86   45.70
  -4  -1  10  420.56   54.49
  -4   1 -10  378.16   47.20
   4   0 -10  -34.60   22.60
   4   0  10    2.20   28.70
  -4   0 -10   -8.90    6.00
  -4   0  10   16.90   25.10
  -4   0 -10   -5.10   16.50
   4  -1 -10  334.57   48.40
   4   1  10  286.27   51.99
  -4   1  10  358.26   40.90
  -4   1  10  314.87   47.10
  -4  -1 -10  265.37   40.60
  -4  -1 -10  354.66   44.50
   4   2  10  464.75   66.49
   4  -2 -10  504.15   65.99
  -4  -2 -10  544.75   58.19
  -4  -2 -10  423.76   56.09
  -4   2  10  493.55   60.99
  -4   2  10  482.15   54.59
   4  -3 -10  461.85   65.89
   4   3  10  394.06   64.19
  -4  -3 -10  383.06   55.49
  -4   3  10  542.95   54.09
  -4  -3 -10  542.25   61.79
  -4   3  10  490.15   60.79
   4  -4 -10  883.71   97.39
   4   4  10  795.72   87.79
  -4   4  10  717.83   82.49
  -4  -4 -10  768.02   86.29
   4  -5 -10  452.95   62.89
   4   5  10  467.65   61.69
  -4  -5 -10  471.95   58.69
  -4   5  10  383.76   53.59
  -4   5  10  322.67   48.50
   4   6  10  211.28   45.00
   4  -6 -10  200.38   46.20
  -4  -6 -10  237.68   43.10
   4   7  10  206.58   38.40
   4  -7 -10  148.49   43.00
  -4  -7 -10  169.98   40.40
   4   8  10   52.79   34.00
   4  -8 -10   24.00   34.80
  -4  -8 -10   42.90   32.80
   4   9  10  -12.00   38.00
   4  -9 -10  107.19   40.30
  -4  -9 -10   80.69   37.80
   4 -10 -10  214.68   51.49
   4  10  10  135.89   46.40
  -4 -10 -10  201.98   49.60
   4 -11 -10   38.50   40.50
   4  11  10  -31.10   33.50
  -4 -11 -10   90.89   41.20
   4 -12 -10  -37.20   37.30
  -4 -12 -10   18.20   40.90
  -5  11 -10   29.00   49.40
  -5 -11  10   26.30   45.30
  -5 -11  10   -0.80   37.10
   5 -10  10   64.49   50.49
  -5 -10  10   28.20   34.30
  -5  10 -10   40.50   46.70
  -5 -10  10   30.00   48.40
   5  -9  10  -25.90   50.79
  -5  -9  10   -7.50   38.90
  -5   9 -10   22.50   41.90
   5  -8  10  217.98   65.49
  -5   8 -10  226.28   55.89
  -5  -8  10  291.47   56.79
   5  -7  10    0.00   41.70
  -5  -7  10   19.10   28.50
  -5   7 -10   40.60   37.90
   5  -6  10   91.69   47.20
  -5  -6  10  185.98   46.10
  -5   6 -10  110.29   39.40
   5  -5  10   12.20   29.50
  -5  -5  10    4.60   34.40
  -5   5 -10   -7.50   29.10
   5  -4  10   25.70   37.00
  -5  -4  10   22.50   34.10
  -5   4 -10    2.10   26.20
   5  -3  10   50.79   38.20
  -5   3 -10   30.70   26.70
  -5  -3  10  -11.20   22.00
   5  -2  10  297.37   54.29
  -5   2 -10  238.38   41.70
  -5  -2  10  239.78   45.90
   5  -1  10   28.50   26.80
   5   1 -10   35.00   28.70
  -5  -1  10  -12.70   27.70
  -5   1 -10   27.40   20.00
  -5   1 -10   56.59   27.00
   5   0  10  669.73   90.49
   5   0 -10  760.62   82.89
  -5   0 -10  723.03   80.79
  -5   0  10  821.72   84.99
  -5   0 -10  656.93   78.19
   5  -1 -10    6.40   26.60
   5   1  10  -11.60   22.70
  -5  -1 -10   40.30   21.60
  -5  -1 -10   10.30   20.50
  -5   1  10   41.30   26.20
  -5   1  10    0.60   20.10
   5  -2 -10  308.17   48.70
   5   2  10  254.67   44.60
  -5   2  10  202.18   39.40
  -5   2  10  230.88   37.00
  -5  -2 -10  234.18   40.20
  -5  -2 -10  228.78   36.90
   5   3  10   68.59   29.70
   5  -3 -10   72.39   32.60
  -5  -3 -10   65.39   24.30
  -5   3  10   16.20   27.40
  -5  -3 -10   55.39   23.80
  -5   3  10   32.50   22.20
   5   4  10   53.19   29.00
   5  -4 -10   23.60   29.40
  -5  -4 -10   16.50   23.20
  -5   4  10   28.10   23.30
  -5  -4 -10   10.30   20.40
  -5   4  10    1.30   24.80
   5   5  10  -20.30   25.40
   5  -5 -10  -35.70   28.10
  -5  -5 -10  -14.20   24.00
   5   6  10  101.39   41.90
   5  -6 -10  132.89   40.90
  -5  -6 -10  147.09   37.90
   5  -7 -10  -15.50   32.40
   5   7  10   -9.10   33.90
  -5  -7 -10  -16.10   28.90
   5   8  10  130.49   47.40
   5  -8 -10  241.78   52.69
  -5  -8 -10  274.17   51.49
   5   9  10   29.20   35.90
   5  -9 -10   39.80   38.30
  -5  -9 -10   15.20   34.70
   5 -10 -10   76.59   48.40
   5  10  10   30.90   38.80
  -5 -10 -10   56.29   41.50
   5  11  10   86.69   43.10
   5 -11 -10   64.09   50.49
  -5 -11 -10   54.29   44.70
   6  -9  10   84.69   52.89
  -6  -9  10   55.39   46.70
  -6   9 -10    6.30   45.70
   6  -8  10   26.10   44.40
  -6  -8  10   34.40   34.40
  -6   8 -10  -11.60   42.40
   6  -7  10   47.90   45.90
  -6  -7  10   46.10   44.50
  -6   7 -10   15.60   39.30
   6  -6  10  109.79   45.70
  -6  -6  10   21.50   40.20
  -6   6 -10   -4.60   36.90
   6  -5  10   17.40   41.30
  -6  -5  10   -6.50   28.60
  -6   5 -10    8.80   34.40
   6  -4  10   -5.50   35.70
  -6   4 -10   -4.40   31.80
  -6  -4  10   10.40   28.10
   6  -3  10   -6.50   35.20
  -6   3 -10  -18.70   28.60
  -6  -3  10    5.40   33.90
   6  -2  10   15.70   36.80
  -6  -2  10   35.20   36.00
  -6   2 -10   45.20   30.30
   6  -1  10  -43.20   34.00
  -6  -1  10   -1.10   31.40
  -6   1 -10   25.30   27.70
   6   0  10   -9.70   26.40
   6   0 -10  -10.40   28.80
  -6   0 -10    6.40   25.80
  -6   0  10    8.10   30.70
  -6   0  10  -10.10   26.40
   6   1  10   69.69   41.20
   6  -1 -10   10.10   29.50
  -6  -1 -10    2.20   25.50
  -6   1  10    5.80   23.00
  -6   1  10   20.80   29.60
   6   2  10   -4.30   28.10
   6  -2 -10   13.70   30.50
  -6   2  10   20.10   26.40
  -6  -2 -10  -11.00   20.70
  -6  -2 -10  -12.50   25.00
  -6   2  10   20.30   31.40
   6   3  10  -45.20   35.70
   6  -3 -10    4.90   31.70
  -6   3  10   26.00   30.40
  -6   3  10    7.20   26.40
  -6  -3 -10   30.70   25.00
  -6  -3 -10   13.40   29.40
   6   4  10    6.30   38.50
   6  -4 -10   27.20   33.60
  -6  -4 -10   -3.10   29.40
  -6   4  10    7.20   32.80
  -6  -4 -10  -22.50   22.40
   6   5  10   61.79   40.90
   6  -5 -10  -13.40   31.50
  -6  -5 -10   25.40   26.80
   6  -6 -10   34.80   37.40
   6   6  10   66.99   42.50
  -6  -6 -10   34.20   31.10
   6   7  10   34.00   42.20
   6  -7 -10    0.60   37.20
  -6  -7 -10  -17.90   31.20
   6  -8 -10    9.80   39.50
   6   8  10   53.49   43.00
  -6  -8 -10    0.70   34.70
   6   9  10   25.40   44.30
   6  -9 -10  103.99   48.20
  -6  -9 -10  158.28   46.50
  -7   8 -10   37.40   50.69
   7  -7  10   23.70   50.39
  -7   7 -10  -24.60   44.00
  -7  -7  10    0.10   45.90
   7  -6  10   46.70   49.50
  -7  -6  10   51.89   35.80
  -7   6 -10   42.70   44.10
   7  -5  10  -19.40   40.60
  -7  -5  10    6.90   42.90
  -7   5 -10   21.60   41.30
   7  -4  10  111.59   48.10
  -7   4 -10   38.90   40.90
  -7  -4  10   34.70   42.40
   7  -3  10  -10.30   40.80
  -7   3 -10    8.80   35.00
  -7  -3  10   22.60   30.30
   7  -2  10   66.79   43.60
  -7   2 -10    3.90   34.80
  -7  -2  10   22.70   38.50
   7  -1  10   37.00   33.20
  -7  -1  10   38.90   38.30
  -7   1 -10   52.69   36.50
   7   0  10   20.90   40.90
  -7   0 -10  -17.20   31.10
  -7   0  10  -29.60   32.80
  -7   0  10    3.30   29.70
   7   1  10   56.29   44.40
  -7   1  10   10.90   30.00
  -7   1  10   12.10   33.30
  -7  -1 -10    3.30   31.60
   7   2  10   -2.80   40.70
   7  -2 -10   21.30   33.50
  -7   2  10   23.50   29.10
  -7  -2 -10   16.20   36.10
  -7   2  10   24.50   32.00
   7  -3 -10   -1.30   33.20
   7   3  10   17.10   40.90
  -7  -3 -10  -25.00   30.00
  -7   3  10   32.80   34.40
   7  -4 -10   32.00   37.10
   7   4  10  -44.00   40.40
  -7  -4 -10  -17.50   30.20
   7   5  10  -25.80   43.50
   7  -5 -10  -32.40   34.10
  -7  -5 -10   -9.20   30.40
  -7  -5 -10    6.20   35.20
   7  -6 -10   39.50   41.70
   7   6  10   29.10   46.90
  -7  -6 -10   54.19   37.50
   7   7  10   22.70   45.20
  -7  -7 -10   -1.50   32.50
  -7  -8 -10  -21.50   40.20
  -8   5 -10  -30.30   47.30
   8  -4  10   12.70   47.00
  -8  -4  10   12.00   43.90
  -8   4 -10  -42.30   30.60
   8  -3  10  114.59   52.59
  -8   3 -10  213.88   55.49
  -8  -3  10   85.39   50.09
   8  -2  10   28.40   46.40
  -8   2 -10    7.70   39.30
  -8  -2  10   26.50   42.80
   8  -1  10   11.80   44.50
  -8   1 -10  -45.30   38.20
  -8  -1  10   -1.90   38.70
  -8  -1  10   -8.20   39.60
   8   0  10   -5.40   43.00
  -8   0  10  -36.50   37.80
  -8   0 -10  -30.00   36.40
  -8   0  10   -5.70   38.40
   8   1  10   27.50   47.20
  -8  -1 -10   12.10   38.90
  -8   1  10  -32.50   37.10
   8   2  10   47.20   49.50
  -8   2  10   39.00   43.00
  -8  -2 -10    2.80   42.70
   8   3  10  127.49   56.49
  -8  -3 -10  136.49   45.90
   8   4  10  -16.90   35.60
  -8  -4 -10  -28.70   37.70
  -8  -5 -10   38.20   39.50
   0 -13  11   -6.10   37.10
   0 -13  11   76.79   51.89
   0 -12  11  179.28   47.20
   0 -12  11  147.09   51.39
   0 -11  11   91.99   42.30
   0 -11  11  166.38   49.20
   0 -10  11  418.16   68.09
   0  -9  11   95.19   41.50
   0  -8  11   15.20   34.80
   0  -7  11  -19.70   31.20
   0  -6  11  197.28   43.90
   0  -5  11    5.60   21.90
   0   4 -11 1931.71  191.68
   0  -4  11 1907.01  194.08
   0   3 -11  291.47   43.50
   0  -3  11  268.17   44.80
   0  -2  11 2265.37  213.08
   0  -2  11 2206.88  222.18
   0   2 -11 2129.39  217.78
   0  -1  11   30.80   22.20
   0   1 -11   42.10   23.40
   0   0 -11   -6.10   20.80
   0   0  11    0.20   18.30
   0  -1 -11   71.39   22.00
   0   1  11   61.29   27.70
   0  -2 -11 1955.40  198.78
   0   2  11 2011.80  197.58
   0   3  11  280.17   32.60
   0  -3 -11   37.30   27.60
   0   4  11 1889.71  181.78
   0  -4 -11 1752.72  185.08
   0   5  11   23.00   20.30
   0  -5 -11  -10.00   24.50
   0  -6 -11  250.47   44.40
   0   6  11  226.58   36.90
   0   7  11    7.10   20.80
   0  -7 -11   -6.00   26.50
   0   8  11   12.60   22.60
   0  -8 -11  -23.40   28.60
   0  -9 -11  121.89   39.30
   0 -10 -11  535.55   77.49
   0 -11 -11  135.09   38.30
   0 -12 -11  311.87   62.29
   0 -13 -11  -12.60   40.70
   1 -13  11   73.09   56.59
  -1 -13  11   10.30   43.30
  -1 -13  11   55.99   43.60
   1 -12  11   21.10   47.20
  -1 -12  11  -10.80   43.90
  -1 -12  11  -12.10   36.70
   1 -11  11   80.19   36.60
   1 -11  11  -13.90   44.70
  -1 -11  11   38.00   36.00
  -1 -11  11   35.30   41.90
   1 -10  11   31.00   30.20
   1 -10  11   71.39   44.80
  -1 -10  11  143.59   44.80
   1  -9  11  148.99   50.79
  -1  -9  11  183.18   46.40
   1  -8  11  337.97   65.39
  -1  -8  11  413.16   61.89
   1  -7  11  216.58   51.79
  -1  -7  11  258.77   49.99
   1  -6  11  381.16   55.89
  -1  -6  11  279.67   52.49
   1  -5  11  504.45   74.69
  -1  -5  11  545.15   69.19
  -1   5 -11  554.04   63.29
   1  -4  11   -7.30   31.50
   1   4 -11   17.60   17.50
  -1  -4  11  -11.80   26.70
  -1   4 -11   34.50   20.20
   1   3 -11  172.68   32.40
   1  -3  11  155.28   42.10
  -1  -3  11  144.29   38.90
  -1   3 -11  242.38   34.90
   1  -2  11  335.67   56.09
   1  -2  11  377.06   47.00
   1   2 -11  457.85   56.39
  -1  -2  11  355.66   57.89
  -1  -2  11  540.65   49.10
  -1   2 -11  452.05   55.19
   1   1 -11  582.44   73.39
   1  -1  11  751.62   80.19
  -1  -1  11  593.74   61.29
  -1  -1  11  590.64   74.89
  -1   1 -11  661.53   70.99
   1   0  11 1503.45  151.58
   1   0 -11 1501.75  150.18
  -1   0  11 1502.65  150.28
  -1   0 -11 1362.06  147.89
   1   1  11  590.24   72.59
   1  -1 -11  549.15   72.29
  -1  -1 -11  643.64   71.29
  -1   1  11  673.03   74.99
   1   2  11  430.66   55.39
   1  -2 -11  434.96   56.49
  -1  -2 -11  321.67   52.29
  -1   2  11  428.86   53.69
   1   3  11  197.48   35.60
   1  -3 -11  218.18   38.90
  -1  -3 -11  172.18   36.50
  -1   3  11  137.79   31.20
   1   4  11    4.10   22.60
   1  -4 -11   13.80   20.00
  -1  -4 -11   23.80   18.90
  -1   4  11   11.10   22.00
   1   5  11  668.03   69.09
  -1   5  11  544.15   66.19
  -1  -5 -11  513.95   71.79
   1  -6 -11  400.36   61.59
   1   6  11  377.76   55.79
  -1  -6 -11  413.86   58.99
  -1   6  11  447.76   52.19
   1   7  11  248.18   41.30
   1  -7 -11  252.97   44.10
  -1   7  11  232.58   36.30
  -1  -7 -11  220.08   41.50
   1   8  11  465.95   58.99
   1  -8 -11  476.45   67.89
  -1  -8 -11  436.36   63.39
   1  -9 -11  200.18   47.40
   1   9  11  180.08   37.10
  -1  -9 -11  156.48   38.50
   1 -10 -11   82.09   38.10
  -1 -10 -11   53.99   37.40
   1 -11 -11  109.99   40.60
  -1 -11 -11   51.89   38.40
   1 -12 -11    2.00   36.50
  -1 -12 -11  -26.60   38.30
   1 -13 -11  134.69   47.80
  -1 -13 -11   75.09   47.80
   2 -12  11  -24.10   47.80
  -2 -12  11   50.19   45.00
  -2 -12  11   37.80   44.60
   2 -11  11  104.59   54.49
  -2 -11  11  102.49   46.70
  -2 -11  11  100.69   45.70
   2 -10  11  -13.30   49.30
  -2 -10  11   98.79   43.00
   2  -9  11  161.28   54.99
  -2  -9  11  126.09   43.90
   2  -8  11   97.69   47.80
  -2  -8  11  152.28   43.30
   2  -7  11   40.80   44.40
  -2  -7  11  109.49   38.70
   2  -6  11   49.40   39.90
  -2  -6  11   29.50   32.00
  -2   6 -11   27.00   25.20
   2  -5  11  142.69   44.80
  -2   5 -11  102.89   32.10
  -2  -5  11  161.78   39.60
   2  -4  11    6.80   34.80
   2   4 -11   15.50   24.50
  -2   4 -11   31.60   12.40
  -2  -4  11   42.80   24.50
  -2   4 -11   11.30   18.20
   2  -3  11  984.60  106.89
   2   3 -11  994.70   93.89
  -2   3 -11  913.51   90.39
  -2  -3  11  806.42   95.89
  -2   3 -11  677.73   89.59
   2   2 -11   75.19   28.80
   2  -2  11   64.19   28.00
  -2  -2  11   45.40   28.70
  -2   2 -11   18.70   16.90
  -2   2 -11   60.09   21.60
   2   1 -11  163.68   29.70
   2  -1  11  116.39   37.40
  -2   1 -11  206.98   30.90
  -2   1 -11   80.19   21.50
  -2  -1  11  134.39   29.00
   2   0 -11  149.09   34.00
   2   0  11  114.39   35.90
  -2   0 -11  137.59   22.60
  -2   0  11  146.39   17.40
  -2   0 -11  188.48   31.50
  -2   0  11  103.99   32.40
   2  -1 -11  159.58   31.90
   2   1  11  164.08   36.80
  -2  -1 -11  146.69   21.80
  -2  -1 -11  163.98   29.00
  -2   1  11  158.08   30.10
   2  -2 -11   71.19   24.10
   2   2  11   52.39   22.20
  -2   2  11   73.79   25.50
  -2  -2 -11   19.00   23.30
  -2  -2 -11   49.00   12.40
   2   3  11  963.40  108.29
   2  -3 -11  829.22  106.39
  -2   3  11  919.71  104.79
  -2  -3 -11 1124.99  108.09
  -2  -3 -11 1081.49   98.39
   2   4  11    3.30   26.10
   2  -4 -11   24.40   28.40
  -2  -4 -11   -7.20   16.20
  -2  -4 -11    5.20   22.90
  -2   4  11    5.80   19.50
   2  -5 -11  236.68   44.20
   2   5  11  256.77   41.20
  -2   5  11  140.29   31.70
  -2  -5 -11  211.78   39.10
   2  -6 -11  -10.10   21.00
   2   6  11  102.39   29.70
  -2   6  11   64.39   22.10
  -2  -6 -11   73.59   30.50
   2   7  11  119.59   32.50
   2  -7 -11    6.60   32.20
  -2  -7 -11  131.59   31.00
   2   8  11   88.99   32.20
   2  -8 -11  158.08   36.80
  -2  -8 -11   71.89   35.50
   2  -9 -11  171.88   44.00
   2   9  11  119.09   34.50
  -2  -9 -11  148.29   37.60
   2 -10 -11   69.19   38.40
  -2 -10 -11   63.19   39.00
   2 -11 -11  104.79   36.00
  -2 -11 -11   50.69   32.40
   2 -12 -11   47.10   40.80
  -2 -12 -11   27.60   41.80
  -3 -12  11   34.00   47.90
  -3 -12  11   22.10   46.70
   3 -11  11   44.30   56.29
  -3 -11  11   70.99   47.60
  -3 -11  11   -8.20   41.70
   3 -10  11   16.60   52.69
  -3 -10  11   32.30   33.40
   3  -9  11  -46.30   55.29
  -3  -9  11   -1.30   37.80
  -3   9 -11   15.50   34.10
   3  -8  11   81.99   42.30
  -3   8 -11   34.80   35.40
  -3  -8  11  125.49   35.70
   3  -7  11  -11.10   44.70
  -3   7 -11    8.50   29.90
  -3  -7  11    6.60   35.00
   3  -6  11  257.47   58.39
  -3   6 -11  165.08   41.00
  -3  -6  11  235.58   45.80
   3  -5  11  155.48   48.70
  -3  -5  11  139.59   40.20
  -3   5 -11  119.99   36.20
   3  -4  11    8.80   37.10
  -3   4 -11    4.50   18.50
  -3  -4  11   63.49   26.90
  -3   4 -11   51.49   24.70
   3   3 -11  386.66   54.49
   3  -3  11  353.56   62.49
  -3   3 -11  366.46   46.80
  -3  -3  11  312.07   54.39
   3   2 -11  -26.10   23.20
   3  -2  11  -30.90   30.60
  -3   2 -11    2.70   19.30
  -3   2 -11   13.40   19.60
  -3  -2  11  -19.30   26.60
   3  -1  11  -20.10   21.60
   3   1 -11   34.80   21.30
  -3   1 -11   31.30   18.40
  -3  -1  11   29.00   28.50
  -3   1 -11   27.20   19.80
   3   0  11  391.36   52.79
   3   0 -11  351.86   51.99
  -3   0 -11  421.96   48.60
  -3   0  11  497.25   54.79
  -3   0 -11  238.58   40.30
   3   1  11   29.80   24.40
   3  -1 -11   57.59   28.10
  -3   1  11    4.20   11.50
  -3  -1 -11   -0.30   14.30
  -3   1  11   20.40   24.90
  -3  -1 -11    2.00   19.70
   3  -2 -11   -9.90   25.60
   3   2  11   25.30   23.30
  -3  -2 -11   -2.60   20.20
  -3  -2 -11   -0.60   11.80
  -3   2  11   16.70   23.40
   3  -3 -11  381.46   56.99
   3   3  11  373.26   58.09
  -3   3  11  404.36   52.09
  -3  -3 -11  359.06   44.70
  -3  -3 -11  516.85   57.19
   3   4  11    0.80   21.10
   3  -4 -11   11.10   28.70
  -3   4  11   12.70   23.50
  -3  -4 -11   14.60   14.30
  -3  -4 -11   82.69   26.40
   3   5  11  266.37   43.50
   3  -5 -11  170.08   37.90
  -3   5  11  138.09   31.30
  -3  -5 -11  218.38   39.90
   3   6  11  226.98   44.40
   3  -6 -11  236.58   43.30
  -3  -6 -11  182.28   41.30
  -3   6  11  244.38   35.90
   3  -7 -11   21.70   33.90
   3   7  11   35.30   30.60
  -3  -7 -11   38.40   30.50
   3  -8 -11   12.30   33.80
   3   8  11   59.69   38.10
  -3  -8 -11   47.50   34.20
   3  -9 -11   27.00   36.30
   3   9  11   20.00   31.60
  -3  -9 -11  -10.30   31.70
   3  10  11   43.00   38.00
   3 -10 -11    4.40   36.60
  -3 -10 -11   38.10   29.10
   3 -11 -11   12.20   38.70
  -3 -11 -11    8.10   39.50
   3 -12 -11   46.90   41.60
  -3 -12 -11    3.80   42.30
   4 -11  11   35.20   58.39
  -4 -11  11   93.39   40.20
  -4 -11  11   36.70   49.70
   4 -10  11  -53.49   59.79
  -4 -10  11   13.00   43.00
  -4  10 -11   -7.70   41.90
   4  -9  11   97.59   59.29
  -4   9 -11   79.49   45.80
  -4  -9  11   81.49   44.40
   4  -8  11  -16.30   47.80
  -4   8 -11   34.70   37.50
  -4  -8  11   61.89   32.90
   4  -7  11   79.09   50.99
  -4   7 -11   98.89   44.20
  -4  -7  11  124.29   43.30
   4  -6  11   10.30   45.60
  -4  -6  11   21.80   36.60
  -4   6 -11   17.60   31.50
   4  -5  11   58.49   37.20
  -4   5 -11  153.48   37.50
  -4  -5  11  129.79   40.80
   4  -4  11   11.40   38.70
  -4   4 -11   13.40   26.30
  -4  -4  11   83.09   35.90
   4   3 -11  337.87   51.29
   4  -3  11  308.47   61.09
  -4  -3  11  245.08   51.99
  -4   3 -11  340.67   49.30
  -4   3 -11  380.66   44.90
   4   2 -11  132.49   31.00
   4  -2  11  132.19   37.60
  -4   2 -11  168.58   28.30
  -4   2 -11   84.99   27.00
  -4  -2  11  118.69   31.60
   4   1 -11  238.98   40.30
   4  -1  11  206.78   48.50
  -4  -1  11  136.69   34.00
  -4   1 -11  226.28   34.80
   4   0  11  -30.30   20.50
   4   0 -11   30.80   22.10
  -4   0 -11   10.90   19.30
  -4   0  11   -8.80   26.50
  -4   0 -11    4.10   21.10
  -4   0  11   14.60   16.00
   4  -1 -11  243.88   45.10
   4   1  11  211.38   46.90
  -4  -1 -11  239.18   34.80
  -4   1  11  208.78   32.00
  -4   1  11  248.88   41.50
   4  -2 -11  204.48   42.20
   4   2  11  119.19   41.00
  -4   2  11  225.78   37.50
  -4  -2 -11  182.98   30.10
  -4  -2 -11  161.48   33.00
   4  -3 -11  318.87   49.10
   4   3  11  352.86   53.99
  -4  -3 -11  267.57   40.30
  -4   3  11  285.37   44.80
  -4  -3 -11  322.97   47.60
   4   4  11   34.70   25.70
   4  -4 -11   20.80   31.90
  -4  -4 -11   40.20   24.50
  -4  -4 -11   11.10   19.60
  -4   4  11   15.50   24.90
   4  -5 -11  184.28   44.30
   4   5  11  144.59   42.80
  -4   5  11  164.18   32.80
  -4  -5 -11  225.18   39.80
   4   6  11    1.60   31.90
   4  -6 -11   30.50   33.30
  -4  -6 -11   -1.10   27.90
   4  -7 -11  121.69   43.00
   4   7  11   68.89   38.80
  -4  -7 -11  115.69   37.20
   4   8  11  -41.90   32.20
   4  -8 -11   57.59   36.50
  -4  -8 -11   47.20   33.00
   4  -9 -11  189.68   49.60
   4   9  11   91.79   41.60
  -4  -9 -11  153.58   45.60
   4  10  11   -5.70   34.90
   4 -10 -11   23.60   40.80
  -4 -10 -11   17.60   38.00
   4  11  11   79.39   50.69
   4 -11 -11   68.59   45.40
  -4 -11 -11  -26.30   39.50
   5 -10  11  -24.60   54.69
  -5  10 -11   50.29   47.70
  -5 -10  11   -6.60   34.20
   5  -9  11  -27.50   52.39
  -5   9 -11  -12.60   43.10
  -5  -9  11   50.29   45.40
   5  -8  11   87.89   58.39
  -5   8 -11   93.09   45.40
  -5  -8  11   25.90   42.80
   5  -7  11   19.60   49.90
  -5   7 -11   42.40   38.60
  -5  -7  11   42.70   42.80
   5  -6  11  222.78   57.79
  -5   6 -11  105.99   40.60
  -5  -6  11   22.00   39.50
   5  -5  11   -2.70   45.50
  -5  -5  11   69.39   39.70
  -5   5 -11  123.99   37.30
   5  -4  11  120.99   41.60
  -5  -4  11  184.88   45.90
  -5   4 -11  119.99   39.90
   5  -3  11   59.39   34.20
  -5  -3  11   60.79   36.90
  -5   3 -11   35.90   31.50
   5   2 -11   88.69   30.00
   5  -2  11  114.49   37.70
  -5   2 -11  176.18   37.60
  -5  -2  11   81.99   37.40
   5  -1  11   18.90   37.20
   5   1 -11   61.59   32.10
  -5  -1  11   77.89   33.70
  -5   1 -11   85.09   26.80
   5   0  11  383.06   65.99
   5   0 -11  429.56   62.89
  -5   0 -11  466.05   56.29
  -5   0 -11  393.86   53.49
  -5   0  11  443.46   60.79
  -5   0  11  382.96   52.59
   5   1  11  111.59   41.30
   5  -1 -11   74.39   27.80
  -5  -1 -11   29.20   24.20
  -5   1  11   56.29   31.00
  -5  -1 -11   50.59   23.30
   5   2  11  133.69   36.40
   5  -2 -11  127.09   39.00
  -5  -2 -11  112.89   29.20
  -5   2  11   94.99   32.00
   5   3  11   83.49   33.00
   5  -3 -11   58.99   27.30
  -5  -3 -11   19.20   13.70
  -5   3  11   33.20   30.90
  -5  -3 -11   49.20   24.00
   5   4  11  151.78   38.20
   5  -4 -11  202.38   44.00
  -5  -4 -11  107.19   28.40
  -5  -4 -11  111.69   32.10
  -5   4  11   86.89   32.80
   5  -5 -11   44.50   37.60
   5   5  11  101.89   34.30
  -5  -5 -11   82.09   25.40
  -5  -5 -11  116.89   33.30
   5   6  11   54.49   40.60
   5  -6 -11   44.20   38.50
  -5  -6 -11  111.69   35.80
   5  -7 -11   25.50   37.60
   5   7  11   37.70   40.80
  -5  -7 -11   40.40   32.70
   5  -8 -11   61.99   41.90
   5   8  11   43.60   41.10
  -5  -8 -11  110.79   41.30
   5  -9 -11  -14.60   38.90
   5   9  11    0.70   39.90
  -5  -9 -11   49.70   39.30
   5 -10 -11    9.10   47.50
   5  10  11    7.30   41.90
  -5 -10 -11   25.40   41.90
  -6   9 -11   15.90   35.50
   6  -8  11   50.89   53.39
  -6  -8  11   62.79   49.00
  -6   8 -11   23.10   44.40
   6  -7  11   34.60   51.59
  -6   7 -11    4.70   41.00
  -6  -7  11   12.20   43.30
   6  -6  11   24.30   48.10
  -6   6 -11   27.20   37.60
  -6  -6  11   22.60   44.80
   6  -5  11   39.00   48.70
  -6  -5  11  -12.60   39.70
  -6   5 -11   11.10   36.10
   6  -4  11  164.38   56.59
  -6   4 -11  226.48   48.40
  -6  -4  11  274.67   57.19
   6  -3  11   37.10   43.50
  -6   3 -11   13.40   36.50
  -6  -3  11   67.29   40.90
   6  -2  11  273.27   60.99
  -6  -2  11  340.07   58.39
  -6   2 -11  335.07   55.89
   6  -1  11   -0.90   29.50
  -6  -1  11  -18.40   25.30
  -6   1 -11   11.80   31.80
   6   0 -11    9.00   31.40
   6   0  11   52.79   33.00
  -6   0 -11   26.40   32.10
  -6   0  11   22.40   32.10
   6  -1 -11   16.60   24.40
   6   1  11   34.90   41.30
  -6  -1 -11   16.40   30.10
  -6   1  11    9.20   30.70
   6  -2 -11  305.17   57.99
   6   2  11  342.37   58.39
  -6   2  11  269.97   53.19
  -6  -2 -11  355.56   52.39
   6   3  11   40.20   42.70
   6  -3 -11   13.60   35.30
  -6   3  11   43.70   32.60
  -6  -3 -11   91.49   30.10
  -6  -3 -11   47.90   28.10
   6   4  11  338.27   63.19
   6  -4 -11  314.87   58.29
  -6  -4 -11  257.77   48.30
  -6  -4 -11  290.67   47.40
   6  -5 -11   42.90   38.70
   6   5  11   34.50   43.30
  -6  -5 -11  -25.00   24.90
   6  -6 -11   18.70   39.40
   6   6  11   52.59   44.40
  -6  -6 -11   70.09   34.20
   6   7  11    8.80   44.10
   6  -7 -11   35.50   42.40
  -6  -7 -11  -15.80   31.40
   6  -8 -11   53.09   45.80
   6   8  11    9.60   45.40
  -6  -8 -11   34.70   37.70
   6  -9 -11  -10.90   49.99
  -6  -9 -11   16.00   40.50
  -7   7 -11   20.80   48.90
   7  -6  11  -21.10   47.00
  -7  -6  11   67.39   49.90
  -7   6 -11  -35.60   42.30
   7  -5  11  105.69   54.69
  -7   5 -11   58.09   44.20
  -7  -5  11   47.30   45.80
   7  -4  11   35.20   47.80
  -7   4 -11    5.80   39.50
  -7  -4  11   12.90   42.90
   7  -3  11   47.20   50.29
  -7   3 -11   17.60   38.60
  -7  -3  11   27.80   43.10
   7  -2  11   63.79   49.40
  -7   2 -11   14.80   41.00
  -7  -2  11   -5.60   38.90
   7  -1  11  176.38   54.69
  -7  -1  11  194.58   49.80
  -7   1 -11  148.99   44.70
   7   0  11   29.50   44.20
  -7   0 -11   16.60   33.80
  -7   0  11  -28.00   36.60
   7   1  11  192.98   56.69
   7  -1 -11  150.48   44.70
  -7  -1 -11  111.79   43.20
   7  -2 -11    4.50   35.30
   7   2  11   -7.40   44.10
  -7   2  11   26.80   33.50
  -7  -2 -11   17.70   32.40
   7  -3 -11    8.90   37.60
   7   3  11   53.79   48.20
  -7  -3 -11   20.40   32.90
   7   4  11  -12.50   45.60
   7  -4 -11   44.00   45.70
  -7  -4 -11  -10.40   42.60
   7   5  11  -78.29   43.10
   7  -5 -11   70.39   42.90
   7  -6 -11  -22.30   41.80
   7   6  11  -45.10   45.50
  -8   3 -11    0.80   45.30
   8  -2  11   45.20   53.59
  -8   2 -11   -1.50   41.50
  -8  -2  11    3.60   45.00
   8  -1  11  -47.60   47.80
  -8   1 -11   -0.40   41.10
  -8  -1  11   27.80   45.00
   8   0  11  -23.10   48.40
  -8   0 -11    0.70   39.30
  -8   0  11   -0.20   41.30
   8   1  11   58.39   51.49
  -8  -1 -11   18.60   38.50
  -8   1  11   62.89   42.50
   8   2  11    6.20   51.09
  -8  -2 -11   -2.30   43.20
  -8  -3 -11   45.20   41.40
   0 -12  12   -4.20   36.30
   0 -12  12  -19.90   43.30
   0 -11  12   77.19   42.60
   0 -11  12   91.69   47.80
   0 -10  12    0.10   39.70
   0  -9  12  174.98   48.10
   0  -8  12  155.18   47.10
   0  -7  12   35.40   36.50
   0  -6  12  159.18   36.90
   0  -5  12  404.76   65.79
   0   5 -12  488.35   60.69
   0   4 -12   10.80   22.80
   0  -4  12   -8.90   31.10
   0  -3  12  225.28   46.50
   0   3 -12  213.48   39.00
   0  -2  12  326.77   56.09
   0   2 -12  361.96   51.09
   0  -1  12  638.24   73.69
   0   1 -12  511.65   69.39
   0   0  12  611.94   79.09
   0   0 -12  711.23   78.59
   0  -1 -12  518.35   67.89
   0   1  12  540.75   67.19
   0   2  12  422.26   57.09
   0  -2 -12  412.66   56.19
   0  -3 -12  203.58   43.00
   0   3  12  256.37   41.00
   0  -4 -12   -6.40   26.10
   0   4  12   10.90   23.50
   0   5  12  439.16   56.99
   0  -5 -12  464.15   65.59
   0   6  12  143.29   32.30
   0  -6 -12  177.58   41.40
   0   7  12  -37.00   20.70
   0  -7 -12   30.80   24.40
   0   8  12  202.78   37.50
   0  -8 -12  189.68   46.50
   0  -9 -12  119.59   42.60
   0 -10 -12  -21.90   33.60
   0 -11 -12  152.08   47.90
   0 -12 -12   24.90   39.30
   1 -12  12  -11.90   54.69
  -1 -12  12  -28.00   41.30
  -1 -12  12   58.89   43.10
   1 -11  12  -42.20   45.80
   1 -11  12   -3.50   30.60
  -1 -11  12   -6.50   38.50
  -1 -11  12  -33.70   40.90
   1 -10  12   34.00   45.30
  -1 -10  12  -22.40   39.20
   1  -9  12   69.79   46.10
  -1  -9  12   46.60   40.70
   1  -8  12  158.78   49.80
  -1  -8  12  133.39   44.40
   1  -7  12   30.30   40.00
  -1  -7  12   17.00   34.90
   1  -6  12  323.07   57.59
  -1  -6  12  281.87   52.59
   1  -5  12   47.90   38.70
  -1  -5  12   -3.60   31.00
  -1   5 -12   40.00   22.30
   1  -4  12  259.07   55.09
   1   4 -12  346.57   49.50
  -1   4 -12  281.17   44.80
  -1  -4  12  339.17   53.59
   1  -3  12  184.68   47.00
   1   3 -12  208.58   37.00
  -1  -3  12  220.18   43.50
  -1   3 -12  251.77   38.70
   1  -2  12  428.26   63.79
   1   2 -12  499.55   64.39
  -1   2 -12  544.05   62.59
  -1  -2  12  419.66   64.39
   1  -1  12  306.17   51.99
   1   1 -12  332.97   47.30
  -1   1 -12  216.98   42.10
  -1  -1  12  296.47   45.30
   1   0  12  596.24   79.79
   1   0 -12  630.84   78.09
  -1   0  12  627.14   78.69
  -1   0 -12  654.93   74.49
   1   1  12  241.48   48.80
   1  -1 -12  323.37   48.10
  -1   1  12  363.66   51.19
  -1  -1 -12  354.46   47.30
   1   2  12  414.46   62.49
   1  -2 -12  553.44   65.69
  -1   2  12  528.75   63.49
  -1  -2 -12  442.06   62.79
   1  -3 -12  262.77   39.80
   1   3  12  328.77   42.30
  -1   3  12  174.98   34.80
  -1  -3 -12   60.59   32.30
   1  -4 -12  377.96   56.79
   1   4  12  361.56   50.79
  -1   4  12  277.17   46.50
  -1  -4 -12  372.66   51.89
   1   5  12   41.90   27.30
   1  -5 -12    4.30   29.40
  -1   5  12   49.90   23.30
  -1  -5 -12   24.10   21.90
   1   6  12  382.46   53.29
  -1   6  12  301.27   47.70
  -1  -6 -12  437.86   56.99
   1   7  12   30.20   26.70
   1  -7 -12   83.79   36.20
  -1   7  12   39.00   25.80
  -1  -7 -12   15.50   32.10
   1  -8 -12  254.57   51.69
   1   8  12  243.08   42.30
  -1  -8 -12  256.77   49.90
   1  -9 -12   29.90   35.80
  -1  -9 -12   30.90   34.10
   1 -10 -12   18.40   36.20
  -1 -10 -12    4.90   35.70
   1 -11 -12   11.60   38.00
  -1 -11 -12   16.00   28.80
   1 -12 -12   60.89   43.40
  -1 -12 -12   42.10   43.60
   2 -12  12   43.20   60.99
  -2 -12  12   44.10   46.50
  -2 -12  12   -5.70   46.10
   2 -11  12   40.50   53.09
  -2 -11  12   -7.70   43.60
   2 -10  12  131.79   55.89
  -2 -10  12   78.29   37.00
   2  -9  12   72.59   51.69
  -2  -9  12  110.69   46.10
   2  -8  12    0.40   44.90
  -2  -8  12   70.99   40.20
   2  -7  12  101.49   39.10
  -2  -7  12   55.99   36.80
   2  -6  12   29.40   41.50
  -2  -6  12  -22.70   30.40
   2  -5  12   82.49   36.70
  -2  -5  12   32.00   33.00
  -2   5 -12   45.20   22.20
   2   4 -12  537.05   69.19
   2  -4  12  623.74   77.29
  -2   4 -12  379.46   61.89
  -2  -4  12  596.64   70.19
  -2   4 -12  595.24   62.99
   2   3 -12  279.67   42.90
   2  -3  12  370.36   53.09
  -2  -3  12  290.07   45.50
  -2   3 -12  303.37   40.70
  -2   3 -12  166.38   35.90
   2  -2  12  207.28   45.00
   2   2 -12  174.78   37.50
  -2   2 -12  152.18   30.20
  -2  -2  12  120.19   31.80
  -2   2 -12   97.79   23.30
   2  -1  12  242.68   51.59
   2   1 -12  309.27   48.40
  -2   1 -12  265.77   36.30
  -2   1 -12  347.07   45.40
  -2  -1  12  288.07   48.30
   2   0 -12  293.17   43.40
   2   0  12  250.67   47.60
  -2   0 -12  217.08   30.70
  -2   0  12  235.88   43.30
  -2   0 -12  289.77   41.90
   2  -1 -12  395.76   50.09
   2   1  12  308.57   50.69
  -2   1  12  220.78   45.00
  -2  -1 -12  291.47   45.90
   2   2  12   67.39   32.40
   2  -2 -12  193.38   34.50
  -2   2  12  156.78   33.10
  -2  -2 -12   79.29   28.70
   2   3  12  151.58   41.70
   2  -3 -12  296.87   47.90
  -2   3  12  267.67   41.00
  -2  -3 -12  237.28   43.10
   2  -4 -12  707.73   81.79
   2   4  12  625.24   79.29
  -2   4  12  610.04   71.59
  -2  -4 -12  602.54   76.29
   2   5  12    8.20   29.10
   2  -5 -12   75.89   34.80
  -2   5  12   45.60   23.60
  -2  -5 -12   93.19   31.30
   2   6  12   12.40   29.10
   2  -6 -12    5.80   30.90
  -2  -6 -12    6.70   20.60
  -2   6  12   27.30   23.20
   2   7  12  108.99   34.00
   2  -7 -12   21.40   26.60
  -2  -7 -12  124.69   36.50
   2  -8 -12  -13.50   32.80
   2   8  12   89.69   33.30
  -2  -8 -12   26.00   33.30
   2  -9 -12   77.49   41.10
   2   9  12   50.09   36.60
  -2  -9 -12   29.30   35.70
   2 -10 -12  289.17   58.29
  -2 -10 -12  278.27   57.99
   2 -11 -12   81.59   42.50
  -2 -11 -12   -2.80   38.50
   2 -12 -12   23.50   41.20
  -2 -12 -12   43.20   33.80
   3 -11  12   29.50   58.49
  -3 -11  12  123.69   51.99
  -3 -11  12    7.90   35.70
   3 -10  12   59.29   59.79
  -3 -10  12    6.60   44.70
   3  -9  12   31.60   56.99
  -3  -9  12    7.30   41.40
   3  -8  12  -88.79   45.90
  -3  -8  12   38.70   32.20
  -3   8 -12   37.10   34.60
   3  -7  12  265.17   67.29
  -3   7 -12  234.78   51.19
  -3  -7  12  253.97   53.39
   3  -6  12   93.79   50.39
  -3  -6  12  117.59   41.80
  -3   6 -12   63.49   31.10
   3  -5  12  275.97   62.39
  -3   5 -12  275.27   47.90
  -3  -5  12  210.68   43.60
   3  -4  12  112.59   47.30
  -3  -4  12  114.69   38.60
  -3   4 -12   89.49   27.00
   3  -3  12   40.00   39.90
   3   3 -12   42.50   29.70
  -3  -3  12   15.50   24.40
  -3   3 -12   54.59   25.30
  -3   3 -12   68.69   22.40
   3  -2  12   12.50   35.50
   3   2 -12   -4.80   20.60
  -3  -2  12   24.20   30.20
  -3   2 -12  -18.10   20.90
  -3   2 -12   -9.60   19.40
   3  -1  12  297.07   50.09
   3   1 -12  378.36   50.39
  -3  -1  12  200.38   43.10
  -3   1 -12  305.77   45.50
  -3   1 -12  306.77   41.30
   3   0 -12    5.00   22.10
   3   0  12   44.80   34.70
  -3   0  12   -1.50   28.20
  -3   0 -12   19.10   21.50
  -3   0 -12   11.60   17.30
   3   1  12  167.18   46.70
   3  -1 -12  263.57   44.20
  -3  -1 -12  328.37   44.70
  -3   1  12  327.17   47.40
  -3  -1 -12  219.38   35.90
   3  -2 -12  -16.00   28.20
   3   2  12  -11.00   30.80
  -3   2  12    3.30   25.20
  -3  -2 -12  -29.30   20.40
   3   3  12   55.19   27.30
   3  -3 -12   65.09   33.70
  -3   3  12   30.40   25.50
  -3  -3 -12   43.20   26.40
   3  -4 -12   52.89   34.70
   3   4  12   94.49   36.20
  -3   4  12   64.69   29.20
  -3  -4 -12   90.79   30.20
   3  -5 -12  306.57   53.09
   3   5  12  279.37   45.60
  -3  -5 -12  296.27   47.20
  -3   5  12  218.98   40.40
   3   6  12  229.68   44.30
   3  -6 -12  272.37   51.09
  -3  -6 -12   93.69   36.80
   3  -7 -12  392.96   64.49
   3   7  12  323.77   57.39
  -3  -7 -12  423.56   58.49
   3   8  12   26.80   38.90
   3  -8 -12   82.09   40.70
  -3  -8 -12   17.20   33.70
   3   9  12   74.59   36.90
   3  -9 -12   55.59   32.20
  -3  -9 -12   36.70   28.50
   3 -10 -12   14.80   30.30
   3  10  12  -21.50   37.90
  -3 -10 -12  -30.40   35.70
   3 -11 -12  -13.00   40.10
  -3 -11 -12   22.30   40.60
   4 -10  12   78.99   74.59
  -4  10 -12  150.98   50.99
  -4 -10  12  185.08   55.19
   4  -9  12   52.39   62.49
  -4   9 -12   54.39   41.60
  -4  -9  12   76.19   48.40
   4  -8  12  155.08   65.09
  -4   8 -12   61.19   39.70
  -4  -8  12   21.50   43.10
   4  -7  12  -26.20   50.29
  -4  -7  12  -20.20   28.00
  -4   7 -12   -1.70   33.10
   4  -6  12  -23.60   49.20
  -4   6 -12   33.20   32.70
  -4  -6  12   33.70   30.50
   4  -5  12  112.19   51.69
  -4  -5  12  123.69   36.40
  -4   5 -12  121.39   37.20
   4  -4  12  235.18   60.19
  -4  -4  12  291.47   53.29
  -4   4 -12  225.68   45.70
   4  -3  12    9.20   41.30
   4   3 -12   20.50   31.30
  -4   3 -12  -21.90   23.20
  -4   3 -12   17.40   21.60
  -4  -3  12   49.20   34.90
   4  -2  12  179.28   51.19
   4   2 -12  308.57   47.90
  -4  -2  12  142.59   43.60
  -4   2 -12  227.28   36.00
  -4   2 -12  160.08   36.10
   4  -1  12   66.59   33.40
   4   1 -12   56.99   26.90
  -4   1 -12    7.20   22.70
  -4  -1  12   65.49   34.80
  -4   1 -12  136.39   29.70
   4   0  12   13.80   38.80
   4   0 -12  207.68   42.40
  -4   0 -12  132.19   28.90
  -4   0  12  107.39   36.00
  -4   0 -12  114.99   30.70
   4   1  12   74.49   40.00
   4  -1 -12   86.39   35.40
  -4  -1 -12   80.99   27.60
  -4   1  12   51.09   31.10
  -4  -1 -12  107.79   24.50
   4   2  12  204.48   44.00
   4  -2 -12  361.16   48.90
  -4  -2 -12  182.38   38.30
  -4   2  12  191.18   40.80
   4   3  12   29.20   27.80
   4  -3 -12   12.20   33.70
  -4   3  12    8.60   25.50
  -4  -3 -12    9.60   24.30
   4  -4 -12  340.47   56.69
   4   4  12  292.87   52.99
  -4   4  12  208.28   40.00
  -4  -4 -12  273.27   45.40
   4   5  12  144.19   43.00
   4  -5 -12   73.89   39.20
  -4   5  12   47.80   28.60
  -4  -5 -12   86.89   31.70
   4   6  12   -1.00   35.50
   4  -6 -12  -12.60   33.50
  -4  -6 -12  -20.90   26.40
   4   7  12   29.20   38.10
   4  -7 -12   39.30   37.80
  -4  -7 -12  -30.10   27.80
   4   8  12  148.49   45.90
   4  -8 -12  108.39   44.90
  -4  -8 -12  130.09   42.30
   4  -9 -12   68.29   42.90
   4   9  12   43.20   39.70
  -4  -9 -12   50.69   39.50
   4 -10 -12  146.39   49.99
   4  10  12  121.59   46.60
  -4 -10 -12  239.48   54.49
   5  -9  12   15.50   61.79
  -5  -9  12  -17.00   45.30
  -5   9 -12   44.50   44.10
   5  -8  12  -10.10   57.49
  -5   8 -12   61.89   44.50
  -5  -8  12   51.79   37.70
   5  -7  12   44.50   59.59
  -5   7 -12   78.79   43.30
  -5  -7  12   65.59   46.70
   5  -6  12  101.79   59.99
  -5  -6  12   81.99   46.30
  -5   6 -12   97.89   41.50
   5  -5  12   46.90   41.10
  -5  -5  12  111.89   46.60
  -5   5 -12   16.00   33.10
   5  -4  12  167.48   58.09
  -5  -4  12  178.08   46.30
  -5   4 -12   73.19   34.60
   5  -3  12   -8.50   44.90
  -5   3 -12    3.50   27.10
  -5  -3  12  -62.39   33.30
   5  -2  12  191.78   53.89
   5   2 -12  195.38   42.70
  -5  -2  12  272.27   47.10
  -5   2 -12   28.50   28.50
   5   1 -12   71.49   30.20
   5  -1  12   31.30   41.60
  -5   1 -12   50.69   26.10
  -5  -1  12   30.80   34.70
   5   0 -12   23.80   31.80
   5   0  12   64.29   33.20
  -5   0 -12   83.79   29.30
  -5   0  12   22.00   30.80
  -5   0 -12   -9.30   10.60
   5  -1 -12   97.79   31.60
   5   1  12   16.00   41.90
  -5   1  12   24.10   32.30
  -5  -1 -12   89.69   30.80
  -5  -1 -12   77.39   27.80
   5  -2 -12  326.97   54.89
   5   2  12  175.38   52.19
  -5   2  12  249.28   46.10
  -5  -2 -12  251.17   42.20
   5   3  12  -14.30   28.70
   5  -3 -12   27.80   35.40
  -5   3  12   13.10   31.50
  -5  -3 -12   10.00   27.00
   5   4  12  155.98   42.00
   5  -4 -12  203.78   48.00
  -5   4  12  114.99   36.20
  -5  -4 -12  207.58   39.10
   5   5  12   64.89   43.40
   5  -5 -12   55.09   39.60
  -5  -5 -12   33.70   28.80
   5  -6 -12  159.28   48.50
   5   6  12  126.99   48.40
  -5  -6 -12   97.49   37.40
   5  -7 -12   47.30   41.20
   5   7  12  -22.50   40.70
  -5  -7 -12   72.29   35.60
   5   8  12   28.40   43.00
   5  -8 -12  -47.90   38.20
  -5  -8 -12   44.70   35.60
   5   9  12    4.90   42.80
   5  -9 -12   43.90   44.20
  -5  -9 -12   37.50   39.70
  -6   8 -12   89.09   50.39
   6  -7  12   -3.90   57.19
  -6  -7  12  -18.60   33.80
  -6   7 -12    6.90   41.10
   6  -6  12   80.59   61.09
  -6  -6  12   82.19   39.80
  -6   6 -12   32.80   41.60
   6  -5  12   38.60   41.10
  -6   5 -12   28.10   38.10
  -6  -5  12   24.00   43.60
   6  -4  12  -36.30   48.40
  -6  -4  12    0.80   31.20
  -6   4 -12   -5.50   33.40
   6  -3  12  118.29   52.69
  -6   3 -12   36.60   37.70
  -6  -3  12   68.59   42.90
   6  -2  12   30.70   45.20
  -6  -2  12   88.99   40.50
  -6   2 -12   25.10   32.70
   6  -1  12   34.20   46.00
  -6   1 -12   70.19   31.80
  -6  -1  12   12.30   37.60
   6   0 -12  272.97   48.20
   6   0  12  202.88   58.09
  -6   0  12  202.98   48.20
  -6   0 -12  243.38   44.60
   6  -1 -12   31.40   36.10
   6   1  12   63.59   45.30
  -6  -1 -12   67.69   30.20
  -6   1  12   82.99   36.70
   6   2  12    4.00   43.30
   6  -2 -12   47.00   39.60
  -6   2  12  102.59   40.10
   6  -3 -12  106.99   44.00
   6   3  12  105.39   49.99
  -6   3  12   89.39   39.40
   6   4  12   65.19   48.00
   6  -4 -12    5.70   37.30
  -6  -4 -12  -10.40   25.20
   6   5  12   26.40   46.60
   6  -5 -12    4.60   40.30
  -6  -5 -12  -16.30   26.40
   6   6  12   59.09   49.40
   6  -6 -12  106.79   47.50
  -6  -6 -12   92.59   37.30
   6  -7 -12   22.40   43.80
   6   7  12   -1.00   46.50
  -6  -7 -12    7.70   38.70
   6  -8 -12   16.50   52.39
  -6  -8 -12   52.59   44.00
   7  -5  12  -31.80   53.29
  -7   5 -12   15.90   43.10
  -7  -5  12   54.99   50.09
   7  -4  12  -26.40   51.39
  -7  -4  12   23.90   47.20
  -7   4 -12   24.00   41.40
   7  -3  12   32.50   53.89
  -7   3 -12   21.10   39.50
  -7  -3  12  -27.40   31.70
   7  -2  12   68.29   55.09
  -7   2 -12   46.30   38.90
  -7  -2  12   40.20   45.50
   7  -1  12    5.50   51.89
  -7   1 -12   53.39   37.80
  -7  -1  12   21.80   41.70
   7   0  12   67.39   53.59
  -7   0 -12   78.59   44.20
  -7   0  12   96.49   43.00
   7   1  12   73.09   53.69
   7  -1 -12   69.99   42.80
  -7   1  12   61.09   39.70
   7   2  12   49.60   39.70
   7  -2 -12   11.00   40.60
  -7   2  12   97.99   44.30
   7   3  12  -17.20   48.00
   7  -3 -12  -19.30   39.80
   7   4  12    8.80   36.90
   7  -4 -12   29.60   42.60
   7   5  12   62.19   54.19
   7  -5 -12   61.39   46.30
   0 -11  13   18.20   44.90
   0 -11  13   79.89   42.70
   0 -10  13   59.99   46.70
   0  -9  13   78.19   45.50
   0  -8  13  204.18   50.19
   0  -7  13   85.09   41.70
   0  -6  13   17.60   35.30
   0   5 -13   66.09   28.30
   0  -5  13   -5.30   25.70
   0  -4  13   24.90   34.30
   0   4 -13   45.30   28.80
   0  -3  13  -30.00   32.20
   0   3 -13   23.90   26.30
   0   2 -13   74.49   24.90
   0  -2  13   59.39   37.10
   0  -1  13   43.80   34.30
   0   1 -13    3.40   24.50
   0   0  13    6.70   23.30
   0   0 -13  -22.00   23.40
   0   1  13   36.50   24.50
   0  -1 -13   -1.50   25.10
   0   2  13   89.19   33.30
   0  -2 -13   69.09   30.80
   0  -3 -13   -6.00   19.90
   0   3  13   39.10   27.20
   0  -4 -13   67.29   33.40
   0   4  13  132.49   34.90
   0  -5 -13   -1.30   29.50
   0   5  13  -21.90   23.70
   0   6  13  -19.30   28.80
   0  -6 -13   -6.80   31.80
   0   7  13    4.10   30.00
   0  -7 -13   29.80   26.80
   0  -8 -13  252.57   52.89
   0  -9 -13   44.00   40.10
   0 -10 -13   30.70   38.60
   0 -11 -13   62.59   42.50
   1 -11  13   12.50   50.99
  -1 -11  13   30.90   45.20
   1 -10  13   24.90   36.50
  -1 -10  13   60.79   45.40
   1  -9  13  100.69   49.80
  -1  -9  13   46.00   32.70
   1  -8  13    0.30   42.20
  -1  -8  13   50.69   32.10
   1  -7  13  168.88   50.79
  -1  -7  13  199.38   42.30
   1  -6  13  -25.40   37.10
  -1  -6  13   28.70   27.60
   1  -5  13  223.18   51.09
  -1  -5  13  204.48   46.30
  -1   5 -13  169.78   36.50
   1  -4  13   11.70   35.90
   1   4 -13   84.09   31.60
  -1   4 -13   60.69   27.50
  -1  -4  13   28.40   25.70
   1  -3  13    9.70   36.00
   1   3 -13  146.19   35.20
  -1   3 -13   72.99   27.60
  -1  -3  13   62.59   28.00
   1  -2  13  168.78   46.20
   1   2 -13  158.88   41.10
  -1   2 -13  274.17   41.50
  -1  -2  13  233.88   41.30
   1  -1  13  139.99   43.50
   1   1 -13  191.18   40.50
  -1  -1  13  234.88   45.00
  -1   1 -13  188.38   38.00
   1   0  13   25.20   25.20
   1   0 -13   33.30   21.70
  -1   0  13   10.20   30.70
  -1   0 -13   29.50   25.80
   1  -1 -13  247.48   42.10
   1   1  13  208.18   41.20
  -1   1  13  222.78   43.60
  -1  -1 -13  183.68   39.90
   1   2  13  310.77   47.20
   1  -2 -13  330.37   48.80
  -1   2  13  130.49   39.50
  -1  -2 -13  216.38   42.30
   1   3  13   63.79   31.60
   1  -3 -13   55.89   33.50
  -1  -3 -13   76.69   31.80
  -1   3  13  119.19   32.10
   1   4  13   49.99   30.30
   1  -4 -13   36.50   31.00
  -1  -4 -13    7.30   26.70
  -1   4  13   87.99   28.90
   1  -5 -13  158.88   38.60
   1   5  13  165.58   40.00
  -1   5  13  182.38   38.00
  -1  -5 -13  275.27   44.30
   1   6  13   40.90   33.70
   1  -6 -13  -13.30   30.40
  -1  -6 -13   32.70   32.80
  -1   6  13  -12.30   26.30
   1  -7 -13   10.90   36.80
   1   7  13  143.69   37.40
  -1   7  13  250.47   36.50
  -1  -7 -13  223.58   45.10
   1   8  13    7.50   28.30
   1  -8 -13   45.30   38.40
  -1  -8 -13   21.80   35.40
   1  -9 -13   70.99   41.00
  -1  -9 -13   71.59   40.20
   1 -10 -13   25.20   40.20
  -1 -10 -13   50.09   38.90
   1 -11 -13    2.70   40.10
  -1 -11 -13   14.90   38.70
   2 -11  13   60.39   55.49
  -2 -11  13   49.10   50.99
   2 -10  13    1.70   52.49
  -2 -10  13   45.80   46.10
   2  -9  13   87.39   54.19
  -2  -9  13   11.50   43.10
   2  -8  13   20.60   49.20
  -2  -8  13  -15.40   36.40
   2  -7  13   38.50   46.50
  -2  -7  13   53.79   32.00
   2  -6  13  151.48   54.39
  -2  -6  13  231.28   49.90
   2  -5  13   94.29   48.20
  -2   5 -13  159.68   34.40
  -2  -5  13   89.79   40.70
   2  -4  13  468.75   73.29
   2   4 -13  555.24   65.79
  -2  -4  13  297.97   57.29
  -2   4 -13  418.06   55.79
   2   3 -13  285.87   46.60
   2  -3  13  224.58   57.19
  -2  -3  13  315.27   48.50
  -2   3 -13  281.17   46.30
   2  -2  13  137.69   45.60
   2   2 -13  168.28   39.40
  -2  -2  13  150.08   35.60
  -2   2 -13  155.68   33.30
   2  -1  13  295.27   56.09
   2   1 -13  258.77   50.19
  -2  -1  13  301.67   50.89
  -2   1 -13  319.07   47.40
   2   0  13   13.40   27.10
   2   0 -13   74.29   31.90
  -2   0  13   44.20   31.40
  -2   0 -13   46.90   26.80
   2  -1 -13  304.07   53.89
   2   1  13  296.57   55.39
  -2  -1 -13  458.65   54.79
  -2   1  13  282.17   51.39
   2  -2 -13  222.68   40.00
   2   2  13  176.88   37.00
  -2  -2 -13  171.78   38.40
  -2   2  13  157.58   37.80
   2   3  13  255.17   44.90
   2  -3 -13  319.37   48.60
  -2   3  13  190.08   37.40
  -2  -3 -13   38.60   31.90
   2   4  13  414.06   64.19
   2  -4 -13  665.73   73.69
  -2   4  13  383.96   58.69
  -2  -4 -13  437.36   65.29
   2  -5 -13  198.78   45.10
   2   5  13  157.98   40.30
  -2   5  13  102.29   30.60
  -2  -5 -13  131.19   33.70
   2  -6 -13  314.07   55.59
   2   6  13  268.87   49.20
  -2  -6 -13  290.97   50.59
  -2   6  13  200.58   40.20
   2   7  13   96.19   35.80
   2  -7 -13  107.19   41.50
  -2  -7 -13   62.19   36.80
   2   8  13   11.00   33.20
   2  -8 -13    8.60   36.20
  -2  -8 -13   24.80   34.50
   2   9  13  128.89   43.40
   2  -9 -13  -15.40   36.60
  -2  -9 -13  206.78   47.30
   2 -10 -13   40.30   42.10
  -2 -10 -13  111.09   37.10
   2 -11 -13  171.58   52.29
  -2 -11 -13  113.49   48.70
   3 -10  13   -0.10   57.59
  -3 -10  13   30.50   48.30
   3  -9  13  -46.00   54.79
  -3  -9  13   20.80   44.30
   3  -8  13  355.86   78.69
  -3  -8  13  320.27   58.09
   3  -7  13   24.00   51.79
  -3  -7  13  -15.60   37.60
   3  -6  13  244.98   63.99
  -3  -6  13  208.78   44.50
  -3   6 -13  150.08   39.30
   3  -5  13   14.80   47.20
  -3  -5  13  128.29   36.30
   3  -4  13  -32.10   42.70
   3   4 -13  -27.70   20.80
  -3   4 -13    0.10   23.70
  -3   4 -13    2.50   25.00
  -3  -4  13  -37.00   33.00
   3   3 -13  379.76   55.59
   3  -3  13  390.56   67.89
  -3  -3  13  356.76   58.89
  -3   3 -13  300.87   51.19
  -3   3 -13  437.06   54.09
   3  -2  13  202.88   52.19
   3   2 -13  302.77   50.59
  -3   2 -13  294.97   44.60
  -3  -2  13  200.18   42.60
   3   1 -13   75.29   36.10
   3  -1  13   99.79   35.40
  -3   1 -13  111.89   30.30
  -3  -1  13  102.59   37.70
   3   0  13  806.12  104.09
   3   0 -13  903.21   99.99
  -3   0  13  796.12   97.79
  -3   0 -13  850.41   93.49
   3  -1 -13   98.49   36.30
   3   1  13   89.59   39.30
  -3   1  13   93.19   34.70
  -3  -1 -13   69.99   29.10
   3  -2 -13  171.58   40.10
   3   2  13  221.38   49.70
  -3   2  13  205.08   41.20
  -3  -2 -13  297.47   44.50
   3  -3 -13  417.16   59.99
   3   3  13  301.57   56.19
  -3  -3 -13  239.78   48.50
  -3   3  13  374.96   51.09
   3  -4 -13   32.20   35.00
   3   4  13  -11.10   32.70
  -3   4  13   39.50   26.40
  -3  -4 -13   25.50   28.80
   3   5  13  239.98   45.80
   3  -5 -13  134.69   44.10
  -3  -5 -13  153.98   38.60
  -3   5  13   90.49   33.10
   3   6  13  190.48   49.30
   3  -6 -13  292.47   56.49
  -3  -6 -13  288.87   50.09
   3  -7 -13   22.00   28.20
   3   7  13    5.20   40.70
  -3  -7 -13   15.40   32.30
   3   8  13  314.87   64.89
   3  -8 -13  498.95   73.29
  -3  -8 -13  390.36   65.29
   3   9  13    8.90   37.10
   3  -9 -13   10.00   41.30
  -3  -9 -13    8.50   36.40
   3 -10 -13   28.10   41.90
  -3 -10 -13   34.50   42.50
   4  -9  13   38.30   65.39
  -4  -9  13    5.00   48.20
  -4   9 -13   84.09   43.10
   4  -8  13  -19.90   58.39
  -4   8 -13   28.20   39.00
  -4  -8  13   19.00   46.30
   4  -7  13   26.90   45.10
  -4  -7  13    7.90   31.80
  -4   7 -13   37.30   35.40
   4  -6  13   73.29   59.19
  -4   6 -13  144.49   39.90
  -4  -6  13  101.69   38.80
   4  -5  13  145.09   59.19
  -4  -5  13   96.59   45.70
  -4   5 -13  121.79   36.30
   4  -4  13   29.80   50.39
  -4  -4  13  156.28   46.20
  -4   4 -13   79.59   26.90
   4  -3  13  234.78   59.79
   4   3 -13  194.58   45.30
  -4   3 -13  164.68   40.30
  -4  -3  13  183.38   47.40
   4  -2  13   19.00   44.40
   4   2 -13   99.99   38.40
  -4  -2  13   59.19   29.60
  -4   2 -13   52.49   26.40
   4  -1  13  147.59   43.90
   4   1 -13  192.58   39.90
  -4   1 -13  171.08   34.80
  -4  -1  13  149.59   37.30
   4   0  13  159.38   49.70
   4   0 -13  109.59   41.10
  -4   0 -13  112.99   33.00
  -4   0  13  108.99   37.80
   4  -1 -13  202.98   41.00
   4   1  13  133.39   39.90
  -4  -1 -13  149.09   35.00
  -4   1  13  150.68   42.60
   4  -2 -13  107.89   38.90
   4   2  13   -1.60   38.20
  -4   2  13   68.89   35.80
  -4  -2 -13   46.50   27.80
   4   3  13  133.49   48.70
   4  -3 -13  325.27   55.09
  -4  -3 -13  261.07   44.50
  -4   3  13  198.68   41.40
   4   4  13  166.88   47.30
   4  -4 -13  169.68   40.80
  -4  -4 -13  155.48   38.40
  -4   4  13  123.19   33.70
   4   5  13  129.79   38.30
   4  -5 -13  156.28   46.80
  -4  -5 -13  127.79   38.30
   4  -6 -13  136.19   48.90
   4   6  13  152.08   47.60
  -4  -6 -13  165.88   42.40
   4   7  13   71.59   42.30
   4  -7 -13  141.79   47.60
  -4  -7 -13   30.00   35.00
   4  -8 -13  -17.70   39.20
   4   8  13    8.00   41.00
  -4  -8 -13  -49.50   32.00
   4  -9 -13   70.69   45.00
   4   9  13   75.19   44.40
  -4  -9 -13  110.69   44.40
   5  -8  13   35.60   66.69
  -5   8 -13   46.30   41.90
  -5  -8  13    0.10   47.50
   5  -7  13   27.60   49.00
  -5   7 -13   -0.20   39.20
  -5  -7  13   31.80   36.90
   5  -6  13   16.40   60.49
  -5   6 -13   27.20   37.30
  -5  -6  13   -7.50   43.00
   5  -5  13   46.10   59.19
  -5   5 -13   69.29   42.00
  -5  -5  13   62.39   38.30
   5  -4  13  132.59   62.19
  -5   4 -13  107.39   36.40
  -5  -4  13   65.09   45.60
   5  -3  13   17.00   51.79
  -5   3 -13   67.19   43.30
  -5  -3  13   58.29   43.20
   5   2 -13   -0.30   34.70
   5  -2  13   22.40   47.70
  -5  -2  13   40.40   39.20
   5  -1  13  116.29   50.89
   5   1 -13   98.49   33.60
  -5  -1  13   89.99   40.80
   5   0  13  -50.49   40.80
   5   0 -13    0.40   34.60
  -5   0  13  -28.20   33.30
   5  -1 -13   82.49   39.70
   5   1  13   70.09   44.40
  -5  -1 -13   57.59   30.00
  -5   1  13   84.79   36.70
   5  -2 -13   95.89   32.80
   5   2  13   37.10   44.90
  -5  -2 -13   12.00   29.80
  -5   2  13   11.40   35.90
   5   3  13   64.19   46.40
   5  -3 -13  106.79   42.90
  -5  -3 -13   56.59   32.90
  -5   3  13   82.69   33.60
   5  -4 -13  139.19   46.70
   5   4  13   78.39   48.80
  -5  -4 -13  158.38   37.40
   5  -5 -13   48.00   34.20
   5   5  13   80.29   48.40
  -5  -5 -13   69.69   36.80
   5   6  13   32.90   45.30
   5  -6 -13   36.90   43.50
  -5  -6 -13   12.80   31.60
   5  -7 -13   60.29   45.10
   5   7  13  -21.10   41.00
  -5  -7 -13   30.90   36.20
   5   8  13   12.70   45.70
   5  -8 -13   34.10   45.60
  -5  -8 -13   39.30   39.20
   6  -6  13  -90.39   58.09
  -6  -6  13  -15.10   46.50
  -6   6 -13  -46.60   37.80
   6  -5  13   22.60   60.79
  -6  -5  13   -6.40   44.90
  -6   5 -13    5.70   37.70
   6  -4  13   -5.50   53.59
  -6  -4  13  -11.60   44.80
  -6   4 -13   11.30   51.19
   6  -3  13  -23.80   52.99
  -6  -3  13   -8.70   42.20
   6  -2  13  -22.10   50.49
  -6  -2  13   -0.60   41.80
   6  -1  13  -63.89   46.30
  -6  -1  13  -15.00   38.50
   6   0 -13  -19.60   34.40
   6   0  13    2.50   36.50
  -6   0  13  -13.90   36.90
   6  -1 -13  -28.90   36.10
   6   1  13    2.60   46.20
  -6   1  13  -16.20   35.00
   6  -2 -13   18.00   40.20
   6   2  13   13.90   49.10
  -6   2  13    3.10   33.60
   6  -3 -13  -40.60   37.70
   6   3  13   74.89   50.49
   6   4  13    9.20   36.00
   6  -4 -13   33.90   42.30
   6  -5 -13   22.30   40.70
   6   5  13  -34.70   46.50
  -6  -5 -13  -31.80   33.30
   6   6  13  -19.00   48.90
   6  -6 -13   -3.90   43.70
  -6  -6 -13    0.60   31.30
   7  -3  13  -27.90   55.99
  -7  -3  13   10.10   45.90
   7  -2  13  -11.20   40.60
  -7  -2  13   15.60   34.50
   7  -1  13  -65.19   52.09
  -7  -1  13  -29.80   41.70
   7   0  13   13.80   52.89
  -7   0  13   19.10   42.00
   7   1  13   24.20   41.80
   7  -1 -13    4.50   41.60
  -7   1  13   -8.20   43.60
   7  -2 -13   -0.80   41.50
   7   2  13   -4.60   52.39
  -7   2  13   20.80   46.20
   7   3  13    3.10   53.49
   7  -3 -13   -9.40   42.70
   0 -10  14   36.60   47.40
   0  -9  14  109.79   49.80
   0  -8  14  141.59   52.29
   0  -7  14   91.29   46.10
   0  -6  14   96.09   36.80
   0   5 -14  491.45   67.19
   0  -5  14  458.65   72.09
   0  -4  14   16.60   29.60
   0   4 -14  -29.50   26.50
   0  -3  14  458.55   70.09
   0   3 -14  561.54   68.09
   0  -2  14   15.20   28.50
   0   2 -14    7.90   28.40
   0  -1  14  189.98   45.60
   0   1 -14  145.49   37.60
   0   0  14  238.78   44.90
   0   0 -14  297.57   46.40
   0   1  14  127.79   33.80
   0  -1 -14  185.08   36.50
   0  -2 -14   24.60   23.00
   0   2  14   76.69   35.80
   0  -3 -14  461.65   69.89
   0   3  14  553.64   68.89
   0   4  14  -12.40   27.50
   0  -4 -14   -4.70   32.10
   0   5  14  401.66   56.99
   0  -5 -14  364.66   62.19
   0  -6 -14   46.30   37.40
   0   6  14  178.78   40.80
   0  -7 -14  107.09   36.00
   0   7  14   43.70   35.40
   0  -8 -14  125.69   46.00
   0  -9 -14   79.49   43.60
   0 -10 -14   23.60   41.10
   1 -10  14   83.79   50.79
  -1 -10  14   12.70   32.60
   1  -9  14  147.99   54.89
  -1  -9  14   79.19   47.30
   1  -8  14  167.68   55.69
  -1  -8  14  201.38   52.79
   1  -7  14   44.60   35.50
  -1  -7  14   83.29   41.90
   1  -6  14  100.79   46.60
  -1  -6  14   89.79   41.40
   1  -5  14   36.70   41.90
  -1   5 -14   60.19   29.10
  -1  -5  14   74.39   38.20
   1  -4  14   52.69   42.40
   1   4 -14   73.79   32.40
  -1   4 -14    5.70   25.40
  -1  -4  14   52.79   36.80
   1  -3  14  252.87   53.19
   1   3 -14  198.68   43.60
  -1   3 -14  178.38   38.80
  -1  -3  14  135.39   44.00
   1   2 -14  259.27   48.30
   1  -2  14  191.48   51.19
  -1   2 -14  314.87   47.60
  -1  -2  14  179.98   48.20
   1   1 -14  350.46   52.59
   1  -1  14  348.87   56.19
  -1  -1  14  290.07   51.89
  -1   1 -14  372.06   53.99
   1   0 -14  191.18   36.90
   1   0  14  154.58   45.40
  -1   0  14   87.19   39.90
  -1   0 -14  167.98   38.50
   1  -1 -14  457.75   59.79
   1   1  14  384.16   62.39
  -1   1  14  370.36   60.39
  -1  -1 -14  355.76   54.79
   1  -2 -14  244.38   48.50
   1   2  14  178.08   45.50
  -1  -2 -14  272.07   42.80
  -1   2  14  181.48   43.40
   1  -3 -14  200.78   41.10
   1   3  14  253.67   40.70
  -1   3  14  191.28   41.60
  -1  -3 -14  153.38   42.60
   1  -4 -14   65.49   35.20
   1   4  14    8.60   30.90
  -1   4  14   11.10   27.30
  -1  -4 -14   29.00   31.50
   1  -5 -14   76.69   37.10
   1   5  14   -2.70   31.30
  -1  -5 -14    0.30   23.70
  -1   5  14   20.50   27.80
   1  -6 -14  165.88   39.80
   1   6  14  140.99   38.80
  -1  -6 -14  153.88   43.80
  -1   6  14   75.09   33.80
   1  -7 -14  101.09   43.40
   1   7  14  173.28   43.70
  -1  -7 -14  150.48   46.00
   1   8  14  154.58   42.10
   1  -8 -14   26.00   39.30
  -1  -8 -14  104.09   43.60
   1  -9 -14  141.59   41.90
  -1  -9 -14   91.69   43.60
   1 -10 -14   77.19   47.30
  -1 -10 -14   83.99   44.90
   2 -10  14   18.20   55.99
  -2 -10  14   42.40   48.10
   2  -9  14  -43.10   49.99
  -2  -9  14    5.80   43.40
   2  -8  14   27.10   51.39
  -2  -8  14  -26.50   28.40
   2  -7  14  173.38   57.19
  -2  -7  14   90.89   36.30
   2  -6  14   52.09   37.30
  -2  -6  14   31.20   30.30
   2  -5  14   32.80   48.50
  -2  -5  14   40.50   39.50
  -2   5 -14   27.00   29.80
   2  -4  14  173.68   55.99
   2   4 -14  279.37   49.20
  -2   4 -14  262.37   43.30
  -2  -4  14  196.58   43.10
   2   3 -14   -0.70   29.50
   2  -3  14  -50.59   38.70
  -2  -3  14   34.90   36.80
  -2   3 -14  -17.10   23.20
   2  -2  14   85.29   48.60
   2   2 -14  262.47   47.60
  -2   2 -14  236.98   41.50
  -2  -2  14  179.18   45.40
   2  -1  14  112.49   44.80
   2   1 -14   92.19   36.80
  -2  -1  14  121.99   33.60
  -2   1 -14   90.19   32.10
   2   0 -14    9.20   30.60
   2   0  14   -8.00   36.60
  -2   0  14   15.60   32.30
  -2   0 -14  -10.10   25.50
   2   1  14   75.09   32.10
   2  -1 -14   96.79   37.30
  -2   1  14   88.09   36.40
  -2  -1 -14   85.79   32.50
   2  -2 -14  221.78   42.80
   2   2  14  230.58   43.40
  -2  -2 -14  156.68   40.10
  -2   2  14  215.58   43.10
   2  -3 -14   24.70   32.80
   2   3  14  -24.50   33.00
  -2   3  14   17.20   29.80
  -2  -3 -14   -1.60   28.60
   2   4  14  195.98   45.10
   2  -4 -14  284.17   49.80
  -2   4  14  197.68   40.50
  -2  -4 -14   20.40   33.40
   2   5  14   28.60   35.60
   2  -5 -14   35.00   37.50
  -2  -5 -14   73.29   36.50
  -2   5  14   53.49   29.00
   2  -6 -14   15.90   28.30
   2   6  14  130.99   40.30
  -2  -6 -14   89.29   38.30
  -2   6  14   55.09   31.70
   2   7  14  165.78   43.70
   2  -7 -14  189.68   50.69
  -2  -7 -14  137.39   37.90
   2   8  14   -6.30   34.70
   2  -8 -14   17.40   29.90
  -2  -8 -14   -3.20   35.10
   2  -9 -14    9.60   30.70
  -2  -9 -14   17.50   30.20
   2 -10 -14   36.00   34.90
  -2 -10 -14  117.69   46.20
   3  -9  14   61.99   60.49
  -3  -9  14   -6.60   44.90
   3  -8  14  -30.80   53.49
  -3  -8  14    7.80   33.00
   3  -7  14   -2.90   54.39
  -3  -7  14   23.10   42.50
   3  -6  14  -51.99   49.99
  -3  -6  14    8.10   31.00
   3  -5  14   51.49   53.49
  -3  -5  14  -19.20   36.70
   3   4 -14  108.19   32.70
   3  -4  14   50.59   38.40
  -3  -4  14   64.29   41.00
  -3   4 -14   58.19   30.30
   3  -3  14   12.30   34.00
   3   3 -14   35.60   34.30
  -3   3 -14   -7.80   24.10
  -3  -3  14   59.29   38.30
   3   2 -14  200.98   45.50
   3  -2  14   84.39   40.20
  -3  -2  14  122.19   43.80
  -3   2 -14  144.39   36.60
   3   1 -14    1.30   33.70
   3  -1  14  -10.30   41.70
  -3   1 -14   15.80   29.30
  -3  -1  14   -5.80   33.80
   3   0 -14   -6.10   23.60
   3   0  14   40.30   39.60
  -3   0 -14  -13.30   29.00
  -3   0  14   -7.00   30.80
   3   1  14   32.10   41.00
   3  -1 -14    7.40   33.90
  -3  -1 -14    2.70   26.30
  -3   1  14   55.89   32.90
   3  -2 -14   76.09   32.30
   3   2  14   64.79   41.90
  -3  -2 -14  211.78   38.60
  -3   2  14   75.59   34.40
   3   3  14   26.20   39.60
   3  -3 -14   47.70   37.00
  -3   3  14   -1.80   28.80
  -3  -3 -14   28.50   30.30
   3   4  14  116.89   44.50
   3  -4 -14   92.89   42.70
  -3   4  14  105.09   35.90
  -3  -4 -14   92.49   35.40
   3  -5 -14   89.99   41.60
   3   5  14   16.20   36.80
  -3  -5 -14   44.80   26.30
  -3   5  14   66.09   29.10
   3  -6 -14   23.90   29.90
   3   6  14   22.10   38.70
  -3  -6 -14   53.79   34.20
   3   7  14   69.09   42.40
   3  -7 -14   37.80   41.50
  -3  -7 -14   16.60   34.70
   3   8  14  101.29   44.40
   3  -8 -14   90.69   44.80
  -3  -8 -14    4.20   37.40
   3   9  14   11.60   39.90
   3  -9 -14  -44.00   28.10
  -3  -9 -14   -3.40   37.90
   4  -8  14   72.09   53.29
  -4  -8  14   55.69   51.69
   4  -7  14   92.19   65.49
  -4  -7  14   86.89   49.30
   4  -6  14  -35.10   57.79
  -4  -6  14   18.40   43.30
   4  -5  14   61.59   44.70
  -4  -5  14   41.90   44.70
   4  -4  14   47.30   53.49
  -4  -4  14   14.90   40.50
   4   3 -14  104.39   41.40
   4  -3  14   75.09   52.59
  -4  -3  14   37.40   42.10
   4   2 -14    6.90   34.60
   4  -2  14  -12.90   46.00
  -4  -2  14   40.20   37.10
   4  -1  14   13.50   46.40
   4   1 -14   -1.30   35.60
  -4  -1  14   78.79   39.30
  -4   1 -14   62.69   32.50
   4   0 -14  -19.60   34.00
   4   0  14  -22.50   41.70
  -4   0  14  -75.19   31.70
  -4   0 -14   24.20   27.40
   4   1  14  -24.50   41.20
   4  -1 -14   21.60   36.30
  -4   1  14    6.90   32.80
  -4  -1 -14   23.90   30.50
   4  -2 -14   21.30   28.10
   4   2  14   44.40   42.80
  -4   2  14   -6.40   30.50
  -4  -2 -14    8.80   28.00
   4  -3 -14   91.09   34.50
   4   3  14   55.19   43.70
  -4   3  14   74.69   33.10
  -4  -3 -14   -9.00   28.80
   4   4  14   77.19   44.80
   4  -4 -14   36.00   32.60
  -4  -4 -14  108.19   35.10
  -4   4  14   30.90   30.00
   4   5  14   40.90   42.50
   4  -5 -14   39.10   33.00
  -4  -5 -14   43.60   31.90
   4   6  14  -24.60   40.20
   4  -6 -14   13.20   41.70
  -4  -6 -14   11.40   33.10
   4   7  14   30.80   45.90
   4  -7 -14   79.99   37.90
  -4  -7 -14  100.29   41.90
   4  -8 -14   35.60   44.20
   4   8  14   31.30   44.30
  -4  -8 -14   21.60   38.10
   5  -7  14   37.00   66.99
  -5  -7  14   53.69   41.20
   5  -6  14   13.80   66.09
  -5  -6  14   -1.30   35.40
   5  -5  14  -13.50   61.09
  -5  -5  14   25.80   46.80
   5  -4  14  -25.80   58.29
  -5  -4  14   16.40   45.00
   5  -3  14   83.79   59.19
  -5  -3  14   50.09   35.00
   5   2 -14  -23.90   35.40
   5  -2  14  -39.10   35.00
  -5  -2  14  -41.90   37.20
   5  -1  14  107.59   55.89
   5   1 -14  223.38   45.00
  -5  -1  14  127.99   46.20
   5   0 -14  -21.00   36.40
   5   0  14  -61.19   44.50
  -5   0  14   45.80   37.70
   5  -1 -14  298.87   59.69
   5   1  14  230.28   61.89
  -5   1  14  209.18   50.29
   5   2  14  -16.80   43.80
   5  -2 -14  -12.00   39.00
  -5  -2 -14   -0.50   27.90
  -5   2  14    8.40   34.50
   5  -3 -14   95.49   44.30
   5   3  14   -1.30   34.10
  -5   3  14   45.70   33.50
  -5  -3 -14    7.50   29.10
   5   4  14   -1.80   33.40
   5  -4 -14  -13.80   40.40
  -5  -4 -14   43.80   32.80
   5   5  14   21.20   37.60
   5  -5 -14   66.99   45.30
  -5  -5 -14   69.29   34.50
   5  -6 -14   26.20   44.00
   5   6  14   -8.10   35.40
  -5  -6 -14   60.99   36.80
   5   7  14  139.69   54.89
   5  -7 -14   65.29   49.20
  -5  -7 -14  131.09   43.80
   6  -4  14  -30.60   60.59
  -6  -4  14  -21.50   46.70
   6  -3  14   -4.10   60.49
  -6  -3  14   53.79   47.80
   6  -2  14   20.00   57.49
  -6  -2  14   17.20   44.20
   6  -1  14  -47.30   51.19
   6   1 -14   49.99   33.30
  -6  -1  14  -16.20   41.40
   6   0 -14   -1.20   29.70
   6   0  14   31.70   54.09
  -6   0  14   -4.90   40.10
   6  -1 -14   51.29   42.70
   6   1  14  -36.00   49.20
  -6   1  14   31.80   39.00
   6   2  14   83.69   55.29
   6  -2 -14  115.89   48.30
  -6   2  14   26.50   42.40
   6   3  14  116.59   58.89
   6  -3 -14  140.79   44.60
   6  -4 -14  -34.80   41.70
   6   4  14  -14.10   51.49
   6  -5 -14  157.88   56.69
   0  -9  15   60.89   48.50
   0  -8  15   33.70   45.70
   0  -7  15  243.18   51.29
   0  -6  15  -56.39   37.00
   0   5 -15   -9.40   30.20
   0  -5  15   14.70   41.90
   0   4 -15   10.90   29.90
   0  -4  15   61.39   43.50
   0  -3  15   23.10   39.60
   0   3 -15    9.00   30.80
   0   2 -15   24.90   30.70
   0  -2  15   35.40   40.70
   0  -1  15  597.54   86.59
   0   1 -15  682.33   82.69
   0   0 -15   -4.30   22.10
   0   0  15   79.39   39.50
   0  -1 -15  553.34   76.09
   0   1  15  538.95   73.29
   0  -2 -15   46.60   33.80
   0   2  15   15.20   33.60
   0  -3 -15  -29.70   29.20
   0   3  15   10.90   33.00
   0  -4 -15   -2.00   23.90
   0   4  15    3.00   29.90
   0   5  15    9.80   35.50
   0  -5 -15   51.19   30.20
   0   6  15  -11.90   31.10
   0  -6 -15   -2.90   36.30
   0   7  15  247.38   47.30
   0  -7 -15   44.60   31.90
   0  -8 -15   -5.90   38.80
   0  -9 -15  134.59   51.19
   1  -9  15   51.79   49.40
  -1  -9  15   -5.40   44.00
   1  -8  15   85.09   50.19
  -1  -8  15   29.70   34.10
   1  -7  15   15.00   34.10
  -1  -7  15  -24.70   38.30
   1  -6  15   19.20   44.90
  -1  -6  15    7.50   39.20
   1  -5  15  149.59   45.00
  -1   5 -15  204.28   44.90
  -1  -5  15  196.98   50.29
   1   4 -15  146.09   34.90
   1  -4  15  196.88   52.29
  -1   4 -15  116.79   37.70
  -1  -4  15   86.09   45.10
   1   3 -15  291.47   49.99
   1  -3  15  211.48   55.49
  -1  -3  15  165.88   49.30
  -1   3 -15  132.89   40.20
   1   2 -15  184.18   42.70
   1  -2  15  191.98   50.19
  -1  -2  15   87.69   43.90
  -1   2 -15  176.78   41.40
   1   1 -15  138.49   41.10
   1  -1  15  126.39   39.70
  -1  -1  15  129.49   44.70
  -1   1 -15  163.98   39.20
   1   0  15  -20.60   38.20
   1   0 -15   -0.60   23.40
  -1   0 -15   19.20   31.00
  -1   0  15   -0.30   35.00
   1   1  15  175.98   47.60
   1  -1 -15  258.27   49.30
  -1  -1 -15  134.59   41.00
  -1   1  15  163.28   43.00
   1   2  15   99.69   41.30
   1  -2 -15  236.58   46.80
  -1   2  15   91.79   32.30
  -1  -2 -15  120.79   37.80
   1   3  15  159.98   43.90
   1  -3 -15  202.98   46.50
  -1  -3 -15  189.58   43.00
  -1   3  15  114.39   41.10
   1  -4 -15  137.59   41.90
   1   4  15   44.00   36.50
  -1   4  15  118.59   36.10
  -1  -4 -15  129.79   35.20
   1  -5 -15  208.68   52.29
   1   5  15  273.47   49.99
  -1   5  15  179.28   42.40
  -1  -5 -15  234.78   47.10
   1  -6 -15   -9.40   36.10
   1   6  15   -4.60   34.10
  -1   6  15   30.20   30.40
  -1  -6 -15   -4.30   34.60
   1   7  15   17.50   41.20
   1  -7 -15   30.40   40.80
  -1  -7 -15   50.59   33.00
   1  -8 -15   42.50   34.00
  -1  -8 -15   57.39   43.00
   1  -9 -15   20.50   33.10
  -1  -9 -15    1.30   40.20
   2  -9  15   73.09   56.79
  -2  -9  15   -9.10   44.00
   2  -8  15  -25.20   49.90
  -2  -8  15  -28.60   41.70
   2  -7  15  -52.39   47.10
  -2  -7  15   -2.00   40.40
   2  -6  15   -2.90   48.50
  -2  -6  15   51.59   32.90
   2  -5  15   41.90   51.29
  -2  -5  15   61.19   40.40
  -2   5 -15   55.09   29.80
   2   4 -15  256.87   50.09
   2  -4  15  158.58   48.70
  -2   4 -15  178.68   40.80
  -2  -4  15  234.68   52.09
   2   3 -15   97.09   40.30
   2  -3  15  235.08   48.20
  -2  -3  15   20.10   38.60
  -2   3 -15   96.69   33.50
   2  -2  15  230.68   50.99
   2   2 -15  190.48   49.40
  -2  -2  15  234.28   50.89
  -2   2 -15  238.58   45.60
   2  -1  15  -10.80   40.40
   2   1 -15  -14.70   31.90
  -2   1 -15   -1.50   28.40
  -2  -1  15    0.00   34.30
   2   0 -15   50.69   29.30
   2   0  15    4.60   39.60
  -2   0 -15   46.50   31.30
  -2   0  15  109.79   40.40
   2  -1 -15  -23.90   32.50
   2   1  15  -18.10   37.10
  -2   1  15    6.40   33.20
  -2  -1 -15    7.80   27.50
   2  -2 -15  286.97   53.19
   2   2  15  181.18   51.39
  -2   2  15  137.29   44.00
  -2  -2 -15  323.47   50.29
   2   3  15  104.39   42.10
   2  -3 -15  124.39   36.90
  -2  -3 -15   75.79   36.70
  -2   3  15   39.80   34.90
   2  -4 -15  285.47   50.59
   2   4  15  196.18   51.69
  -2  -4 -15  250.47   51.09
  -2   4  15  232.18   45.80
   2   5  15   27.20   38.70
   2  -5 -15   20.90   29.60
  -2  -5 -15   55.09   38.10
  -2   5  15   72.09   32.50
   2  -6 -15   17.80   39.50
   2   6  15   83.29   39.70
  -2  -6 -15  110.59   41.60
   2  -7 -15   17.00   31.20
   2   7  15   -6.70   40.80
  -2  -7 -15    2.50   36.50
   2   8  15  -20.40   37.00
   2  -8 -15   12.40   42.90
  -2  -8 -15   32.80   30.70
   2  -9 -15   74.99   48.70
  -2  -9 -15   21.10   31.90
   3  -8  15  -22.00   58.09
  -3  -8  15   58.49   48.70
   3  -7  15  -11.10   55.39
  -3  -7  15  -12.90   43.10
   3  -6  15   27.00   56.79
  -3  -6  15   52.89   43.50
   3  -5  15  -55.09   47.60
  -3  -5  15  -64.29   38.10
   3   4 -15    6.50   27.50
   3  -4  15  -94.49   46.30
  -3  -4  15  -21.90   38.30
  -3   4 -15  -32.50   24.70
   3   3 -15  -15.10   36.10
   3  -3  15    0.40   46.00
  -3  -3  15  -20.10   37.90
  -3   3 -15   42.70   28.60
   3  -2  15   61.89   49.00
   3   2 -15  135.29   43.50
  -3   2 -15   49.90   34.50
  -3  -2  15   90.69   43.10
   3   1 -15   22.30   27.50
   3  -1  15    3.50   44.30
  -3  -1  15   12.60   36.90
  -3   1 -15   44.70   29.70
   3   0 -15  425.66   68.19
   3   0  15  404.06   65.79
  -3   0 -15  395.66   60.09
  -3   0  15  385.76   63.09
   3   1  15   59.39   44.30
   3  -1 -15   -3.10   25.40
  -3   1  15   42.20   35.40
  -3  -1 -15   -4.90   28.40
   3  -2 -15   64.39   32.50
   3   2  15   66.29   44.60
  -3   2  15   19.10   34.30
  -3  -2 -15   93.39   35.80
   3   3  15   -4.00   42.50
   3  -3 -15   19.20   39.80
  -3  -3 -15   16.80   31.30
  -3   3  15   30.40   37.10
   3  -4 -15  -20.30   36.20
   3   4  15   22.50   42.60
  -3  -4 -15  -19.60   30.40
  -3   4  15  -47.10   28.00
   3  -5 -15  -28.00   26.90
   3   5  15    7.60   40.20
  -3  -5 -15   10.10   33.90
   3   6  15   31.50   42.70
   3  -6 -15  214.78   53.09
  -3  -6 -15   52.79   40.30
   3   7  15   58.99   49.20
   3  -7 -15  110.99   47.50
  -3  -7 -15   56.19   32.80
   3   8  15   54.29   49.99
   3  -8 -15   44.70   46.00
  -3  -8 -15   81.39   42.80
   4  -7  15  -36.00   63.99
  -4  -7  15   96.49   50.69
   4  -6  15   74.49   66.29
  -4  -6  15  178.08   56.09
   4  -5  15   36.30   58.99
  -4  -5  15   58.89   48.90
   4  -4  15   26.30   43.30
  -4  -4  15   23.40   33.10
   4  -3  15   25.40   53.89
   4   3 -15  157.38   47.60
  -4  -3  15   96.89   48.20
   4   2 -15   48.40   30.80
   4  -2  15   43.20   53.19
  -4  -2  15   44.60   41.20
   4  -1  15  -42.90   32.50
   4   1 -15   30.00   39.00
  -4  -1  15   -5.20   38.00
  -4   1 -15   32.30   33.60
   4   0  15   18.60   49.30
   4   0 -15   22.00   39.60
  -4   0  15   56.69   38.70
  -4   0 -15   68.29   31.60
   4   1  15   34.40   47.10
   4  -1 -15   18.60   31.00
  -4  -1 -15   19.20   32.80
  -4   1  15   32.50   35.60
   4   2  15  112.09   50.19
   4  -2 -15   64.09   41.90
  -4  -2 -15   25.60   31.40
  -4   2  15  101.19   39.40
   4  -3 -15  113.19   46.30
   4   3  15   31.20   44.70
  -4  -3 -15  132.49   38.80
  -4   3  15   81.09   37.70
   4  -4 -15   26.40   41.80
   4   4  15  -26.80   40.00
  -4  -4 -15   25.40   34.30
  -4   4  15   51.99   42.40
   4   5  15   78.49   47.70
   4  -5 -15   61.09   36.80
  -4  -5 -15   67.19   39.20
   4  -6 -15  116.99   52.49
   4   6  15  151.58   53.99
  -4  -6 -15  114.59   42.80
   4   7  15   44.30   47.20
   4  -7 -15    3.50   42.20
  -4  -7 -15  -25.30   35.50
   5  -5  15   47.60   66.39
  -5  -5  15   75.79   52.59
   5  -4  15  -48.10   63.09
  -5  -4  15   38.30   48.40
   5  -3  15    2.90   60.19
  -5  -3  15    3.20   44.10
   5   2 -15   43.60   43.40
   5  -2  15  -31.80   39.90
  -5  -2  15   34.70   33.80
   5   1 -15   57.69   43.30
   5  -1  15   64.49   44.40
  -5  -1  15   31.50   33.20
   5   0  15   -9.70   49.10
   5   0 -15   10.70   31.10
  -5   0  15   -7.00   39.00
   5   1  15   29.40   51.29
   5  -1 -15   25.50   32.90
  -5   1  15   -4.20   37.60
   5  -2 -15    8.00   42.30
   5   2  15  -21.70   48.60
  -5   2  15    9.90   35.20
   5   3  15  124.29   54.99
   5  -3 -15   91.19   39.60
  -5   3  15   45.80   47.00
  -5  -3 -15  104.39   38.20
   5  -4 -15    1.80   44.50
   5   4  15   12.00   50.69
  -5  -4 -15    2.20   31.90
   5   5  15   67.29   54.49
   5  -5 -15   73.89   49.40
  -5  -5 -15   22.70   41.20
   6  -1  15    2.20   57.79
   6   1 -15   58.79   36.50
  -6  -1  15   17.20   44.00
   6   0 -15   17.60   33.70
   6   0  15   21.50   57.59
  -6   0  15   -2.10   42.20
   6   1  15   31.90   55.49
   6  -1 -15   60.29   45.50
  -6   1  15   68.59   43.30
   6  -2 -15   21.80   46.20
   0  -8  16   52.99   49.30
   0  -7  16    6.20   45.90
   0  -6  16  104.49   49.70
   0   5 -16   59.99   36.40
   0  -5  16   74.19   36.60
   0  -4  16    9.90   43.00
   0   4 -16   44.70   35.30
   0   3 -16   80.39   37.30
   0  -3  16   38.30   43.80
   0  -2  16   12.50   41.20
   0   2 -16  -32.70   22.40
   0   1 -16   -6.40   23.70
   0  -1  16   36.50   41.20
   0   0 -16  173.18   46.20
   0   0  16  232.38   52.19
   0  -1 -16  -28.20   32.20
   0   1  16  -18.90   27.40
   0  -2 -16  -18.70   23.60
   0   2  16   -1.70   27.60
   0   3  16   26.00   37.20
   0  -3 -16   50.79   36.90
   0   4  16   30.50   37.00
   0  -4 -16   95.99   39.90
   0   5  16   67.39   37.60
   0  -5 -16   33.50   38.30
   0   6  16  124.89   42.10
   0  -6 -16  115.29   46.40
   0  -7 -16   69.79   45.80
   0  -8 -16  -42.30   39.80
   1  -8  16    8.70   37.10
  -1  -8  16   38.90   49.20
   1  -7  16   61.89   49.70
  -1  -7  16   64.39   46.50
   1  -6  16  -11.50   45.70
  -1  -6  16    3.30   33.60
   1  -5  16   34.20   36.10
  -1   5 -16   15.00   32.40
  -1  -5  16   24.30   41.80
   1  -4  16  105.89   48.90
   1   4 -16  -41.20   32.00
  -1   4 -16    0.70   31.70
  -1  -4  16   31.20   32.90
   1   3 -16  164.68   45.10
   1  -3  16   95.39   50.59
  -1   3 -16  116.69   39.80
  -1  -3  16  114.09   46.90
   1  -2  16  115.09   50.79
   1   2 -16   30.80   36.60
  -1   2 -16    7.60   31.00
  -1  -2  16   31.80   41.00
   1  -1  16   -4.00   43.80
   1   1 -16   42.20   35.80
  -1  -1  16   41.70   32.00
  -1   1 -16   89.49   37.40
   1   0 -16   46.60   30.20
   1   0  16   73.49   45.20
  -1   0 -16   71.69   36.60
  -1   0  16   36.50   41.40
   1  -1 -16   71.29   38.50
   1   1  16   11.40   30.50
  -1  -1 -16   67.09   29.90
  -1   1  16   19.40   38.60
   1  -2 -16   42.70   29.50
   1   2  16   25.70   38.10
  -1  -2 -16   24.10   34.20
  -1   2  16   21.50   37.00
   1   3  16  105.19   36.40
   1  -3 -16  233.08   49.50
  -1  -3 -16  139.89   37.40
  -1   3  16   72.99   40.70
   1  -4 -16   40.10   38.40
   1   4  16  -35.20   35.80
  -1   4  16   -0.50   32.60
  -1  -4 -16   -0.80   33.90
   1   5  16   -5.30   41.90
   1  -5 -16    7.30   28.50
  -1  -5 -16   42.30   29.70
  -1   5  16   17.90   37.90
   1  -6 -16   54.69   42.50
   1   6  16   54.59   39.50
  -1   6  16    9.20   50.49
  -1  -6 -16   25.30   40.10
   1   7  16   60.69   45.20
   1  -7 -16   32.00   33.00
  -1  -7 -16   38.30   40.60
   1  -8 -16   86.49   49.20
  -1  -8 -16   23.70   42.20
   2  -7  16   26.60   55.39
  -2  -7  16   44.50   46.40
   2  -6  16   88.39   55.99
  -2  -6  16   10.10   44.10
   2  -5  16    1.90   37.30
  -2   5 -16   25.00   31.50
  -2  -5  16   36.70   33.80
   2   4 -16   46.20   39.40
   2  -4  16   42.50   50.19
  -2   4 -16    1.10   31.20
  -2  -4  16   77.09   44.60
   2   3 -16   -2.90   36.30
   2  -3  16   -5.80   47.40
  -2   3 -16   31.00   35.50
  -2  -3  16    5.90   40.60
   2  -2  16  102.49   50.69
   2   2 -16  126.39   43.00
  -2   2 -16   50.89   34.40
  -2  -2  16   31.20   41.70
   2  -1  16   85.89   39.10
   2   1 -16   45.20   39.50
  -2   1 -16   46.30   33.70
  -2  -1  16   46.30   42.20
   2   0  16  234.28   55.99
   2   0 -16  138.79   39.70
  -2   0 -16  194.68   45.50
  -2   0  16  181.48   49.60
   2  -1 -16   39.80   39.70
   2   1  16   16.90   32.90
  -2   1  16   19.60   37.90
  -2  -1 -16   85.29   35.90
   2  -2 -16  130.49   46.00
   2   2  16   46.50   44.50
  -2   2  16   83.39   40.70
  -2  -2 -16  116.79   38.60
   2   3  16   41.90   42.60
   2  -3 -16   13.70   29.10
  -2  -3 -16  -22.20   32.00
  -2   3  16   11.40   39.10
   2   4  16   19.90   32.10
   2  -4 -16  -24.80   37.10
  -2  -4 -16   42.90   37.10
  -2   4  16   47.80   35.80
   2   5  16   63.39   45.70
   2  -5 -16   65.69   45.50
  -2   5  16  101.39   36.80
  -2  -5 -16   83.09   41.30
   2  -6 -16   92.19   46.40
   2   6  16   -0.40   45.10
  -2  -6 -16   18.00   38.30
   2   7  16   59.49   47.50
   2  -7 -16   37.80   45.90
  -2  -7 -16   25.00   41.90
   3  -7  16   -7.70   58.99
  -3  -7  16  -37.90   46.90
   3  -6  16   44.90   60.09
  -3  -6  16   75.89   49.00
   3  -5  16   -3.80   55.79
  -3  -5  16   -2.70   32.00
   3  -4  16  150.08   51.19
  -3  -4  16  164.08   52.19
   3  -3  16   16.50   49.99
   3   3 -16   25.20   40.30
  -3  -3  16   47.60   43.90
  -3   3 -16   -3.90   33.80
   3  -2  16  222.48   54.59
   3   2 -16  273.37   50.89
  -3   2 -16  226.68   45.90
  -3  -2  16  134.69   49.99
   3  -1  16   39.30   37.90
   3   1 -16   18.10   40.00
  -3  -1  16   23.50   39.30
  -3   1 -16   16.20   31.60
   3   0  16  -43.90   44.10
   3   0 -16  -15.00   37.00
  -3   0  16    9.10   38.00
  -3   0 -16  -26.70   28.30
   3  -1 -16   72.99   34.10
   3   1  16   11.70   34.80
  -3   1  16   -1.30   38.00
  -3  -1 -16   23.40   37.10
   3  -2 -16  278.27   58.19
   3   2  16  257.77   61.79
  -3   2  16  220.78   51.69
  -3  -2 -16  263.07   50.89
   3   3  16    0.10   43.70
   3  -3 -16  -11.80   39.40
  -3  -3 -16   17.40   34.60
  -3   3  16   -4.80   35.40
   3  -4 -16  304.77   60.49
   3   4  16  185.18   56.99
  -3   4  16  204.18   46.70
  -3  -4 -16  272.87   54.49
   3  -5 -16   54.39   43.60
   3   5  16  -32.60   41.30
  -3  -5 -16   31.30   38.60
   3   6  16   -2.30   43.60
   3  -6 -16   40.20   46.90
  -3  -6 -16   -2.30   39.00
   3  -7 -16   55.29   48.90
   3   7  16   86.29   47.50
  -3  -7 -16   14.00   41.40
   4  -5  16  -58.19   59.19
  -4  -5  16  -48.80   46.50
   4  -4  16  -18.80   59.09
  -4  -4  16   74.79   38.20
   4  -3  16  -34.70   40.50
   4   3 -16   53.49   44.10
  -4  -3  16  -32.70   41.20
   4  -2  16   65.79   47.30
   4   2 -16  110.69   46.80
  -4  -2  16   36.70   43.80
   4   1 -16  151.68   43.40
   4  -1  16  214.88   64.59
  -4  -1  16  126.19   47.90
   4   0  16   69.69   55.29
   4   0 -16  102.09   47.50
  -4   0  16   16.30   39.70
  -4   0 -16   25.20   41.70
   4  -1 -16  135.29   50.89
   4   1  16   33.60   50.49
  -4  -1 -16  152.18   40.50
  -4   1  16   84.99   43.40
   4  -2 -16  139.29   50.89
   4   2  16   34.90   52.29
  -4  -2 -16   69.29   36.80
  -4   2  16   25.40   38.60
   4   3  16  -13.00   46.20
   4  -3 -16   -6.90   43.30
  -4   3  16   -3.10   36.00
  -4  -3 -16   14.30   38.90
   4   4  16  -24.30   34.40
   4  -4 -16   66.09   46.60
  -4  -4 -16   36.40   36.80
   4  -5 -16   -2.70   43.50
   4   5  16   20.40   46.90
  -4  -5 -16   18.80   38.60
   5   2 -16  -40.70   41.80
   5  -2  16   -1.30   60.49
  -5  -2  16   20.50   46.20
   5  -1  16  -49.70   53.19
   5   1 -16   11.50   44.10
  -5  -1  16   19.70   44.40
   5   0 -16    6.50   43.00
   5   0  16  -38.00   53.79
  -5   0  16  -29.40   40.90
   5  -1 -16   -9.80   44.80
   5   1  16  -39.10   52.69
  -5   1  16    8.50   45.40
   5  -2 -16   30.40   48.20
   5   2  16   16.40   40.40
  -5   2  16  -16.20   42.20
   5  -3 -16  120.89   55.39
   0  -6  17   65.09   39.50
   0  -5  17   68.99   49.90
   0   5 -17  -39.80   32.60
   0  -4  17   66.09   37.60
   0   4 -17   59.69   38.40
   0   3 -17   14.00   36.90
   0  -3  17  -46.40   41.60
   0  -2  17   33.90   44.60
   0   2 -17   63.99   38.60
   0  -1  17  356.16   59.69
   0   1 -17  273.97   52.19
   0   0 -17  -20.80   34.20
   0   0  17  -30.40   41.20
   0  -1 -17  317.07   59.39
   0   1  17  302.97   62.09
   0   2  17    8.00   30.70
   0  -2 -17   46.50   39.00
   0  -3 -17   -2.10   37.30
   0   3  17   -1.00   38.10
   0   4  17   17.80   39.10
   0  -4 -17   24.50   39.10
   0  -5 -17    8.40   39.90
   0   5  17   19.30   43.80
   0   6  17  104.59   50.39
   0  -6 -17  167.48   45.00
   1  -6  17  133.39   54.99
  -1  -6  17   -6.20   46.60
   1  -5  17   32.20   38.30
  -1   5 -17   23.50   35.80
  -1  -5  17    3.50   34.30
   1   4 -17  149.49   45.80
   1  -4  17   76.39   52.69
  -1   4 -17   80.59   39.60
  -1  -4  17   53.69   48.60
   1  -3  17    4.80   47.80
   1   3 -17   49.99   32.40
  -1  -3  17   24.50   44.70
  -1   3 -17   87.89   39.50
   1  -2  17   77.09   51.69
   1   2 -17  194.78   47.80
  -1   2 -17  105.39   41.30
  -1  -2  17   48.70   46.50
   1   1 -17  167.48   46.20
   1  -1  17   59.29   50.19
  -1  -1  17   90.89   47.20
  -1   1 -17   74.59   39.80
   1   0  17   85.29   49.10
   1   0 -17   84.69   34.00
  -1   0  17   26.40   42.00
  -1   0 -17   84.99   38.50
   1  -1 -17  101.09   44.50
   1   1  17   12.80   43.30
  -1   1  17   84.69   45.20
  -1  -1 -17  120.79   43.50
   1   2  17   85.69   46.20
   1  -2 -17  159.78   47.60
  -1   2  17   58.99   44.90
  -1  -2 -17  113.79   42.80
   1   3  17   27.40   41.90
   1  -3 -17  101.99   45.00
  -1  -3 -17   11.70   38.10
  -1   3  17  131.99   44.60
   1   4  17   58.19   43.70
   1  -4 -17  148.39   49.10
  -1  -4 -17   93.59   43.70
  -1   4  17  143.89   47.70
   1  -5 -17   -9.70   40.00
   1   5  17   54.29   43.80
  -1   5  17   68.99   43.60
  -1  -5 -17   42.30   41.60
   1   6  17   61.29   49.40
   1  -6 -17   11.90   31.30
  -1  -6 -17   81.29   45.10
   2  -6  17   66.59   59.09
  -2  -6  17   83.19   50.39
   2  -5  17   19.20   38.90
  -2  -5  17   60.79   48.70
   2  -4  17   -5.20   52.79
   2   4 -17  -10.70   28.60
  -2   4 -17   41.10   35.30
  -2  -4  17   -9.00   43.80
   2  -3  17   -1.20   50.19
   2   3 -17   33.10   41.10
  -2  -3  17  -11.30   31.40
  -2   3 -17   28.80   35.90
   2  -2  17   -0.90   49.70
   2   2 -17   52.39   43.00
  -2   2 -17   74.69   38.30
  -2  -2  17   46.60   35.30
   2  -1  17   81.89   51.49
   2   1 -17   23.70   40.40
  -2   1 -17   10.70   33.40
  -2  -1  17   35.70   43.40
   2   0 -17   82.79   43.90
   2   0  17   50.69   38.40
  -2   0  17   61.59   44.90
  -2   0 -17  123.29   40.50
   2   1  17  -26.40   45.50
   2  -1 -17   28.90   40.70
  -2  -1 -17   29.40   36.60
  -2   1  17   -9.90   39.80
   2  -2 -17   71.79   43.40
   2   2  17   -4.40   45.50
  -2  -2 -17    1.90   34.60
  -2   2  17   65.59   40.80
   2  -3 -17   28.70   40.50
   2   3  17  -65.29   42.00
  -2   3  17  -17.80   37.70
  -2  -3 -17  -33.60   32.90
   2  -4 -17    6.20   41.60
   2   4  17   66.89   47.90
  -2  -4 -17   54.59   40.50
  -2   4  17   20.70   43.30
   2   5  17   13.00   45.00
   2  -5 -17   -2.80   42.40
  -2  -5 -17   68.39   43.30
   2  -6 -17  101.99   50.89
   2   6  17   95.19   48.60
  -2  -6 -17   46.20   45.00
   3  -4  17  -55.09   52.19
  -3  -4  17   43.20   46.50
   3   3 -17   49.10   34.80
   3  -3  17   52.19   57.59
  -3  -3  17   24.40   44.90
   3  -2  17   58.59   56.99
   3   2 -17  -18.00   40.90
  -3   2 -17  -13.50   32.90
  -3  -2  17   10.40   32.20
   3  -1  17  -62.49   48.70
   3   1 -17   -4.80   39.70
  -3   1 -17  -17.60   37.60
  -3  -1  17   -6.10   41.50
   3   0  17  -43.50   47.90
   3   0 -17  -14.70   29.10
  -3   0 -17    4.90   34.90
  -3   0  17   69.49   45.80
   3  -1 -17    5.40   40.90
   3   1  17   24.20   51.89
  -3  -1 -17    9.90   35.30
  -3   1  17  -10.50   40.20
   3  -2 -17   13.30   42.30
   3   2  17  -26.20   34.60
  -3  -2 -17   19.80   40.70
  -3   2  17  -11.10   44.00
   3  -3 -17    4.00   43.50
   3   3  17    5.80   48.40
  -3  -3 -17    6.70   36.60
  -3   3  17   56.49   40.20
   3  -4 -17   24.90   34.20
   3   4  17   32.10   49.40
  -3  -4 -17   -8.80   37.40
   3  -5 -17   55.39   48.90
   3   5  17    0.80   46.70
  -3  -5 -17   51.79   42.60
   4  -2  17   50.39   63.99
   4   2 -17   22.10   44.40
  -4  -2  17    9.10   44.40
   4   1 -17  -27.90   41.70
   4  -1  17  -51.89   56.59
  -4  -1  17  -65.29   40.00
   4   0 -17    0.80   45.10
   4   0  17   -3.50   56.59
  -4   0  17  -34.70   40.00
   4   1  17   14.60   41.80
   4  -1 -17   29.00   45.90
  -4   1  17   14.20   43.00
  -4  -1 -17    8.10   36.90
   4  -2 -17    8.50   45.60
   4   2  17   17.80   54.29
  -4   2  17    7.40   40.40
  -4  -2 -17   22.20   36.40
   0  -4  18   23.90   50.29
   0   4 -18    6.00   39.80
   0   3 -18   -0.80   40.50
   0  -3  18   55.19   38.80
   0  -2  18   94.29   42.20
   0   2 -18   43.70   41.60
   0  -1  18   48.90   49.99
   0   1 -18   22.20   31.50
   0   0 -18   -0.70   39.00
   0   0  18   36.10   49.10
   0   1  18  -42.70   42.30
   0  -1 -18   -6.10   28.20
   0   2  18   51.09   35.50
   0  -2 -18   52.39   42.50
   0  -3 -18  -23.30   39.30
   0   3  18   40.20   49.20
   0  -4 -18   -2.00   40.40
   0   4  18  -45.10   40.10
   1  -4  18  -58.89   46.60
   1   4 -18   15.20   41.30
  -1  -4  18   32.30   37.40
  -1   4 -18   -2.00   41.90
   1   3 -18  168.18   52.29
   1  -3  18  229.18   63.49
  -1   3 -18  180.78   50.39
  -1  -3  18  158.68   56.09
   1  -2  18  -77.49   47.80
   1   2 -18   12.70   30.60
  -1  -2  18   40.20   47.20
  -1   2 -18   19.30   38.50
   1   1 -18  -29.60   38.80
   1  -1  18  -33.70   46.60
  -1  -1  18   -9.50   44.90
  -1   1 -18   -8.30   35.10
   1   0 -18  -12.80   28.70
   1   0  18   14.00   48.70
  -1   0  18   26.80   46.10
  -1   0 -18   31.00   39.30
   1  -1 -18   -7.30   39.70
   1   1  18  -33.60   44.80
  -1   1  18   -4.90   43.90
  -1  -1 -18  -25.20   36.50
   1   2  18  -14.40   44.60
   1  -2 -18   53.99   43.70
  -1  -2 -18   -3.40   39.20
  -1   2  18   57.69   45.90
   1   3  18  188.08   55.49
   1  -3 -18  232.38   56.59
  -1   3  18  195.68   52.19
  -1  -3 -18  149.49   51.69
   1  -4 -18   15.90   43.10
   1   4  18  -18.20   44.50
  -1  -4 -18   12.40   40.40
  -1   4  18   49.10   42.10
   2   3 -18   59.29   44.50
   2  -3  18   27.50   54.49
  -2  -3  18   50.59   49.80
  -2   3 -18   41.90   39.70
   2   2 -18   51.99   45.00
   2  -2  18  -42.00   52.59
  -2  -2  18   62.79   49.30
  -2   2 -18   28.70   38.80
   2  -1  18   19.00   52.29
   2   1 -18   36.20   34.80
  -2   1 -18  111.59   43.60
  -2  -1  18   60.29   48.70
   2   0  18   -9.10   49.70
   2   0 -18   -9.80   42.40
  -2   0 -18    2.30   38.00
  -2   0  18   58.29   45.80
   2   1  18   57.89   53.29
   2  -1 -18   78.09   47.30
  -2  -1 -18   74.59   42.60
  -2   1  18  142.99   50.49
   2   2  18   25.60   48.70
   2  -2 -18   33.40   44.00
  -2   2  18   33.60   44.90
  -2  -2 -18  -14.50   38.10
   2  -3 -18   40.20   47.30
   2   3  18   72.79   52.39
  -2   3  18   14.20   43.00
  -2  -3 -18   55.39   41.50
   0   0   0    0.00    0.00
_computing_structure_solution     'SHELXT 2014/5 (Sheldrick, 2014)'
;
_shelx_hkl_checksum     20693
_shelx_res_file
;
TITL n65_a.res in P2(1)2(1)2(1)
    n65.res
    created by SHELXL-2016/6 at 18:00:29 on 06-Nov-2025
REM Old TITL n65 in P2(1)2(1)2(1)
REM SHELXT solution in P2(1)2(1)2(1)
REM R1 0.103, Rweak 0.023, Alpha 0.006, Orientation as input
REM Flack x = 0.029 ( 0.019 ) from Parsons' quotients
REM Formula found by SHELXT: C11 N O2 Br2
CELL 0.71073 7.5173 12.0316 13.9292 90 90 90
ZERR 4 0.0011 0.0018 0.0019 0 0 0
LATT -1
SYMM 0.5-X,-Y,0.5+Z
SYMM -X,0.5+Y,0.5-Z
SYMM 0.5+X,0.5-Y,-Z
SFAC C H Br N O
UNIT 40 52 8 4 12
L.S. 4
PLAN  4
SIZE 0.24 0.14 0.11
TEMP -100(2)
CONF
BOND $H
list 4
MORE -1
fmap 2
acta
OMIT -2 55
REM <olex2.extras>
REM <HklSrc "%.\\n65.hkl">
REM </olex2.extras>
WGHT    0.000000
FVAR       0.56310
BR1   3    0.328977    0.323318    0.525800    11.00000    0.05097    0.03353 =
         0.03177    0.00693    0.00319   -0.00609
BR2   3    0.017372    0.695011    0.375089    11.00000    0.04169    0.04461 =
         0.05458   -0.00504   -0.00039    0.01284
C1    1    0.511299    0.395527    0.353522    11.00000    0.02765    0.02504 =
         0.02928   -0.00046   -0.00025    0.00272
C2    1    0.445391    0.481824    0.285172    11.00000    0.02876    0.02846 =
         0.02448   -0.00051    0.00086   -0.00057
C3    1    0.566195    0.584281    0.303959    11.00000    0.03544    0.03766 =
         0.03461    0.00443    0.00146   -0.00264
AFIX  23
H3A   2    0.692829    0.562138    0.307839    11.00000   -1.20000
H3B   2    0.552230    0.640438    0.252561    11.00000   -1.20000
AFIX   0
C4    1    0.499865    0.629944    0.401355    11.00000    0.04008    0.02412 =
         0.03853    0.00420   -0.00314   -0.00533
AFIX  23
H4A   2    0.598378    0.634616    0.448351    11.00000   -1.20000
H4B   2    0.445991    0.704500    0.393679    11.00000   -1.20000
AFIX   0
C5    1    0.359585    0.543961    0.433235    11.00000    0.03354    0.02568 =
         0.02564    0.00173    0.00636    0.00069
AFIX  13
H5    2    0.277415    0.569717    0.485126    11.00000   -1.20000
AFIX   0
C6    1    0.460969    0.435559    0.455428    11.00000    0.02843    0.02518 =
         0.03022   -0.00060   -0.00046    0.00220
C7    1    0.267617    0.516025    0.335604    11.00000    0.02290    0.02787 =
         0.02637    0.00095    0.00298    0.00194
C8    1    0.127746    0.422033    0.334210    11.00000    0.02930    0.04226 =
         0.04017    0.00037    0.00335   -0.00640
AFIX 137
H8A   2    0.077222    0.415592    0.269592    11.00000   -1.50000
H8B   2    0.032806    0.439198    0.380088    11.00000   -1.50000
H8C   2    0.184449    0.351663    0.352065    11.00000   -1.50000
AFIX   0
C9    1    0.182527    0.617825    0.288643    11.00000    0.03689    0.03571 =
         0.03090    0.00385   -0.00132    0.00072
AFIX  23
H9A   2    0.117560    0.594186    0.230288    11.00000   -1.20000
H9B   2    0.277332    0.670043    0.268659    11.00000   -1.20000
AFIX   0
C10   1    0.437799    0.441906    0.181739    11.00000    0.05588    0.05358 =
         0.02147   -0.00033    0.00410    0.00855
AFIX 137
H10A  2    0.557036    0.419484    0.160908    11.00000   -1.50000
H10B  2    0.394633    0.502195    0.140564    11.00000   -1.50000
H10C  2    0.356832    0.378299    0.177047    11.00000   -1.50000
AFIX   0
N1    4    0.629352    0.459668    0.520532    11.00000    0.05773    0.02451 =
         0.01383    0.00515    0.01397    0.00728
O1    5    0.588153    0.309533    0.336262    11.00000    0.05621    0.03483 =
         0.03921   -0.00683    0.00000    0.01573
O2    5    0.762961    0.451806    0.482982    11.00000    0.04587    0.05271 =
         0.06074    0.00499   -0.01558   -0.00114
O3    5    0.595291    0.489856    0.599543    11.00000    0.05081    0.08589 =
         0.04338    0.00024   -0.00716   -0.01164
HKLF 4
REM  n65_a.res in P2(1)2(1)2(1)
REM R1 =  0.0401 for    2052 Fo > 4sig(Fo)  and  0.0754 for all    2890 data
REM    147 parameters refined using      0 restraints
END
WGHT      0.0000      0.0000
REM Highest difference peak  0.623,  deepest hole -0.639,  1-sigma level  0.109
Q1    1  -0.0293  0.7135  0.3787  11.00000  0.05    0.62
Q2    1   0.2477  0.4262  0.5317  11.00000  0.05    0.54
Q3    1  -0.0520  0.5960  0.3865  11.00000  0.05    0.52
Q4    1   0.4400  0.2345  0.5221  11.00000  0.05    0.46
;
_shelx_res_checksum     72703
