# Supplementary material for: Mol­ecular and crystal structure of (1R,3R,4S,7R)-3-bromo-7-(bromo­meth­yl)-1,7-dimethyl-3-nitro­bi­cyclo­[2.2.1]heptan-2-one
Source: Acta Crystallogr E Crystallogr Commun. 2026 Apr 14;82(Pt 5):473–6. doi: 10.1107/S2056989026003592 (PMC13148212; doi:10.1107/S2056989026003592)
Supplement: Supplementary file 2 [file e-82-00473-Isup2.hkl]

data_I                                                                          
_shelx_title ' n65_a.res in P2(1)2(1)2(1)'                                      
_shelx_refln_list_code          4                                               
_shelx_F_calc_maximum      175.71                                               
_exptl_crystal_F_000       696.00                                               
_reflns_d_resolution_high  0.7698                                               
                                                                                
loop_                                                                           
 _space_group_symop_operation_xyz                                               
 'x, y, z'                                                                      
 '-x+1/2, -y, z+1/2'                                                            
 '-x, y+1/2, -z+1/2'                                                            
 'x+1/2, -y+1/2, -z'                                                            
                                                                                
_cell_length_a     7.5173                                                       
_cell_length_b    12.0316                                                       
_cell_length_c    13.9292                                                       
_cell_angle_alpha  90.000                                                       
_cell_angle_beta   90.000                                                       
_cell_angle_gamma  90.000                                                       
                                                                                
_shelx_F_squared_multiplier     1.000                                           
                                                                                
loop_                                                                           
 _refln_index_h                                                                 
 _refln_index_k                                                                 
 _refln_index_l                                                                 
 _refln_F_squared_calc                                                          
 _refln_F_squared_meas                                                          
 _refln_F_squared_sigma                                                         
 _refln_observed_status                                                         
   2   0   0      10453.36      10807.18      1029.29 o                         
   4   0   0       1550.23       1471.70       158.92 o                         
   6   0   0       4623.61       4571.91       322.61 o                         
   8   0   0         62.02         27.68        71.15 o                         
   1   1   0       5125.03       4787.20       172.67 o                         
   2   1   0       8477.75       8360.00       324.78 o                         
   3   1   0         16.41         35.54        12.30 o                         
   4   1   0       1199.63       1124.37        63.80 o                         
   5   1   0        147.52        119.10        27.06 o                         
   6   1   0       2033.66       2024.35        99.13 o                         
   7   1   0       1066.15       1074.02        65.84 o                         
   8   1   0       1317.03       1386.20       104.44 o                         
   9   1   0         74.73         23.80        54.85 o                         
   0   2   0        176.84        181.10        17.87 o                         
   1   2   0      20972.53      20901.21       660.19 o                         
   2   2   0       2171.50       2283.97        78.98 o                         
   3   2   0        106.44         93.46        10.74 o                         
   4   2   0       1118.59       1022.35        61.37 o                         
   5   2   0       3812.34       3616.59       182.51 o                         
   6   2   0       4211.98       4258.69       190.49 o                         
   7   2   0        541.16        581.27        55.91 o                         
   8   2   0          0.77         20.85        39.68 o                         
   9   2   0         44.93         -3.64        58.21 o                         
   1   3   0      12694.58      12754.76       457.64 o                         
   2   3   0        581.08        629.33        24.93 o                         
   3   3   0         31.18         31.97         9.64 o                         
   4   3   0        120.73        110.25        17.26 o                         
   5   3   0       1058.29       1023.01        66.39 o                         
   6   3   0         54.08        106.84        34.77 o                         
   7   3   0       1937.45       2051.77       122.40 o                         
   8   3   0        291.10        192.16        49.82 o                         
   9   3   0         25.55         34.11        70.22 o                         
   0   4   0          3.58        -11.50        11.50 o                         
   1   4   0      18950.89      18852.16       731.18 o                         
   2   4   0        113.99        105.43        10.08 o                         
   3   4   0        763.79        745.04        40.65 o                         
   4   4   0          8.18          6.86        11.66 o                         
   5   4   0       4583.02       4977.21       214.72 o                         
   6   4   0        766.63        812.77        61.93 o                         
   7   4   0        957.85       1058.70        79.76 o                         
   8   4   0         16.78        -33.59        42.85 o                         
   9   4   0          2.37        -60.48        61.65 o                         
   1   5   0       2729.76       2699.04       110.15 o                         
   2   5   0       3677.26       3627.23       145.02 o                         
   3   5   0          5.72         30.70        13.82 o                         
   4   5   0       3566.38       3845.83       170.96 o                         
   5   5   0        152.98        156.08        32.04 o                         
   6   5   0        210.50        128.73        37.91 o                         
   7   5   0       1962.26       1933.01       119.59 o                         
   8   5   0         55.63        143.80        48.53 o                         
   9   5   0        260.67        211.44        73.16 o                         
   0   6   0      12539.05      11306.99      1086.06 o                         
   1   6   0      13307.40      13629.45       530.96 o                         
   2   6   0        220.29        208.17        18.99 o                         
   3   6   0       2395.92       2291.37        95.47 o                         
   4   6   0         19.32         23.50        19.11 o                         
   5   6   0        685.98        653.47        43.95 o                         
   6   6   0       1658.08       2013.84       151.49 o                         
   7   6   0        346.05        420.50       122.35 o                         
   8   6   0          1.89          1.69        55.11 o                         
   9   6   0          6.34         33.08        72.05 o                         
   1   7   0         57.31         60.39        22.17 o                         
   2   7   0       1351.78       1220.21        62.38 o                         
   3   7   0       1320.06       1382.65        62.68 o                         
   4   7   0        761.27        714.51        46.01 o                         
   5   7   0        113.96         93.03        32.68 o                         
   6   7   0        685.54        582.52        86.84 o                         
   7   7   0        170.66        108.73        52.70 o                         
   8   7   0        608.17        734.78        95.68 o                         
   0   8   0      16946.12      17932.69      1718.64 o                         
   1   8   0          1.31         -3.55        24.56 o                         
   2   8   0        624.83        610.29        33.78 o                         
   3   8   0       2099.39       1979.67        96.99 o                         
   4   8   0         68.30         79.08        26.37 o                         
   5   8   0         60.18        120.36        46.31 o                         
   6   8   0       1482.83       1483.93       127.82 o                         
   7   8   0          8.27        -13.22        62.03 o                         
   8   8   0         16.87         72.98       109.59 o                         
   1   9   0        919.73       1085.82       116.64 o                         
   2   9   0       1283.51       1280.27        67.71 o                         
   3   9   0         17.53         51.36        30.68 o                         
   4   9   0         38.64         64.37        33.19 o                         
   5   9   0        667.34        575.51        72.98 o                         
   6   9   0        195.75        235.00        68.10 o                         
   7   9   0        220.42        177.30        66.81 o                         
   0  10   0       2233.89       2667.94       197.54 o                         
   1  10   0       1232.73       1309.97        95.99 o                         
   2  10   0       1999.45       1816.10       217.55 o                         
   3  10   0        398.24        441.09        71.14 o                         
   4  10   0        608.04        552.06        57.74 o                         
   5  10   0       1083.82       1169.78       158.89 o                         
   6  10   0        254.96        238.23        75.18 o                         
   7  10   0        183.75        211.81        68.80 o                         
   1  11   0       1436.11       1454.37       159.09 o                         
   2  11   0         36.86         58.75        56.35 o                         
   3  11   0        135.96        108.53        39.03 o                         
   4  11   0        315.19        314.95        67.41 o                         
   5  11   0        311.62        329.27        75.55 o                         
   6  11   0         22.80        -60.11        66.89 o                         
   0  12   0          2.90          4.10        83.57 o                         
   1  12   0       2300.67       2581.28       166.00 o                         
   2  12   0        744.36        678.72        92.70 o                         
   3  12   0          0.00         24.89        43.71 o                         
   4  12   0        235.45        129.67        68.28 o                         
   5  12   0        473.56        361.78        79.89 o                         
   6  12   0          4.06        -35.36        64.34 o                         
   1  13   0         32.33         52.79        63.44 o                         
   2  13   0        311.43        223.45       140.48 o                         
   3  13   0         18.84         32.51        32.89 o                         
   4  13   0        578.73        384.61       105.87 o                         
   5  13   0          4.49        122.20       100.32 o                         
   0  14   0       1070.17        777.97       154.53 o                         
   1  14   0        382.27        413.49       138.75 o                         
   2  14   0        177.79        140.44        75.02 o                         
   3  14   0        238.18        253.85       133.09 o                         
   4  14   0         50.41        105.34       106.60 o                         
   1  15   0         52.55          5.38        77.23 o                         
   2  15   0         95.56        -21.98        75.32 o                         
   1   0   1        230.34        248.08        10.53 o                         
   2   0   1        931.49        801.36        48.29 o                         
   3   0   1         19.61         17.21        13.96 o                         
   4   0   1      11595.40      11202.26       619.99 o                         
   5   0   1       1577.54       1489.71        93.41 o                         
   6   0   1          2.75          0.78        26.31 o                         
   7   0   1        886.97        844.85        56.42 o                         
   8   0   1         23.86         26.28        41.59 o                         
   9   0   1         44.71        100.32        57.93 o                         
  -9   1   1        145.19         67.88        59.96 o                         
  -8   1   1        613.30        686.45        71.46 o                         
  -7   1   1        446.42        358.38        39.57 o                         
  -6   1   1         72.26         53.92        25.09 o                         
  -5   1   1        230.71        300.83        39.42 o                         
  -4   1   1       5657.86       5569.94       283.47 o                         
  -3   1   1       3618.93       3657.02       176.98 o                         
  -2   1   1      16375.38      15868.68       620.24 o                         
  -1   1   1       7142.36       7241.92       251.13 o                         
   0   1   1       2198.40       1685.86       194.56 o                         
   1   1   1       7780.17       7729.31       268.44 o                         
   2   1   1      16454.03      16084.15       618.22 o                         
   3   1   1       3545.58       3586.27       142.96 o                         
   4   1   1       5940.39       5993.71       252.08 o                         
   5   1   1        189.85        199.01        26.64 o                         
   6   1   1         51.12         20.50        20.66 o                         
   7   1   1        502.79        506.77        52.09 o                         
   8   1   1        579.43        620.79        59.26 o                         
   9   1   1        145.72         88.10        55.58 o                         
  -9   2   1         93.92         15.20        59.77 o                         
  -8   2   1         19.20         30.71        42.32 o                         
  -7   2   1        445.64        422.41        41.53 o                         
  -6   2   1       1371.39       1490.35        84.73 o                         
  -5   2   1       3951.94       3909.61       182.90 o                         
  -4   2   1       3316.70       3326.43       167.84 o                         
  -3   2   1       2995.64       2879.93       124.67 o                         
  -2   2   1       2919.91       2770.25       110.32 o                         
  -1   2   1       8440.29       8516.86       276.41 o                         
   0   2   1       4256.66       4229.03       180.76 o                         
   1   2   1       9449.44       9149.86       339.61 o                         
   2   2   1       3440.85       3332.80       120.32 o                         
   3   2   1       2785.14       2740.57       138.64 o                         
   4   2   1       3512.78       3437.76       147.22 o                         
   5   2   1       3687.82       3511.38       160.54 o                         
   6   2   1       1277.79       1231.89        70.13 o                         
   7   2   1        371.99        372.20        47.53 o                         
   8   2   1          9.49         24.77        42.27 o                         
   9   2   1        117.05          6.84        59.59 o                         
  -9   3   1        386.46        472.31       101.29 o                         
  -8   3   1        213.04        174.24        47.06 o                         
  -7   3   1        135.62        105.50        39.83 o                         
  -6   3   1        569.34        563.92        49.10 o                         
  -5   3   1        574.88        569.56        45.40 o                         
  -4   3   1       1881.04       1864.46        93.74 o                         
  -3   3   1      13553.98      13352.34       706.69 o                         
  -2   3   1       8103.92       8265.17       266.35 o                         
  -1   3   1       1066.71       1069.25        44.26 o                         
   0   3   1       2122.92       2154.08        94.71 o                         
   1   3   1       1110.13       1145.45        43.24 o                         
   2   3   1       7289.48       7506.31       266.03 o                         
   3   3   1      15643.66      15742.81       576.46 o                         
   4   3   1       1723.04       1738.72        73.49 o                         
   5   3   1        614.31        529.88        29.75 o                         
   6   3   1        545.11        543.98        49.76 o                         
   7   3   1        125.92        120.16        41.08 o                         
   8   3   1        254.67        227.45        49.93 o                         
   9   3   1        382.10        331.82        79.30 o                         
  -9   4   1        134.09        100.91        63.16 o                         
  -8   4   1        145.97        211.04        48.82 o                         
  -7   4   1         34.05         33.89        35.87 o                         
  -6   4   1       1218.37       1277.42        83.17 o                         
  -5   4   1       4032.76       4221.64       213.18 o                         
  -4   4   1       2393.96       2649.04       134.36 o                         
  -3   4   1       3112.57       3038.93       122.79 o                         
  -2   4   1       5586.31       5292.27       214.55 o                         
  -1   4   1      12641.89      12888.01       551.82 o                         
   0   4   1       7845.25       7141.79       386.48 o                         
   1   4   1      12757.01      12897.34       502.90 o                         
   2   4   1       5643.52       5696.91       214.94 o                         
   3   4   1       3027.41       3047.88       134.82 o                         
   4   4   1       2230.61       2180.76       107.75 o                         
   5   4   1       4103.50       4273.62       190.13 o                         
   6   4   1       1329.01       1368.43        90.99 o                         
   7   4   1         68.42         95.66        41.67 o                         
   8   4   1        162.30        145.56        49.11 o                         
   9   4   1        104.37         21.52        59.52 o                         
  -9   5   1        219.46        221.06       102.48 o                         
  -8   5   1        475.83        438.57        88.26 o                         
  -7   5   1        160.36        175.36        42.18 o                         
  -6   5   1        405.43        429.66        47.45 o                         
  -5   5   1        556.78        592.91        47.67 o                         
  -4   5   1       1159.60       1200.18        61.67 o                         
  -3   5   1      15861.73      16113.16       754.51 o                         
  -2   5   1       2182.43       2327.82        93.17 o                         
  -1   5   1        972.27        936.04        51.74 o                         
   0   5   1        223.96        198.33        15.43 o                         
   1   5   1        795.04        812.71        38.05 o                         
   2   5   1       1743.00       1800.06        90.60 o                         
   3   5   1      14888.20      15667.03       674.68 o                         
   4   5   1       1099.17       1129.85        62.77 o                         
   5   5   1        499.66        447.79        37.03 o                         
   6   5   1        473.66        438.59        47.38 o                         
   7   5   1        152.16        207.38        42.21 o                         
   8   5   1        436.57        542.67        90.71 o                         
   9   5   1        236.58        345.10        82.92 o                         
  -9   6   1        111.20        136.06        75.12 o                         
  -8   6   1        243.70        264.44        95.04 o                         
  -7   6   1         97.73         38.44        43.13 o                         
  -6   6   1        429.00        443.41        56.59 o                         
  -5   6   1       1238.23       1282.14        83.48 o                         
  -4   6   1       3810.15       3722.28       221.20 o                         
  -3   6   1        814.54        797.29        41.58 o                         
  -2   6   1       3202.66       3039.67       128.08 o                         
  -1   6   1       1591.79       1351.75       125.49 o                         
   0   6   1        990.05        898.23        45.48 o                         
   1   6   1       1135.84       1145.85        52.67 o                         
   2   6   1       2990.97       2667.12       126.84 o                         
   3   6   1        880.32        963.42        49.34 o                         
   4   6   1       3860.18       3915.27       221.87 o                         
   5   6   1       1280.38       1333.64        83.37 o                         
   6   6   1        426.49        404.89        46.89 o                         
   7   6   1        155.57        334.14        65.01 o                         
   8   6   1        277.68        223.47        93.48 o                         
   9   6   1         95.27         55.23        68.43 o                         
  -8   7   1        459.47        572.50        89.03 o                         
  -7   7   1         13.91         26.53        54.48 o                         
  -6   7   1        232.85        197.19        41.47 o                         
  -5   7   1        389.45        279.57        52.53 o                         
  -4   7   1       2690.87       2803.85       133.27 o                         
  -3   7   1        381.21        387.26        31.32 o                         
  -2   7   1       5558.68       5525.90       249.81 o                         
  -1   7   1       1526.70       1455.06        85.57 o                         
   0   7   1       3639.41       3688.00       212.09 o                         
   1   7   1       1472.77       1395.35        76.68 o                         
   2   7   1       6015.48       6052.02       283.86 o                         
   3   7   1        387.42        367.89        39.16 o                         
   4   7   1       2886.89       2949.38       135.93 o                         
   5   7   1        396.72        335.39        33.81 o                         
   6   7   1        195.57        130.63        51.96 o                         
   7   7   1         33.77        -22.56        59.52 o                         
   8   7   1        418.90        367.60        72.10 o                         
  -8   8   1         93.87        -24.14        71.20 o                         
  -7   8   1        884.18        653.14       183.61 o                         
  -6   8   1         16.70         67.17        56.80 o                         
  -5   8   1        970.52        987.77        86.45 o                         
  -4   8   1       2140.76       2213.53       108.65 o                         
  -3   8   1       1025.38        985.41        74.13 o                         
  -2   8   1       1827.68       1792.28       112.92 o                         
  -1   8   1       1311.80       1356.26       100.71 o                         
   0   8   1          9.77         31.10        24.49 o                         
   1   8   1       1588.79       1627.97        74.47 o                         
   2   8   1       1876.65       1779.88       100.89 o                         
   3   8   1       1065.40       1035.36        68.28 o                         
   4   8   1       2168.65       2433.95       128.27 o                         
   5   8   1        914.67        904.16        85.12 o                         
   6   8   1         30.71         24.04        56.81 o                         
   7   8   1        901.23        525.30       112.92 o                         
   8   8   1         79.15         57.31        73.74 o                         
  -7   9   1        155.65        163.40        73.70 o                         
  -6   9   1         55.78         60.37        61.70 o                         
  -5   9   1        287.62        287.00        55.63 o                         
  -4   9   1       1090.57        944.03        71.12 o                         
  -3   9   1       2525.85       2569.79       118.88 o                         
  -2   9   1       1562.62       1449.62        96.81 o                         
  -1   9   1        485.40        444.06        53.97 o                         
   0   9   1          3.97          8.91        27.66 o                         
   1   9   1        534.97        551.02        38.28 o                         
   2   9   1       1596.34       1644.52       113.52 o                         
   3   9   1       2629.32       2331.94       134.09 o                         
   4   9   1       1067.86       1100.63        83.04 o                         
   5   9   1        244.71        264.02        59.38 o                         
   6   9   1         65.92         47.09        61.25 o                         
   7   9   1        174.70        149.73        72.36 o                         
  -7  10   1        360.41        223.92        73.59 o                         
  -6  10   1        342.31        377.15        76.37 o                         
  -5  10   1        635.82        538.21       113.48 o                         
  -4  10   1        300.02        362.89        63.13 o                         
  -3  10   1        317.81        432.83        93.99 o                         
  -2  10   1        175.72         81.39        45.97 o                         
  -1  10   1       3552.59       4208.06       230.60 o                         
   0  10   1         16.19        -10.70        26.70 o                         
   1  10   1       3318.37       3282.69       270.43 o                         
   2  10   1        165.89         85.58        33.96 o                         
   3  10   1        290.30        346.37        58.59 o                         
   4  10   1        311.46        312.66        49.14 o                         
   5  10   1        642.76        638.80        79.82 o                         
   6  10   1        311.39        216.27        66.34 o                         
   7  10   1        383.78        340.34        72.44 o                         
  -6  11   1        162.91        142.92        64.28 o                         
  -5  11   1        145.85        145.66        66.74 o                         
  -4  11   1        257.84        241.75       160.04 o                         
  -3  11   1       1952.63       1756.09       228.76 o                         
  -2  11   1        272.48        149.63        54.52 o                         
  -1  11   1        102.74         71.51        46.94 o                         
   0  11   1       1382.22       1520.72        93.21 o                         
   1  11   1         85.29         11.40        39.55 o                         
   2  11   1        227.20        237.25        90.34 o                         
   3  11   1       1979.37       1996.94       230.98 o                         
   4  11   1        221.42        211.84        60.35 o                         
   5  11   1        146.54        205.04        63.69 o                         
   6  11   1        177.66        139.92        74.93 o                         
  -6  12   1        230.97        180.80        79.81 o                         
  -5  12   1        372.23        409.71       100.27 o                         
  -4  12   1        236.28        203.70        92.27 o                         
  -3  12   1        132.34        117.19        76.75 o                         
  -2  12   1        641.92        611.18       135.60 o                         
  -1  12   1        342.99        359.24        91.46 o                         
   0  12   1        385.24        436.41        73.99 o                         
   1  12   1        335.76        390.90        56.56 o                         
   2  12   1        522.62        588.10        88.29 o                         
   3  12   1        159.91         85.61        80.31 o                         
   4  12   1        233.35        299.16        82.71 o                         
   5  12   1        364.79        217.69        76.30 o                         
   6  12   1        211.14        180.20        86.85 o                         
  -5  13   1        176.51        193.70        92.86 o                         
  -4  13   1         94.30         38.51        93.67 o                         
  -3  13   1        694.06        486.88       149.49 o                         
  -2  13   1         73.21         36.42        66.90 o                         
  -1  13   1         55.01         14.32        84.21 o                         
   0  13   1       1203.24       1302.57       136.56 o                         
   1  13   1         36.45         77.95        65.96 o                         
   2  13   1         86.63        137.86        51.77 o                         
   3  13   1        730.93        697.39       102.97 o                         
   4  13   1         89.44         89.44        96.15 o                         
   5  13   1        160.29        159.39        76.75 o                         
  -4  14   1        324.98        244.38       115.74 o                         
  -3  14   1         20.74       -116.06       116.06 o                         
  -2  14   1        593.25        525.43       210.18 o                         
  -1  14   1        104.35        133.06        75.93 o                         
   0  14   1        153.08        155.86        75.88 o                         
   1  14   1         89.99         70.41        75.30 o                         
   2  14   1        628.96        603.13       100.18 o                         
   3  14   1         22.96         60.55       124.26 o                         
   4  14   1        344.17        142.87       108.17 o                         
  -2  15   1        203.94        169.29        84.41 o                         
  -1  15   1        234.05         96.92        91.29 o                         
   0  15   1        214.52        183.25        86.39 o                         
   1  15   1        199.04        143.23        84.25 o                         
   2  15   1        215.48        155.40        86.80 o                         
   0   0   2      10646.91      11184.75       531.48 o                         
   1   0   2        509.14        540.42        21.95 o                         
   2   0   2       6886.49       6892.61       294.32 o                         
   3   0   2        840.92        839.24        55.46 o                         
   4   0   2        567.37        676.46        50.29 o                         
   5   0   2       1257.31       1211.41        81.66 o                         
   6   0   2       1926.53       1964.03       111.57 o                         
   7   0   2        153.01        148.05        34.21 o                         
   8   0   2         10.53         12.56        44.01 o                         
   9   0   2        481.93        416.32        71.18 o                         
  -9   1   2        173.37        122.68        59.44 o                         
  -8   1   2        352.46        349.53        61.06 o                         
  -7   1   2        681.38        741.29        70.85 o                         
  -6   1   2        254.75        288.07        45.98 o                         
  -5   1   2       1953.79       1944.83       104.99 o                         
  -4   1   2       5407.71       5517.13       254.22 o                         
  -3   1   2      12020.63      11771.38       663.13 o                         
  -2   1   2       6972.89       6827.83       272.80 o                         
  -1   1   2       9620.13       9570.01       301.71 o                         
   0   1   2      12390.05      12553.64       420.58 o                         
   1   1   2       7814.39       8156.96       319.05 o                         
   2   1   2       7140.49       7143.26       274.11 o                         
   3   1   2      12354.87      12216.80       574.22 o                         
   4   1   2       4852.89       5002.30       225.04 o                         
   5   1   2       1874.65       1959.26       104.68 o                         
   6   1   2        277.82        314.07        41.10 o                         
   7   1   2        778.22        833.91       104.46 o                         
   8   1   2        406.99        395.91        56.56 o                         
   9   1   2        171.38         91.85        54.35 o                         
  -9   2   2        217.58        231.29        66.62 o                         
  -8   2   2        271.57        209.26        61.39 o                         
  -7   2   2        511.06        460.74        52.10 o                         
  -6   2   2       1018.23       1107.47        81.25 o                         
  -5   2   2       1396.46       1423.74        82.46 o                         
  -4   2   2        958.65       1006.71        62.77 o                         
  -3   2   2       3139.50       2996.68       162.23 o                         
  -2   2   2       1049.06       1020.96        43.45 o                         
  -1   2   2       4750.51       4757.27       160.45 o                         
   0   2   2       1793.02       1455.51        71.34 o                         
   1   2   2       4113.38       3957.39       189.81 o                         
   2   2   2        775.90        727.03        40.01 o                         
   3   2   2       3674.33       3763.28       189.25 o                         
   4   2   2       1025.12       1061.58        61.80 o                         
   5   2   2       1529.61       1467.18        80.23 o                         
   6   2   2        938.11        975.42        63.70 o                         
   7   2   2        538.67        474.63        52.79 o                         
   8   2   2        243.04        233.42        47.23 o                         
   9   2   2        243.11        191.07        70.92 o                         
  -9   3   2         32.32         34.19        61.36 o                         
  -8   3   2        358.50        399.23        53.33 o                         
  -7   3   2        447.87        413.78        48.91 o                         
  -6   3   2        369.84        392.59        42.82 o                         
  -5   3   2        676.15        666.55        53.66 o                         
  -4   3   2       2840.30       3012.50       150.15 o                         
  -3   3   2        627.05        601.79        44.11 o                         
  -2   3   2      20847.54      21537.06       721.98 o                         
  -1   3   2      21918.68      22530.49       867.72 o                         
   0   3   2      10733.38      10415.71       494.08 o                         
   1   3   2      21282.66      22299.65       953.33 o                         
   2   3   2      19974.62      21199.62      1007.11 o                         
   3   3   2        796.46        774.03        43.81 o                         
   4   3   2       2820.07       2911.78       148.77 o                         
   5   3   2        569.60        641.92        77.56 o                         
   6   3   2        396.18        350.66        43.50 o                         
   7   3   2        439.84        453.26        54.15 o                         
   8   3   2        360.68        372.01        54.53 o                         
   9   3   2         38.37        -39.40        68.03 o                         
  -9   4   2        190.00        182.08        70.98 o                         
  -8   4   2        257.14        282.28        51.73 o                         
  -7   4   2        116.86        127.71        42.63 o                         
  -6   4   2        317.47        320.53        47.93 o                         
  -5   4   2       1631.27       1714.68       122.34 o                         
  -4   4   2       1169.71       1286.93        67.98 o                         
  -3   4   2       5770.17       5817.62       245.57 o                         
  -2   4   2        165.68        167.21        13.22 o                         
  -1   4   2       1348.63       1382.46        81.36 o                         
   0   4   2         24.27         18.76         7.51 o                         
   1   4   2       1727.00       1737.39       108.63 o                         
   2   4   2        233.87        227.79        22.78 o                         
   3   4   2       5418.26       5392.26       317.87 o                         
   4   4   2        955.18        947.48        56.35 o                         
   5   4   2       1718.62       1702.41        86.54 o                         
   6   4   2        334.12        296.49        49.87 o                         
   7   4   2        103.76         11.63        34.96 o                         
   8   4   2        260.05        235.99        53.46 o                         
   9   4   2        174.67        113.72        69.25 o                         
  -9   5   2         92.36        140.48        98.65 o                         
  -8   5   2        222.46        239.66        54.95 o                         
  -7   5   2        275.27        267.02        47.60 o                         
  -6   5   2        158.77        182.94        48.10 o                         
  -5   5   2       1657.66       1830.93       107.22 o                         
  -4   5   2       4134.45       4160.49       218.92 o                         
  -3   5   2         52.88         39.67        11.59 o                         
  -2   5   2       7967.57       7697.52       351.02 o                         
  -1   5   2       3184.30       3059.50       232.76 o                         
   0   5   2       2157.91       2120.37        88.20 o                         
   1   5   2       3542.75       3516.73       151.45 o                         
   2   5   2       8942.83       8834.47       396.20 o                         
   3   5   2        116.44        175.69        25.45 o                         
   4   5   2       4338.12       4573.81       195.21 o                         
   5   5   2       1798.90       1849.59        92.63 o                         
   6   5   2         99.75        111.35        27.98 o                         
   7   5   2        268.43        210.22        46.69 o                         
   8   5   2        242.92        203.14        67.15 o                         
   9   5   2        101.15        104.65        76.04 o                         
  -8   6   2        378.33        301.88        73.34 o                         
  -7   6   2        104.39         70.83        47.30 o                         
  -6   6   2       1583.57       1531.33       100.43 o                         
  -5   6   2        931.85        978.51        70.93 o                         
  -4   6   2       1444.10       1524.70        67.04 o                         
  -3   6   2        877.39        880.79        48.81 o                         
  -2   6   2        896.91        932.21        52.84 o                         
  -1   6   2        568.37        511.03        40.57 o                         
   0   6   2       5401.56       5260.17       227.27 o                         
   1   6   2        492.50        492.28        38.67 o                         
   2   6   2       1051.29       1044.50        62.19 o                         
   3   6   2        845.85        831.60        57.71 o                         
   4   6   2       1566.40       1658.24       102.50 o                         
   5   6   2        929.25        971.01        59.72 o                         
   6   6   2       1571.35       1639.15       100.82 o                         
   7   6   2         97.67        121.33        71.96 o                         
   8   6   2        360.28        298.88        75.15 o                         
  -8   7   2         63.22         52.16        71.27 o                         
  -7   7   2        141.80        151.45        53.70 o                         
  -6   7   2        230.45        162.01        40.24 o                         
  -5   7   2        285.00        277.06        39.82 o                         
  -4   7   2       2568.68       2680.63       119.94 o                         
  -3   7   2       4690.45       4699.19       207.34 o                         
  -2   7   2       4257.03       4363.97       207.58 o                         
  -1   7   2       1479.89       1388.32       116.02 o                         
   0   7   2       3854.61       4099.90       202.51 o                         
   1   7   2       1378.69       1217.47        76.69 o                         
   2   7   2       3997.35       3903.22       208.52 o                         
   3   7   2       4457.73       4608.35       271.94 o                         
   4   7   2       2224.01       2273.41       147.43 o                         
   5   7   2        205.05        223.49        46.45 o                         
   6   7   2        297.64        164.80       104.46 o                         
   7   7   2        100.23         74.09        62.11 o                         
   8   7   2         60.02         24.88        61.51 o                         
  -8   8   2        121.88        140.11        75.85 o                         
  -7   8   2        137.27         46.96        62.96 o                         
  -6   8   2        860.84        942.85        95.72 o                         
  -5   8   2        496.90        594.40        53.39 o                         
  -4   8   2         70.56         73.71        23.67 o                         
  -3   8   2        917.31        974.42        57.24 o                         
  -2   8   2       1452.24       1507.30        88.99 o                         
  -1   8   2        575.19        564.28        53.62 o                         
   0   8   2       4766.79       4841.36       277.74 o                         
   1   8   2        484.59        453.51        25.92 o                         
   2   8   2       1566.89       1562.98        93.44 o                         
   3   8   2        982.96        934.78        80.03 o                         
   4   8   2         84.54         69.51        45.38 o                         
   5   8   2        415.03        499.23        55.53 o                         
   6   8   2        868.32        948.50        94.61 o                         
   7   8   2        127.19         55.95        66.56 o                         
   8   8   2        129.03         14.94        67.23 o                         
  -7   9   2        573.43        542.52        86.97 o                         
  -6   9   2         52.60          8.58        60.56 o                         
  -5   9   2       1161.38       1216.58       102.90 o                         
  -4   9   2        186.96        221.01        55.82 o                         
  -3   9   2       2389.21       2349.69       130.84 o                         
  -2   9   2       1478.62       1264.50       143.44 o                         
  -1   9   2       4876.34       5391.33       298.26 o                         
   0   9   2        479.63        531.58        54.54 o                         
   1   9   2       4707.76       5034.16       228.68 o                         
   2   9   2       1373.03       1419.00        98.13 o                         
   3   9   2       2495.09       2544.05       133.80 o                         
   4   9   2        282.25        338.18        53.94 o                         
   5   9   2       1187.75       1198.85       119.80 o                         
   6   9   2         49.17         12.38        49.88 o                         
   7   9   2        595.75        465.49        81.13 o                         
  -7  10   2        131.06         28.36        63.66 o                         
  -6  10   2         26.66         51.43        65.40 o                         
  -5  10   2        713.02        618.29        76.27 o                         
  -4  10   2         78.39         -6.31        95.24 o                         
  -3  10   2       1036.23       1121.02       129.18 o                         
  -2  10   2        460.65        601.88       186.06 o                         
  -1  10   2       1113.03       1176.09        91.45 o                         
   0  10   2        408.52        301.58        48.06 o                         
   1  10   2       1082.27       1159.40        76.01 o                         
   2  10   2        448.14        416.19        59.40 o                         
   3  10   2       1156.55       1241.53        99.36 o                         
   4  10   2         74.36         55.19        41.18 o                         
   5  10   2        696.99        532.05        74.68 o                         
   6  10   2         17.25        -19.39        59.51 o                         
   7  10   2        131.29         42.30        70.03 o                         
  -6  11   2         27.13         35.02        90.97 o                         
  -5  11   2        415.11        188.18        78.85 o                         
  -4  11   2        490.23        394.65        86.78 o                         
  -3  11   2        308.69        309.08        56.95 o                         
  -2  11   2        967.44       1005.96       111.01 o                         
  -1  11   2       2837.11       3408.88       194.84 o                         
   0  11   2        177.97        205.79        49.25 o                         
   1  11   2       2816.71       2855.55       191.45 o                         
   2  11   2       1051.63       1109.21        89.12 o                         
   3  11   2        319.25        290.21        50.86 o                         
   4  11   2        479.75        423.09        69.96 o                         
   5  11   2        418.39        202.26       121.11 o                         
   6  11   2         44.85        -12.53        71.07 o                         
  -6  12   2        186.00         46.66       100.60 o                         
  -5  12   2         67.26         29.14        87.94 o                         
  -4  12   2         86.50        164.35        86.81 o                         
  -3  12   2        599.28        572.64        93.67 o                         
  -2  12   2        169.80        181.86        63.94 o                         
  -1  12   2        148.70         55.50        58.59 o                         
   0  12   2        184.88        171.70        52.67 o                         
   1  12   2        198.22        232.31        53.15 o                         
   2  12   2        171.02        210.70        49.35 o                         
   3  12   2        607.48        496.00        71.88 o                         
   4  12   2         70.68         -8.81        57.34 o                         
   5  12   2         50.41         44.52        68.03 o                         
   6  12   2        160.80         48.87        69.13 o                         
  -5  13   2         58.78        155.18       131.18 o                         
  -4  13   2        886.19        565.72       173.74 o                         
  -3  13   2        101.84          8.20       111.64 o                         
  -2  13   2       1058.32       1014.95       115.46 o                         
  -1  13   2         24.33         56.21        56.26 o                         
   0  13   2        720.60        676.16       165.40 o                         
   1  13   2         28.68         35.20        88.62 o                         
   2  13   2       1017.71       1098.30        98.24 o                         
   3  13   2        105.07         11.61        71.43 o                         
   4  13   2        844.89        834.84       100.68 o                         
   5  13   2         49.50         84.11        75.17 o                         
  -4  14   2        111.77        134.98       109.44 o                         
  -3  14   2         63.66        -12.30        92.41 o                         
  -2  14   2        209.14         99.70        78.03 o                         
  -1  14   2         71.12         20.19        63.92 o                         
   0  14   2        724.18        686.96       107.02 o                         
   1  14   2         77.72        100.56        74.56 o                         
   2  14   2        241.93        229.66        82.69 o                         
   3  14   2         60.05         36.50        66.41 o                         
   4  14   2        148.71        138.45       107.86 o                         
  -2  15   2        266.87        115.11       135.61 o                         
  -1  15   2        125.05        106.98        82.31 o                         
   0  15   2        433.32        221.90       121.40 o                         
   1  15   2        108.95        216.12        87.19 o                         
   2  15   2        243.19        298.79        96.11 o                         
   1   0   3      10858.29      10895.60       463.73 o                         
   2   0   3      23275.52      24246.71      1028.45 o                         
   3   0   3        171.19        194.13        16.84 o                         
   4   0   3        264.20        235.59        25.27 o                         
   5   0   3       1002.11        913.13        59.88 o                         
   6   0   3        979.32       1107.46        73.74 o                         
   7   0   3         96.43        127.01        45.37 o                         
   8   0   3        872.85        834.69        83.67 o                         
   9   0   3          2.31        -10.87        54.25 o                         
  -9   1   3        146.82        105.64        57.81 o                         
  -8   1   3         81.94         21.29        49.59 o                         
  -7   1   3       1035.08       1055.38        71.10 o                         
  -6   1   3       3279.06       3171.10       169.98 o                         
  -5   1   3        300.34        254.55        31.11 o                         
  -4   1   3        987.88        991.37        67.92 o                         
  -3   1   3       1954.61       2049.23       102.01 o                         
  -2   1   3        828.05        795.55        39.59 o                         
  -1   1   3       5317.05       5397.62       199.72 o                         
   0   1   3      30584.32      30030.45      1075.85 o                         
   1   1   3       5504.69       5668.35       236.60 o                         
   2   1   3        587.72        638.18        40.02 o                         
   3   1   3       1837.85       2045.02        92.68 o                         
   4   1   3       1039.92        967.03        52.35 o                         
   5   1   3        247.76        189.25        20.83 o                         
   6   1   3       3405.33       3438.56       168.98 o                         
   7   1   3       1200.28       1224.45        97.75 o                         
   8   1   3         99.25         13.31        43.97 o                         
   9   1   3        126.51         92.67        62.72 o                         
  -9   2   3          1.83         -3.17        54.01 o                         
  -8   2   3        376.47        394.61        59.39 o                         
  -7   2   3       1882.63       1955.26       138.88 o                         
  -6   2   3       1461.17       1436.08        86.32 o                         
  -5   2   3       2055.43       1980.31       104.66 o                         
  -4   2   3        552.17        499.40        37.83 o                         
  -3   2   3        480.34        509.12        35.29 o                         
  -2   2   3       4482.46       4608.68       177.12 o                         
  -1   2   3       6461.94       6594.93       249.23 o                         
   0   2   3       7852.36       7334.02       319.46 o                         
   1   2   3       6106.44       6119.95       247.48 o                         
   2   2   3       4245.23       4289.55       216.83 o                         
   3   2   3        413.49        402.25        32.23 o                         
   4   2   3        490.21        451.44        43.63 o                         
   5   2   3       1900.00       1867.62       103.48 o                         
   6   2   3       1414.15       1276.42        98.75 o                         
   7   2   3       1943.34       2086.07       138.79 o                         
   8   2   3        306.14        250.99        54.84 o                         
   9   2   3          3.74         -6.16        65.35 o                         
  -9   3   3         57.81          4.25        53.77 o                         
  -8   3   3        397.78        413.48        68.26 o                         
  -7   3   3        453.01        540.12        60.72 o                         
  -6   3   3       1090.60       1262.69        79.49 o                         
  -5   3   3       4561.54       4805.82       243.74 o                         
  -4   3   3        224.75        247.77        28.51 o                         
  -3   3   3       1085.63       1123.52        63.44 o                         
  -2   3   3       5609.01       5833.99       227.43 o                         
  -1   3   3       5818.17       5679.47       243.39 o                         
   0   3   3         47.60         30.84         8.84 o                         
   1   3   3       5807.82       5694.55       244.56 o                         
   2   3   3       5689.69       5729.29       325.47 o                         
   3   3   3       1049.09       1071.00        72.38 o                         
   4   3   3        186.61        132.46        33.45 o                         
   5   3   3       4691.59       4917.00       240.54 o                         
   6   3   3        912.37        995.46        89.02 o                         
   7   3   3        376.50        367.94        51.92 o                         
   8   3   3        314.10        182.82        51.59 o                         
   9   3   3         54.35        -21.44        54.18 o                         
  -9   4   3         47.41        -43.23        68.20 o                         
  -8   4   3         11.45          7.96        45.94 o                         
  -7   4   3        668.46        709.15        64.95 o                         
  -6   4   3       1574.35       1595.78        98.16 o                         
  -5   4   3        404.91        420.30        43.09 o                         
  -4   4   3       2560.89       2640.50       134.64 o                         
  -3   4   3       1223.22       1366.98        64.76 o                         
  -2   4   3       2937.68       2933.20       106.49 o                         
  -1   4   3      15835.96      16303.46       784.75 o                         
   0   4   3      11895.84      11065.02       433.24 o                         
   1   4   3      16812.70      16733.09       704.09 o                         
   2   4   3       2697.75       2823.83       144.98 o                         
   3   4   3       1149.12       1208.85       107.59 o                         
   4   4   3       2457.26       2502.73       131.34 o                         
   5   4   3        373.28        379.89        37.97 o                         
   6   4   3       1470.71       1528.61        84.65 o                         
   7   4   3        667.71        719.51        78.06 o                         
   8   4   3          9.61         -6.01        47.38 o                         
   9   4   3         52.46         10.21        66.94 o                         
  -9   5   3          5.75        101.16        70.10 o                         
  -8   5   3        386.39        340.62        56.50 o                         
  -7   5   3        896.55        846.90        71.33 o                         
  -6   5   3       1860.75       1986.86       115.39 o                         
  -5   5   3       2914.73       3219.17       163.67 o                         
  -4   5   3        175.76        127.65        27.83 o                         
  -3   5   3        172.22        188.25        13.87 o                         
  -2   5   3       1355.15       1357.65        75.21 o                         
  -1   5   3       5135.77       4831.02       233.66 o                         
   0   5   3        489.11        434.72        24.94 o                         
   1   5   3       4820.54       4661.20       233.30 o                         
   2   5   3       1412.71       1379.48        94.43 o                         
   3   5   3        190.84        185.32        32.19 o                         
   4   5   3        173.07        159.62        34.88 o                         
   5   5   3       2984.49       3050.22       143.95 o                         
   6   5   3       1848.08       1915.93       101.65 o                         
   7   5   3        862.19        798.78        70.98 o                         
   8   5   3        386.29        334.76        69.72 o                         
   9   5   3          4.86         20.88        73.75 o                         
  -8   6   3        115.12         81.23        52.52 o                         
  -7   6   3        567.21        683.89        78.47 o                         
  -6   6   3        402.29        366.79        50.28 o                         
  -5   6   3        713.32        783.14        61.22 o                         
  -4   6   3       1562.97       1508.22        92.12 o                         
  -3   6   3        660.83        727.67        43.72 o                         
  -2   6   3       2254.36       2111.32       111.78 o                         
  -1   6   3       3816.93       3443.07       229.13 o                         
   0   6   3       5470.60       5391.00       233.23 o                         
   1   6   3       3355.51       3260.29       168.56 o                         
   2   6   3       2328.15       2130.42       112.91 o                         
   3   6   3        627.87        657.28        51.64 o                         
   4   6   3       1871.34       1960.44       105.16 o                         
   5   6   3        829.49        866.58        68.37 o                         
   6   6   3        497.96        550.47        48.92 o                         
   7   6   3        578.15        653.62        85.90 o                         
   8   6   3        110.26         98.79        64.84 o                         
  -8   7   3         52.20         71.00        71.99 o                         
  -7   7   3        446.48        573.84        70.62 o                         
  -6   7   3       1773.09       1821.76       135.20 o                         
  -5   7   3        158.29        226.14        39.88 o                         
  -4   7   3        444.94        445.37        35.23 o                         
  -3   7   3        804.65        778.88        86.84 o                         
  -2   7   3        117.42        104.60        26.00 o                         
  -1   7   3       3216.45       3199.56       187.21 o                         
   0   7   3      11942.80      12024.32       577.26 o                         
   1   7   3       3173.73       3173.38       146.33 o                         
   2   7   3         95.56         73.02        28.72 o                         
   3   7   3        772.66        778.35        81.79 o                         
   4   7   3        552.19        571.23        59.90 o                         
   5   7   3        145.61         68.01        40.33 o                         
   6   7   3       1870.49       2149.99       176.34 o                         
   7   7   3        436.86        443.47        95.01 o                         
   8   7   3         90.44        -61.86        61.87 o                         
  -8   8   3        184.16        116.45        66.99 o                         
  -7   8   3        279.30        251.71        73.97 o                         
  -6   8   3        289.10        414.59        90.21 o                         
  -5   8   3       1696.34       1635.27       103.92 o                         
  -4   8   3        380.56        407.01        50.42 o                         
  -3   8   3        322.02        286.39        47.61 o                         
  -2   8   3       3729.58       3739.63       235.77 o                         
  -1   8   3       2502.48       2648.46       161.34 o                         
   0   8   3        677.21        734.18        51.42 o                         
   1   8   3       2573.10       2636.20       137.74 o                         
   2   8   3       3429.94       3506.42       185.75 o                         
   3   8   3        323.58        382.19        44.63 o                         
   4   8   3        269.09        269.72        43.43 o                         
   5   8   3       1600.44       1683.76       108.04 o                         
   6   8   3        288.11        213.38        57.36 o                         
   7   8   3        308.51        309.49        77.66 o                         
   8   8   3        188.00         45.05        76.54 o                         
  -7   9   3        144.88         58.72        62.75 o                         
  -6   9   3        669.77        681.10       204.46 o                         
  -5   9   3        290.27        335.64       111.45 o                         
  -4   9   3        698.78        714.86        85.17 o                         
  -3   9   3        657.52        809.59        57.35 o                         
  -2   9   3        904.79        886.24        64.22 o                         
  -1   9   3       1372.41       1388.12       104.38 o                         
   0   9   3       2007.98       2167.56       138.86 o                         
   1   9   3       1485.43       1478.45        86.33 o                         
   2   9   3        822.46        811.95        84.52 o                         
   3   9   3        709.36        636.50        74.77 o                         
   4   9   3        694.99        699.93        65.43 o                         
   5   9   3        308.64        297.93        56.55 o                         
   6   9   3        656.99        632.42        84.19 o                         
   7   9   3        163.64        227.30        62.91 o                         
  -7  10   3        293.88        158.41        98.22 o                         
  -6  10   3        320.35        260.18        81.03 o                         
  -5  10   3        436.11        286.03        89.48 o                         
  -4  10   3        108.21         67.73        58.27 o                         
  -3  10   3        552.13        529.38        75.91 o                         
  -2  10   3        463.64        517.56        73.35 o                         
  -1  10   3       2058.25       2292.43       165.63 o                         
   0  10   3        327.92        334.92        50.11 o                         
   1  10   3       2201.45       2328.96       141.19 o                         
   2  10   3        523.69        500.80        72.60 o                         
   3  10   3        466.40        440.92        55.10 o                         
   4  10   3        118.06         90.12        43.64 o                         
   5  10   3        457.75        485.14        76.65 o                         
   6  10   3        280.48        194.76        74.27 o                         
   7  10   3        288.34        144.82        70.12 o                         
  -6  11   3         16.47        105.11        93.40 o                         
  -5  11   3        906.16        903.49       166.66 o                         
  -4  11   3        263.55        242.11        76.91 o                         
  -3  11   3        400.87        225.82       102.65 o                         
  -2  11   3        391.65        384.73       119.84 o                         
  -1  11   3        300.45        344.96        58.58 o                         
   0  11   3          9.31         11.57        43.53 o                         
   1  11   3        372.47        383.12        55.10 o                         
   2  11   3        574.12        642.07        57.68 o                         
   3  11   3        428.02        348.21        74.60 o                         
   4  11   3        221.58        128.53        85.62 o                         
   5  11   3        870.30        877.82        96.00 o                         
   6  11   3         12.40         36.27        72.47 o                         
  -6  12   3        132.44          6.27        98.81 o                         
  -5  12   3         79.23        193.00        94.99 o                         
  -4  12   3        439.24        211.17        79.72 o                         
  -3  12   3        299.68        369.90       107.54 o                         
  -2  12   3        477.08        506.06       103.43 o                         
  -1  12   3        811.69        816.21       133.70 o                         
   0  12   3        908.45        942.89        89.15 o                         
   1  12   3        708.98        761.15       108.83 o                         
   2  12   3        459.03        421.59        53.54 o                         
   3  12   3        341.83        285.42        54.94 o                         
   4  12   3        426.18        267.72       115.16 o                         
   5  12   3         86.77         64.47        73.34 o                         
   6  12   3        177.12        200.39        77.87 o                         
  -5  13   3        132.25         50.38        99.66 o                         
  -4  13   3        153.45         39.96        75.55 o                         
  -3  13   3          7.65        -20.81        77.27 o                         
  -2  13   3        634.55        676.46        95.16 o                         
  -1  13   3        404.76        299.37        82.31 o                         
   0  13   3        183.74        220.43        67.96 o                         
   1  13   3        416.39        404.79        68.44 o                         
   2  13   3        577.68        523.27        76.47 o                         
   3  13   3          3.08          3.70        56.64 o                         
   4  13   3        178.18         98.80        68.76 o                         
   5  13   3        159.98         48.35        85.50 o                         
  -4  14   3        406.82        327.64       152.33 o                         
  -3  14   3        259.10        270.25       115.11 o                         
  -2  14   3        391.04        389.13       100.93 o                         
  -1  14   3         69.69         81.54        73.35 o                         
   0  14   3         96.19         55.00        73.47 o                         
   1  14   3         66.50        -11.55        71.06 o                         
   2  14   3        435.27        381.23        97.10 o                         
   3  14   3        210.02        213.27        78.07 o                         
   4  14   3        420.53        295.48       152.33 o                         
  -2  15   3          8.99         89.88       131.83 o                         
  -1  15   3         79.09         -0.17       109.12 o                         
   0  15   3        440.32        441.79       101.35 o                         
   1  15   3         69.91         62.19        81.61 o                         
   2  15   3         10.61         43.42        81.61 o                         
   0   0   4        860.06        874.92        53.97 o                         
   1   0   4       2532.64       2379.75       105.44 o                         
   2   0   4      30872.48      30847.65      1464.27 o                         
   3   0   4       3836.24       4226.88       206.96 o                         
   4   0   4       6332.88       6580.56       285.59 o                         
   5   0   4        864.18        802.94        56.13 o                         
   6   0   4         45.60         37.11        27.74 o                         
   7   0   4        193.14        212.45        47.43 o                         
   8   0   4       1171.76       1315.98       102.22 o                         
   9   0   4          2.33         14.20        57.79 o                         
  -9   1   4        140.22         83.03        62.33 o                         
  -8   1   4         69.26         84.39        54.54 o                         
  -7   1   4        239.26        233.07        40.63 o                         
  -6   1   4        311.87        270.15        34.64 o                         
  -5   1   4        746.70        747.57        53.56 o                         
  -4   1   4       4806.88       4664.53       269.62 o                         
  -3   1   4       2263.68       2204.22       115.79 o                         
  -2   1   4       3956.26       3985.41       191.86 o                         
  -1   1   4       1665.96       1697.23        72.91 o                         
   0   1   4       4421.98       4327.12       187.88 o                         
   1   1   4       2020.68       1939.86        90.88 o                         
   2   1   4       3940.42       3852.64       220.56 o                         
   3   1   4       2721.78       2510.49       118.10 o                         
   4   1   4       4476.39       4655.44       204.33 o                         
   5   1   4        685.37        685.24        44.51 o                         
   6   1   4        254.07        243.81        31.83 o                         
   7   1   4        214.63        158.88        51.12 o                         
   8   1   4         64.97         52.21        72.66 o                         
   9   1   4        113.51         98.91        66.11 o                         
  -9   2   4        272.99        196.04        67.15 o                         
  -8   2   4        298.63        386.42        58.11 o                         
  -7   2   4        228.38        240.65        45.13 o                         
  -6   2   4         39.72         65.59        39.10 o                         
  -5   2   4        636.55        628.72        49.14 o                         
  -4   2   4       5481.00       5464.35       276.54 o                         
  -3   2   4      11426.31      11559.72       575.72 o                         
  -2   2   4       8342.74       8386.45       312.96 o                         
  -1   2   4       1820.23       1696.46        75.33 o                         
   0   2   4       2344.93       2499.91       101.12 o                         
   1   2   4       1874.26       1742.82        70.28 o                         
   2   2   4       8815.48       9082.56       415.15 o                         
   3   2   4      12284.86      12575.56       577.01 o                         
   4   2   4       5708.55       5796.74       245.37 o                         
   5   2   4        582.15        648.26        50.97 o                         
   6   2   4         31.34          2.81        38.43 o                         
   7   2   4        275.71        219.67        58.14 o                         
   8   2   4        280.70        202.78        62.05 o                         
   9   2   4        279.87        393.27        96.04 o                         
  -9   3   4        143.39        105.16        55.51 o                         
  -8   3   4        202.40        122.58        56.58 o                         
  -7   3   4         58.48         12.65        37.29 o                         
  -6   3   4       1204.60       1312.84        85.32 o                         
  -5   3   4       2709.78       2689.92       148.90 o                         
  -4   3   4       1092.15       1095.72        67.98 o                         
  -3   3   4       1776.02       1847.07        92.65 o                         
  -2   3   4        932.90        863.58        40.54 o                         
  -1   3   4       7625.27       7894.65       350.71 o                         
   0   3   4       3831.49       3526.88       154.75 o                         
   1   3   4       7991.29       8379.00       319.69 o                         
   2   3   4       1030.94       1017.90        61.21 o                         
   3   3   4       1617.57       1645.18       108.12 o                         
   4   3   4       1026.43       1082.31        78.93 o                         
   5   3   4       3005.98       3135.50       175.15 o                         
   6   3   4       1160.79       1264.53        83.61 o                         
   7   3   4         45.62          6.60        44.01 o                         
   8   3   4        201.76         99.62        47.28 o                         
   9   3   4        173.03        231.97        61.37 o                         
  -9   4   4        295.85        188.26        69.58 o                         
  -8   4   4        186.62        100.37        52.74 o                         
  -7   4   4        277.88        265.05        48.38 o                         
  -6   4   4         46.50         72.06        33.68 o                         
  -5   4   4        558.72        523.98        50.26 o                         
  -4   4   4        985.36        985.91        67.15 o                         
  -3   4   4      12634.38      13018.40       495.48 o                         
  -2   4   4       1724.92       1687.32        67.59 o                         
  -1   4   4       4967.38       5057.11       242.92 o                         
   0   4   4        852.56        796.11        45.81 o                         
   1   4   4       4900.13       4959.06       197.72 o                         
   2   4   4       1491.90       1417.69        84.15 o                         
   3   4   4      12207.48      12200.66       807.87 o                         
   4   4   4       1136.81       1222.38        83.56 o                         
   5   4   4        730.44        800.43        65.75 o                         
   6   4   4         20.90         -1.73        30.37 o                         
   7   4   4        280.66        248.25        49.84 o                         
   8   4   4        164.90        191.81        48.65 o                         
   9   4   4        315.97        402.90       101.49 o                         
  -8   5   4         61.48         53.77        48.57 o                         
  -7   5   4         95.70         68.25        42.24 o                         
  -6   5   4         14.89         50.23        43.31 o                         
  -5   5   4       2136.28       2135.21       120.13 o                         
  -4   5   4        889.63        939.76        64.07 o                         
  -3   5   4        281.84        265.88        21.44 o                         
  -2   5   4       1329.16       1337.09        57.91 o                         
  -1   5   4       2449.97       2317.48       158.16 o                         
   0   5   4       3184.12       3314.85       165.37 o                         
   1   5   4       2190.21       2117.40        92.57 o                         
   2   5   4       1435.01       1380.17        89.57 o                         
   3   5   4        203.56        221.62        36.27 o                         
   4   5   4        843.16        889.26        72.17 o                         
   5   5   4       2209.30       2270.11       142.89 o                         
   6   5   4         25.10         72.08        40.01 o                         
   7   5   4         77.37         40.60        48.66 o                         
   8   5   4         62.34         89.90        67.84 o                         
  -8   6   4        319.15        277.55        61.96 o                         
  -7   6   4        420.71        410.68        80.43 o                         
  -6   6   4        217.18        158.08        41.75 o                         
  -5   6   4        741.84        789.28        60.76 o                         
  -4   6   4       1439.21       1451.18       144.98 o                         
  -3   6   4       4145.54       4124.45       211.78 o                         
  -2   6   4       3038.85       2903.50       144.27 o                         
  -1   6   4       3538.81       3534.42       166.79 o                         
   0   6   4        104.13         87.35        21.87 o                         
   1   6   4       3459.23       3249.00       150.28 o                         
   2   6   4       2731.32       2568.81       164.81 o                         
   3   6   4       4165.44       4413.24       246.91 o                         
   4   6   4       1385.78       1311.09       109.61 o                         
   5   6   4        535.73        635.31        68.65 o                         
   6   6   4        235.45        269.96        46.27 o                         
   7   6   4        365.41        265.19        66.50 o                         
   8   6   4        359.94        432.64        83.87 o                         
  -8   7   4         26.06         68.97        64.69 o                         
  -7   7   4        197.89        180.41        49.77 o                         
  -6   7   4         10.99        -25.99        39.88 o                         
  -5   7   4        324.97        351.58        42.64 o                         
  -4   7   4       1490.95       1450.16       104.78 o                         
  -3   7   4       2312.69       2144.68       116.90 o                         
  -2   7   4       1252.27       1237.91       103.24 o                         
  -1   7   4       1114.38       1156.98        71.41 o                         
   0   7   4        252.02        250.01        31.18 o                         
   1   7   4       1103.25       1067.11        64.61 o                         
   2   7   4       1335.60       1306.93        79.53 o                         
   3   7   4       2318.56       2216.99       120.50 o                         
   4   7   4       1628.68       1508.19       110.59 o                         
   5   7   4        203.08        252.70        42.51 o                         
   6   7   4          5.24         14.90        56.23 o                         
   7   7   4        206.09        128.75        63.27 o                         
   8   7   4         32.49         14.49        73.27 o                         
  -8   8   4        217.68         73.97        78.56 o                         
  -7   8   4         16.40         18.96        56.47 o                         
  -6   8   4          4.69         22.76        48.93 o                         
  -5   8   4        849.99        861.91        79.83 o                         
  -4   8   4       1389.45       1444.76       106.78 o                         
  -3   8   4        171.92        183.40        31.35 o                         
  -2   8   4       4479.07       4736.48       289.12 o                         
  -1   8   4       1576.00       1598.91       120.32 o                         
   0   8   4         36.06         25.31        21.41 o                         
   1   8   4       1897.77       1992.48       100.93 o                         
   2   8   4       4476.31       4269.89       224.38 o                         
   3   8   4        142.30        124.22        33.17 o                         
   4   8   4       1415.61       1509.50        98.97 o                         
   5   8   4        901.44        801.11        73.85 o                         
   6   8   4          9.00        -10.34        59.90 o                         
   7   8   4         26.65          6.35        68.02 o                         
   8   8   4        159.26        115.42        67.89 o                         
  -7   9   4        270.61        156.80        81.77 o                         
  -6   9   4        482.02        384.20        85.30 o                         
  -5   9   4        102.66        -20.10        48.71 o                         
  -4   9   4        942.00        956.95        80.72 o                         
  -3   9   4        134.27        125.23        35.59 o                         
  -2   9   4        631.65        615.92        79.93 o                         
  -1   9   4        699.83        769.68        67.40 o                         
   0   9   4         37.47         66.18        24.57 o                         
   1   9   4        491.51        496.49        47.79 o                         
   2   9   4        599.92        667.85        77.82 o                         
   3   9   4        112.05        138.37        38.25 o                         
   4   9   4        837.36        886.91       118.98 o                         
   5   9   4         96.19          8.82        41.80 o                         
   6   9   4        456.12        321.24        66.53 o                         
   7   9   4        240.37        185.78        71.72 o                         
  -7  10   4          7.33         11.83        76.82 o                         
  -6  10   4         68.90         33.98        85.36 o                         
  -5  10   4         19.73         25.86        74.83 o                         
  -4  10   4       1362.62       1283.00       393.23 o                         
  -3  10   4       1624.83       1628.86       122.90 o                         
  -2  10   4       1362.63       1477.92       150.64 o                         
  -1  10   4         38.65          1.60        36.75 o                         
   0  10   4       2300.55       2549.71       179.83 o                         
   1  10   4         24.73         46.13        27.23 o                         
   2  10   4       1512.97       1549.00        87.46 o                         
   3  10   4       1636.24       1645.82       156.76 o                         
   4  10   4       1387.47       1419.88        97.92 o                         
   5  10   4         29.03         59.87        74.57 o                         
   6  10   4         67.69        106.02        71.22 o                         
   7  10   4         12.48        -37.82        74.38 o                         
  -6  11   4        177.72        153.57        97.74 o                         
  -5  11   4        258.70        185.08        87.37 o                         
  -4  11   4         72.20         26.67        76.37 o                         
  -3  11   4        180.93        155.02        76.03 o                         
  -2  11   4        131.67        211.68        69.91 o                         
  -1  11   4       1199.32       1199.09       108.97 o                         
   0  11   4       1770.14       1886.06       134.45 o                         
   1  11   4       1466.65       1540.73        91.43 o                         
   2  11   4        167.92        220.12        56.85 o                         
   3  11   4        153.29         95.55        47.85 o                         
   4  11   4         70.15         31.66        47.38 o                         
   5  11   4        273.11        130.28        68.95 o                         
   6  11   4        177.76        151.24        78.84 o                         
  -5  12   4        187.49        226.07        86.94 o                         
  -4  12   4        110.02         38.25        73.80 o                         
  -3  12   4       1678.77       1441.43       231.14 o                         
  -2  12   4        196.33         73.14        79.46 o                         
  -1  12   4        610.37        528.41        82.02 o                         
   0  12   4        846.53       1017.16        95.45 o                         
   1  12   4        633.20        653.38        78.63 o                         
   2  12   4        238.73        150.22        55.43 o                         
   3  12   4       1628.23       1690.51       118.41 o                         
   4  12   4         78.36         13.64        51.49 o                         
   5  12   4        210.39        119.54        68.02 o                         
  -4  13   4         57.22        179.42       131.51 o                         
  -3  13   4        134.00        123.00       121.10 o                         
  -2  13   4        515.31        540.67        94.40 o                         
  -1  13   4        128.49        195.36        70.61 o                         
   0  13   4          9.12         39.71        68.63 o                         
   1  13   4        116.01         49.04        57.50 o                         
   2  13   4        535.58        656.17        80.86 o                         
   3  13   4        138.26        183.26        61.84 o                         
   4  13   4         52.11        -27.28        54.02 o                         
  -3  14   4        121.44        -76.95       120.79 o                         
  -2  14   4        284.88        175.95       130.88 o                         
  -1  14   4        325.42        327.27        85.67 o                         
   0  14   4        376.88        372.58        83.36 o                         
   1  14   4        338.39        257.55        88.77 o                         
   2  14   4        279.55        247.77        69.98 o                         
   3  14   4        130.18         69.43        62.20 o                         
  -1  15   4        104.96         80.42        83.95 o                         
   0  15   4        147.05         75.38       118.09 o                         
   1  15   4        136.33        146.95        88.76 o                         
   1   0   5        265.11        286.41        21.36 o                         
   2   0   5       1528.23       1362.81        64.46 o                         
   3   0   5      11757.82      11496.44       546.65 o                         
   4   0   5        326.27        339.10        32.51 o                         
   5   0   5         23.08         52.32        28.24 o                         
   6   0   5        840.46        756.79        55.73 o                         
   7   0   5        226.17        327.56        65.36 o                         
   8   0   5        333.87        347.43        64.14 o                         
   9   0   5         97.19        116.73        57.73 o                         
  -9   1   5        123.34        156.02        65.30 o                         
  -8   1   5         93.57         93.57        56.33 o                         
  -7   1   5         10.84         33.11        38.15 o                         
  -6   1   5       1940.90       2100.00       109.22 o                         
  -5   1   5       2991.52       2951.22       140.21 o                         
  -4   1   5       1588.93       1594.14        98.03 o                         
  -3   1   5       1282.37       1268.50        79.88 o                         
  -2   1   5       1476.07       1388.99        69.01 o                         
  -1   1   5       3453.89       3352.61       117.55 o                         
   0   1   5      19457.23      20095.77       855.17 o                         
   1   1   5       3229.99       2924.09       138.12 o                         
   2   1   5       1105.81       1165.96        60.64 o                         
   3   1   5       1195.62       1172.94        67.48 o                         
   4   1   5       1536.11       1515.72        84.56 o                         
   5   1   5       3132.97       3156.24       157.60 o                         
   6   1   5       2022.59       2082.06       142.92 o                         
   7   1   5          7.65         71.98        51.22 o                         
   8   1   5         85.30         -2.22        66.16 o                         
   9   1   5        149.86         85.50        79.93 o                         
  -9   2   5        222.36        203.39        68.35 o                         
  -8   2   5        536.41        445.02        67.38 o                         
  -7   2   5        533.90        534.09        51.51 o                         
  -6   2   5        271.62        271.70        41.52 o                         
  -5   2   5        480.92        496.90        45.80 o                         
  -4   2   5       3239.73       3240.61       165.08 o                         
  -3   2   5       4292.93       4445.22       263.06 o                         
  -2   2   5       4317.34       4344.46       171.18 o                         
  -1   2   5       1221.38       1205.75        53.71 o                         
   0   2   5       3945.46       4008.30       160.69 o                         
   1   2   5       1291.81       1215.43        61.31 o                         
   2   2   5       4212.51       4167.60       209.32 o                         
   3   2   5       4698.77       4791.51       228.75 o                         
   4   2   5       3342.29       3439.81       167.04 o                         
   5   2   5        525.27        572.08        59.13 o                         
   6   2   5        201.19        281.40        49.20 o                         
   7   2   5        574.78        657.02        78.75 o                         
   8   2   5        451.39        574.86        99.56 o                         
   9   2   5        222.25        212.45        71.71 o                         
  -9   3   5         11.30        -10.39        57.52 o                         
  -8   3   5         92.78         81.73        55.46 o                         
  -7   3   5        286.65        328.67        50.41 o                         
  -6   3   5        289.16        256.55        38.70 o                         
  -5   3   5       1220.37       1254.71        79.71 o                         
  -4   3   5       3326.57       3513.46       203.21 o                         
  -3   3   5        295.85        308.15        28.69 o                         
  -2   3   5       2929.93       2981.12       150.96 o                         
  -1   3   5       5955.02       5761.20       238.46 o                         
   0   3   5       1985.77       1867.27        78.97 o                         
   1   3   5       6491.19       6279.01       238.25 o                         
   2   3   5       2841.74       2951.13       146.05 o                         
   3   3   5        315.61        276.88        60.36 o                         
   4   3   5       3260.73       3426.11       204.37 o                         
   5   3   5       1131.55       1292.56       131.25 o                         
   6   3   5        250.77         91.37        49.89 o                         
   7   3   5        229.34        292.44        75.55 o                         
   8   3   5        104.97          5.90        70.31 o                         
   9   3   5         10.70         37.25        77.39 o                         
  -9   4   5         73.11         20.36        53.86 o                         
  -8   4   5        505.34        415.32        80.35 o                         
  -7   4   5        789.07        778.33        69.22 o                         
  -6   4   5        117.51        142.20        41.40 o                         
  -5   4   5        206.24        247.89        41.53 o                         
  -4   4   5       1906.09       2001.28       136.96 o                         
  -3   4   5        103.02         90.07        18.40 o                         
  -2   4   5       6597.95       6289.41       292.67 o                         
  -1   4   5       4618.74       4852.97       260.68 o                         
   0   4   5         99.81         83.91        20.03 o                         
   1   4   5       4526.75       4407.80       199.79 o                         
   2   4   5       5963.75       5846.59       263.89 o                         
   3   4   5        115.28         74.24        43.01 o                         
   4   4   5       1671.81       1722.69       120.33 o                         
   5   4   5        233.62        210.84        44.94 o                         
   6   4   5        143.78        117.59        43.61 o                         
   7   4   5        723.13        672.51       107.91 o                         
   8   4   5        540.76        523.16        78.99 o                         
   9   4   5         78.88         -6.62       105.77 o                         
  -8   5   5         13.26         19.53        46.36 o                         
  -7   5   5        692.13        759.63        71.49 o                         
  -6   5   5        476.10        483.49        60.35 o                         
  -5   5   5       2128.91       2345.73       151.36 o                         
  -4   5   5       1945.75       1917.92       119.55 o                         
  -3   5   5         36.82         38.25        13.00 o                         
  -2   5   5        232.45        219.94        21.77 o                         
  -1   5   5       7054.57       7153.51       383.02 o                         
   0   5   5       1201.78       1203.13        69.91 o                         
   1   5   5       6781.39       6718.66       276.55 o                         
   2   5   5        385.00        375.94        33.25 o                         
   3   5   5         29.18        -29.60        30.86 o                         
   4   5   5       1844.75       1949.84       154.56 o                         
   5   5   5       2293.88       2464.31       153.68 o                         
   6   5   5        447.89        561.69        89.87 o                         
   7   5   5        727.50        783.81        84.25 o                         
   8   5   5         18.67         -2.30        66.42 o                         
  -8   6   5        110.53         50.82        57.25 o                         
  -7   6   5        554.13        601.68        74.45 o                         
  -6   6   5        197.68        203.82        54.65 o                         
  -5   6   5         12.53         60.34        34.73 o                         
  -4   6   5       2911.30       2873.68       155.55 o                         
  -3   6   5       4579.87       4720.44       184.93 o                         
  -2   6   5       4461.35       4521.82       183.64 o                         
  -1   6   5        341.24        324.83        34.47 o                         
   0   6   5        614.22        709.66        57.27 o                         
   1   6   5        305.71        328.74        29.65 o                         
   2   6   5       4835.35       4818.96       266.33 o                         
   3   6   5       4524.22       4567.52       268.21 o                         
   4   6   5       3315.68       3382.19       187.46 o                         
   5   6   5          8.64          4.50        33.28 o                         
   6   6   5        200.13        187.16        47.62 o                         
   7   6   5        544.74        665.04       143.31 o                         
   8   6   5        105.41        150.29        69.75 o                         
  -8   7   5         63.26        -12.09        78.49 o                         
  -7   7   5        145.80        104.01        56.74 o                         
  -6   7   5       1163.26       1357.79       253.37 o                         
  -5   7   5        890.10        924.73        84.16 o                         
  -4   7   5         78.72         39.18        40.57 o                         
  -3   7   5        725.47        748.38        58.22 o                         
  -2   7   5        630.21        704.34        81.34 o                         
  -1   7   5       2314.44       2280.23       113.17 o                         
   0   7   5       9915.36      10098.82       488.95 o                         
   1   7   5       2069.81       2026.99       129.09 o                         
   2   7   5        697.47        630.83        53.01 o                         
   3   7   5        679.61        719.06        66.74 o                         
   4   7   5        102.79         37.38        44.27 o                         
   5   7   5        897.42       1066.66        91.04 o                         
   6   7   5       1200.52       1195.15        91.51 o                         
   7   7   5        149.07         -7.88        67.11 o                         
   8   7   5         76.52         15.19        70.17 o                         
  -7   8   5        109.74        -19.22        74.85 o                         
  -6   8   5        378.71        298.89        58.32 o                         
  -5   8   5        463.98        388.26        59.21 o                         
  -4   8   5        822.64       1004.43       212.37 o                         
  -3   8   5       3020.74       3061.41       163.78 o                         
  -2   8   5        347.27        282.98        41.22 o                         
  -1   8   5        337.54        353.05        45.75 o                         
   0   8   5       1029.04       1091.01        81.30 o                         
   1   8   5        279.92        305.79        29.43 o                         
   2   8   5        368.64        387.43        40.27 o                         
   3   8   5       3063.61       3233.36       167.08 o                         
   4   8   5        732.17        780.16       108.42 o                         
   5   8   5        508.32        436.62        67.01 o                         
   6   8   5        384.44        273.50        66.29 o                         
   7   8   5        120.95        149.26        75.70 o                         
  -7   9   5         87.25        -80.33        80.33 o                         
  -6   9   5        492.41        346.21        91.19 o                         
  -5   9   5        655.43        652.76        70.84 o                         
  -4   9   5        222.38        205.00        52.20 o                         
  -3   9   5        710.32        726.23       143.55 o                         
  -2   9   5        422.17        425.49        83.23 o                         
  -1   9   5        532.53        493.31        58.41 o                         
   0   9   5       1753.24       1831.02       102.45 o                         
   1   9   5        542.21        458.45        46.65 o                         
   2   9   5        445.34        505.05        46.01 o                         
   3   9   5        670.12        698.16       106.37 o                         
   4   9   5        221.03        295.82        51.07 o                         
   5   9   5        657.14        433.30       103.72 o                         
   6   9   5        517.62        610.00       106.46 o                         
   7   9   5         89.53         39.14        77.78 o                         
  -7  10   5        100.19         51.63        95.39 o                         
  -6  10   5         28.47        106.09       104.37 o                         
  -5  10   5        406.77        517.95        95.74 o                         
  -4  10   5        364.42        249.28        82.71 o                         
  -3  10   5        358.07        335.62        55.51 o                         
  -2  10   5       1011.83       1157.56       202.45 o                         
  -1  10   5       1036.43       1140.47       122.61 o                         
   0  10   5        802.77        934.83        84.20 o                         
   1  10   5       1243.38       1368.62        84.61 o                         
   2  10   5        972.54       1003.90        70.40 o                         
   3  10   5        308.36        310.13        47.70 o                         
   4  10   5        348.61        449.32        58.49 o                         
   5  10   5        370.10        150.17        54.95 o                         
   6  10   5         40.27         73.66        72.92 o                         
   7  10   5        111.83        172.62        78.33 o                         
  -6  11   5          5.55        101.94       128.18 o                         
  -5  11   5        514.71        416.59       100.74 o                         
  -4  11   5        592.52        374.97       103.60 o                         
  -3  11   5         56.89         29.01        97.77 o                         
  -2  11   5       1232.86       1389.06       205.80 o                         
  -1  11   5       1500.27       1514.24       118.13 o                         
   0  11   5        147.14        197.02        50.48 o                         
   1  11   5       1540.75       1583.30       120.90 o                         
   2  11   5       1145.06       1140.16        85.38 o                         
   3  11   5         41.56          7.38        38.18 o                         
   4  11   5        570.78        572.94        75.37 o                         
   5  11   5        528.75        610.53        86.62 o                         
   6  11   5          3.06        -28.88        68.06 o                         
  -5  12   5        138.04        104.43       147.42 o                         
  -4  12   5        601.21        387.36        93.44 o                         
  -3  12   5         95.45        150.43        87.99 o                         
  -2  12   5        276.42        223.89       118.27 o                         
  -1  12   5        469.00        424.04        68.55 o                         
   0  12   5         30.48         -5.56        48.95 o                         
   1  12   5        484.42        516.03        96.82 o                         
   2  12   5        362.09        434.39        73.02 o                         
   3  12   5         80.90        105.90        49.01 o                         
   4  12   5        557.73        631.55        63.78 o                         
   5  12   5        161.51        147.28        70.55 o                         
  -4  13   5         80.72         87.04       127.10 o                         
  -3  13   5         31.73        -95.24       109.12 o                         
  -2  13   5        138.03         -1.23        33.80 o                         
  -1  13   5        508.10        443.81        84.28 o                         
   0  13   5        139.65        222.15        79.93 o                         
   1  13   5        470.08        493.78        74.32 o                         
   2  13   5        111.86         56.16        57.83 o                         
   3  13   5         39.98         65.67        56.27 o                         
   4  13   5         92.04         -0.58        65.37 o                         
  -3  14   5        135.73         86.41       130.57 o                         
  -2  14   5        152.97        241.23       109.75 o                         
  -1  14   5        240.32        220.89        92.39 o                         
   0  14   5        116.81         23.60        91.46 o                         
   1  14   5        217.35        187.86        86.26 o                         
   2  14   5        127.98        121.59        65.82 o                         
   3  14   5        182.61        271.53        75.23 o                         
   0  15   5        410.06        321.75        96.78 o                         
   0   0   6      11125.38      12099.58       663.89 o                         
   1   0   6       4828.70       4614.19       240.44 o                         
   2   0   6       1757.56       1894.55        99.21 o                         
   3   0   6        123.47         85.28        18.54 o                         
   4   0   6         56.93         26.59        20.10 o                         
   5   0   6          0.78          2.38        25.54 o                         
   6   0   6         47.80         52.29        33.16 o                         
   7   0   6        913.60        879.87        95.97 o                         
   8   0   6         13.43         11.19        66.76 o                         
   9   0   6         31.95         73.98        79.00 o                         
  -9   1   6          9.26         26.87       109.47 o                         
  -8   1   6        148.61         75.16        62.11 o                         
  -7   1   6        634.32        583.94        77.14 o                         
  -6   1   6       1125.80       1222.01        84.26 o                         
  -5   1   6       2830.47       2802.56       145.47 o                         
  -4   1   6       1168.65       1211.00        62.86 o                         
  -3   1   6         56.51         79.85        19.63 o                         
  -2   1   6        583.82        555.93        30.83 o                         
  -1   1   6      13308.52      13186.42       480.65 o                         
   0   1   6        662.09        504.79       101.02 o                         
   1   1   6      13506.77      13669.77       574.71 o                         
   2   1   6        512.48        498.45        33.95 o                         
   3   1   6         52.67         53.12        20.79 o                         
   4   1   6       1150.81       1057.11        68.97 o                         
   5   1   6       2807.72       2823.15       147.94 o                         
   6   1   6       1136.48       1327.63       147.11 o                         
   7   1   6        694.45        828.09       114.47 o                         
   8   1   6        116.80        159.33        88.16 o                         
   9   1   6          6.61         -6.06        73.97 o                         
  -9   2   6        186.52        105.14        70.01 o                         
  -8   2   6        302.38        203.07        72.08 o                         
  -7   2   6       1145.90       1204.17       106.88 o                         
  -6   2   6        321.00        362.22        50.82 o                         
  -5   2   6        222.94        258.06        43.14 o                         
  -4   2   6       1289.60       1303.86        70.85 o                         
  -3   2   6        835.15        925.44        56.25 o                         
  -2   2   6       1505.27       1504.36        65.20 o                         
  -1   2   6       3842.52       3795.64       156.53 o                         
   0   2   6        327.85        308.76        25.40 o                         
   1   2   6       4327.52       4339.80       228.23 o                         
   2   2   6       1178.03       1084.03        62.78 o                         
   3   2   6       1051.99       1194.62        64.98 o                         
   4   2   6       1125.20       1088.97        71.00 o                         
   5   2   6        248.18        242.20        27.90 o                         
   6   2   6        235.24        247.85        62.43 o                         
   7   2   6       1204.44       1376.28       264.57 o                         
   8   2   6        364.41        435.99       168.55 o                         
   9   2   6        210.49        126.88        79.55 o                         
  -9   3   6          2.25        -19.97        73.31 o                         
  -8   3   6         26.05         64.42        57.80 o                         
  -7   3   6        413.09        405.06        62.70 o                         
  -6   3   6       2404.66       2539.87       165.16 o                         
  -5   3   6       1402.65       1564.33       107.41 o                         
  -4   3   6       1055.44       1021.63        55.27 o                         
  -3   3   6        810.52        766.05        52.75 o                         
  -2   3   6       1888.30       1988.51        91.57 o                         
  -1   3   6       2443.00       2380.80        98.63 o                         
   0   3   6      26388.60      27319.86      1060.04 o                         
   1   3   6       2480.77       2377.35        97.59 o                         
   2   3   6       1808.52       1874.37        90.67 o                         
   3   3   6        897.40        875.38        53.96 o                         
   4   3   6       1004.05       1063.80        81.93 o                         
   5   3   6       1440.23       1594.08       114.89 o                         
   6   3   6       2313.66       2707.87       206.71 o                         
   7   3   6        385.85        328.00       158.15 o                         
   8   3   6         27.59        109.92        68.72 o                         
   9   3   6          5.26        -25.54        72.25 o                         
  -8   4   6        740.67        647.91       103.44 o                         
  -7   4   6          7.29          9.19        48.92 o                         
  -6   4   6        989.08       1004.67        84.59 o                         
  -5   4   6        318.73        339.68        40.56 o                         
  -4   4   6        383.12        406.85        43.88 o                         
  -3   4   6       1572.24       1512.07        84.23 o                         
  -2   4   6       4944.23       5053.01       249.84 o                         
  -1   4   6        853.68        938.10        98.33 o                         
   0   4   6         42.16         48.69        18.33 o                         
   1   4   6        788.27        785.26        47.01 o                         
   2   4   6       5280.40       5163.44       224.86 o                         
   3   4   6       1402.93       1459.60       101.63 o                         
   4   4   6        500.60        546.30        55.33 o                         
   5   4   6        303.30        329.39        50.85 o                         
   6   4   6        996.56        995.82       151.56 o                         
   7   4   6          5.38        -28.43        49.64 o                         
   8   4   6        714.92        668.90       132.13 o                         
  -8   5   6         10.14         17.90        80.17 o                         
  -7   5   6        147.36        175.45        69.02 o                         
  -6   5   6       1727.05       1824.32       132.70 o                         
  -5   5   6        500.84        522.03        48.20 o                         
  -4   5   6        928.15        986.03        64.13 o                         
  -3   5   6        190.11        195.23        28.54 o                         
  -2   5   6        869.69        799.78        56.14 o                         
  -1   5   6       1315.08       1326.37        88.75 o                         
   0   5   6      11925.33      11898.36       572.32 o                         
   1   5   6       1375.13       1249.51        67.63 o                         
   2   5   6        855.11        900.66        72.50 o                         
   3   5   6        312.38        216.45       103.06 o                         
   4   5   6       1006.70        941.89       134.91 o                         
   5   5   6        571.71        527.24       132.60 o                         
   6   5   6       1757.79       1988.61       140.89 o                         
   7   5   6        161.41        227.38        64.74 o                         
   8   5   6          5.27        -65.71        66.43 o                         
  -8   6   6        322.60        329.06       106.18 o                         
  -7   6   6        423.07        466.59        69.12 o                         
  -6   6   6        302.90        335.66       110.48 o                         
  -5   6   6        560.18        535.70       121.54 o                         
  -4   6   6         47.37         27.43        25.69 o                         
  -3   6   6        578.05        584.73        36.48 o                         
  -2   6   6       1786.76       1767.65       126.89 o                         
  -1   6   6       2357.69       2299.27       136.64 o                         
   0   6   6        370.62        414.88        37.76 o                         
   1   6   6       2246.53       2162.91       120.31 o                         
   2   6   6       1629.76       1682.34       100.23 o                         
   3   6   6        592.96        594.17        61.11 o                         
   4   6   6         31.58         50.82        79.30 o                         
   5   6   6        436.39        540.54        71.36 o                         
   6   6   6        309.14         77.08       104.54 o                         
   7   6   6        432.35        441.09        76.92 o                         
   8   6   6        319.93        300.98        79.24 o                         
  -8   7   6        118.22         -6.47        77.75 o                         
  -7   7   6        483.20        321.01       130.60 o                         
  -6   7   6         53.93         81.19        49.93 o                         
  -5   7   6       1704.41       1784.54       125.97 o                         
  -4   7   6        838.10        950.10        85.65 o                         
  -3   7   6        598.63        636.16        50.27 o                         
  -2   7   6       1706.96       1658.47        97.95 o                         
  -1   7   6       3933.83       3758.07       220.25 o                         
   0   7   6        719.97        763.25        63.89 o                         
   1   7   6       3623.67       3721.63       220.09 o                         
   2   7   6       1745.51       1734.56       105.18 o                         
   3   7   6        612.20        574.32        53.91 o                         
   4   7   6        949.69       1062.80       105.42 o                         
   5   7   6       1573.60       1811.08       133.12 o                         
   6   7   6         52.54         14.46        46.31 o                         
   7   7   6        515.23        450.18        93.03 o                         
   8   7   6         94.29         79.01        68.35 o                         
  -7   8   6        511.83        435.10       178.49 o                         
  -6   8   6         86.79         69.32        56.68 o                         
  -5   8   6          8.82         17.90        48.72 o                         
  -4   8   6        898.13        818.25        93.19 o                         
  -3   8   6        454.76        499.61        75.81 o                         
  -2   8   6        233.44        201.21        66.31 o                         
  -1   8   6       1607.60       1558.69        91.94 o                         
   0   8   6       2435.30       2465.58       132.53 o                         
   1   8   6       1669.70       1747.33       163.52 o                         
   2   8   6        168.80        172.86        36.02 o                         
   3   8   6        394.46        370.33        50.08 o                         
   4   8   6        808.85        846.39        86.72 o                         
   5   8   6         21.97         25.80        40.10 o                         
   6   8   6         70.50         39.26        64.14 o                         
   7   8   6        577.65        418.60        87.98 o                         
  -7   9   6        307.74        282.85        95.61 o                         
  -6   9   6        250.44        230.75       114.47 o                         
  -5   9   6        780.05        701.07        79.28 o                         
  -4   9   6        422.35        326.18        61.72 o                         
  -3   9   6        489.77        517.79        67.54 o                         
  -2   9   6        489.29        553.12        70.17 o                         
  -1   9   6       3025.96       3323.63       207.37 o                         
   0   9   6       1039.73        958.99        66.83 o                         
   1   9   6       3350.79       3469.53       178.37 o                         
   2   9   6        573.17        584.66        52.78 o                         
   3   9   6        452.80        516.43        51.98 o                         
   4   9   6        382.97        365.93        58.37 o                         
   5   9   6        751.38        780.68        92.22 o                         
   6   9   6        300.72        339.24        76.80 o                         
   7   9   6        239.26        192.20        77.41 o                         
  -6  10   6         46.13         30.53        70.32 o                         
  -5  10   6         80.91        222.51        87.82 o                         
  -4  10   6        762.63        726.02        82.91 o                         
  -3  10   6        783.06        808.32        86.56 o                         
  -2  10   6        864.25        950.63        87.31 o                         
  -1  10   6         48.90         49.91        44.19 o                         
   0  10   6        131.69         83.40        47.06 o                         
   1  10   6         36.23         53.11        36.30 o                         
   2  10   6        797.42        868.96        69.46 o                         
   3  10   6        825.98        860.35        73.25 o                         
   4  10   6        795.10        815.65        66.01 o                         
   5  10   6         87.31         99.99        56.73 o                         
   6  10   6         44.94        -43.98        60.09 o                         
  -6  11   6        675.00        556.80       113.71 o                         
  -5  11   6        218.08        272.45        93.88 o                         
  -4  11   6         41.76         -0.81        64.40 o                         
  -2  11   6         33.18         -6.08        49.14 o                         
  -1  11   6        888.60       1162.21        98.58 o                         
   0  11   6       1851.63       2241.41       156.55 o                         
   1  11   6        813.70        903.20        89.29 o                         
   2  11   6         22.09         28.96        38.97 o                         
   3  11   6        999.90       1078.01        87.71 o                         
   4  11   6         32.79         95.84        48.02 o                         
   5  11   6        225.96        110.08        74.97 o                         
   6  11   6        603.64        735.68       104.20 o                         
  -5  12   6        414.90        324.23        94.03 o                         
  -4  12   6         39.08         34.38       117.32 o                         
  -3  12   6        175.45        -17.66       110.70 o                         
  -2  12   6        218.49        179.32        62.04 o                         
  -1  12   6        485.44        538.10        72.58 o                         
   0  12   6        153.84        116.24        59.43 o                         
   1  12   6        491.07        533.83        72.09 o                         
   2  12   6        217.19        289.62        81.28 o                         
   3  12   6        148.32        149.29        47.90 o                         
   4  12   6         40.13         17.06        49.13 o                         
   5  12   6        389.73        395.59        73.30 o                         
  -4  13   6        206.92        136.56       105.02 o                         
  -3  13   6        251.94         62.76        95.24 o                         
  -2  13   6        553.60        578.02       158.29 o                         
  -1  13   6         96.28         69.26        75.85 o                         
   0  13   6        774.94        757.86       101.11 o                         
   1  13   6         56.89        146.93        66.03 o                         
   2  13   6        621.69        633.63        80.58 o                         
   3  13   6        303.47        333.43        73.50 o                         
   4  13   6        191.80        151.49        64.97 o                         
  -2  14   6         20.56         27.12        95.24 o                         
  -1  14   6        247.74        270.18        78.57 o                         
   0  14   6        210.50        190.59        86.85 o                         
   1  14   6        167.62         68.29        81.66 o                         
   2  14   6         25.92        -17.44        66.57 o                         
   1   0   7       2072.35       2207.63       102.91 o                         
   2   0   7         11.67         46.62        17.53 o                         
   3   0   7      12607.62      12893.67       554.65 o                         
   4   0   7       2616.00       2697.04       141.30 o                         
   5   0   7         92.62        148.99        32.11 o                         
   6   0   7         15.87        -34.99        51.88 o                         
   7   0   7         66.89         43.26        50.47 o                         
   8   0   7        167.16         72.53        57.13 o                         
   9   0   7        161.97         14.80        81.27 o                         
  -8   1   7        129.50        231.14        74.34 o                         
  -7   1   7         28.52         -7.35        50.12 o                         
  -6   1   7        118.20        182.31        39.63 o                         
  -5   1   7       1971.47       1974.17       112.30 o                         
  -4   1   7       1985.34       2048.23        90.17 o                         
  -3   1   7       1147.07       1118.32        57.66 o                         
  -2   1   7       3977.30       4077.69       161.39 o                         
  -1   1   7       3808.25       3788.25       149.75 o                         
   0   1   7        327.81        372.20        32.25 o                         
   1   1   7       3492.06       3543.58       164.20 o                         
   2   1   7       3901.16       3858.42       198.11 o                         
   3   1   7       1119.99       1111.03        61.13 o                         
   4   1   7       1868.04       1986.41       108.57 o                         
   5   1   7       1780.64       1971.78       132.53 o                         
   6   1   7        144.54        202.42        52.65 o                         
   7   1   7         26.90        -61.78        70.21 o                         
   8   1   7        145.55        168.88        66.58 o                         
  -8   2   7        365.25        391.33        78.73 o                         
  -7   2   7        104.70         47.65        55.54 o                         
  -6   2   7        302.55        245.85        44.05 o                         
  -5   2   7       1142.77       1176.38        78.19 o                         
  -4   2   7       2479.08       2593.10       134.17 o                         
  -3   2   7       3332.46       3185.53       143.96 o                         
  -2   2   7       6010.39       6310.79       269.41 o                         
  -1   2   7        317.73        297.58        23.05 o                         
   0   2   7         29.69         31.22        18.94 o                         
   1   2   7        424.18        413.44        26.63 o                         
   2   2   7       5860.44       6045.93       270.59 o                         
   3   2   7       3058.63       3127.19       144.08 o                         
   4   2   7       2363.96       2607.35       138.50 o                         
   5   2   7       1096.49       1112.62        72.00 o                         
   6   2   7        277.41        288.53        59.32 o                         
   7   2   7        106.08        162.96        80.37 o                         
   8   2   7        290.38        222.13        97.20 o                         
  -8   3   7         82.98         19.10        65.56 o                         
  -7   3   7         94.16         79.17        45.67 o                         
  -6   3   7        144.21        148.51        46.54 o                         
  -5   3   7        311.62        335.02        42.47 o                         
  -4   3   7       3325.44       3278.23       170.51 o                         
  -3   3   7       3440.18       3540.24       190.98 o                         
  -2   3   7       3921.89       4043.58       174.25 o                         
  -1   3   7        183.98        148.91        26.19 o                         
   0   3   7       2567.66       2673.74       112.44 o                         
   1   3   7        320.62        242.85        27.23 o                         
   2   3   7       3736.20       3699.60       172.44 o                         
   3   3   7       4087.71       4301.54       197.63 o                         
   4   3   7       3362.70       3409.08       171.14 o                         
   5   3   7        340.79        318.78        50.87 o                         
   6   3   7        110.57        110.20        50.15 o                         
   7   3   7        111.63        193.47        63.62 o                         
   8   3   7         92.74        123.27       120.46 o                         
  -8   4   7        306.07        316.33        75.58 o                         
  -7   4   7          0.48         16.47        51.65 o                         
  -6   4   7        174.01        191.82        41.84 o                         
  -5   4   7        229.68        238.25        45.24 o                         
  -4   4   7       1631.31       1681.97        97.02 o                         
  -3   4   7        475.52        449.01        49.64 o                         
  -2   4   7       5123.60       5009.76       250.76 o                         
  -1   4   7       1472.34       1651.21       101.77 o                         
   0   4   7        409.27        412.74        31.27 o                         
   1   4   7       1411.16       1483.62        68.63 o                         
   2   4   7       5495.91       5266.79       254.31 o                         
   3   4   7        529.29        506.46        47.37 o                         
   4   4   7       1675.96       1783.19       235.86 o                         
   5   4   7        321.82        338.86        73.84 o                         
   6   4   7        169.72        141.41        75.99 o                         
   7   4   7          1.32         25.48        56.78 o                         
   8   4   7        332.31        292.37       105.97 o                         
  -8   5   7        115.89        186.34        81.72 o                         
  -7   5   7        420.72        400.19        63.72 o                         
  -6   5   7        141.96        126.92        52.37 o                         
  -5   5   7        737.14        820.18        59.13 o                         
  -4   5   7        960.87        910.62        74.37 o                         
  -3   5   7       3501.52       3383.64       192.26 o                         
  -2   5   7       1040.29       1019.09        68.39 o                         
  -1   5   7       2681.96       2830.40       164.29 o                         
   0   5   7         43.68         21.86        23.46 o                         
   1   5   7       2710.31       2606.01       164.99 o                         
   2   5   7       1173.24       1187.22        98.66 o                         
   3   5   7       3018.37       3155.87       168.07 o                         
   4   5   7        825.86        977.88        84.67 o                         
   5   5   7        673.56        362.13       182.67 o                         
   6   5   7        128.24         87.69        51.30 o                         
   7   5   7        419.41        256.17       161.04 o                         
   8   5   7        115.31         68.38        98.57 o                         
  -8   6   7          1.44        -59.38        76.18 o                         
  -7   6   7         44.19         -1.82        54.95 o                         
  -6   6   7         28.45        -15.03        51.34 o                         
  -5   6   7        807.36        680.50       156.98 o                         
  -4   6   7       1286.01       1185.34        76.60 o                         
  -3   6   7       2460.85       2554.94       133.73 o                         
  -2   6   7       1785.73       1762.80       100.72 o                         
  -1   6   7        136.96        133.32        32.21 o                         
   0   6   7        334.88        315.17        35.24 o                         
   1   6   7         93.71         99.04        25.15 o                         
   2   6   7       1703.17       1712.94       103.91 o                         
   3   6   7       2456.81       2486.07       160.26 o                         
   4   6   7       1210.93       1185.96        97.83 o                         
   5   6   7        828.84        789.71        75.38 o                         
   6   6   7         27.44        -10.50        52.08 o                         
   7   6   7         41.96         51.52        84.38 o                         
   8   6   7          6.76         47.00        81.05 o                         
  -7   7   7         30.70         -8.81        64.68 o                         
  -6   7   7        224.98        245.22        68.70 o                         
  -5   7   7        875.10        967.51        88.27 o                         
  -4   7   7       1205.04       1179.67        97.72 o                         
  -3   7   7        241.93        212.02        36.01 o                         
  -2   7   7       2072.82       2097.86       132.63 o                         
  -1   7   7       2876.97       2972.01       175.14 o                         
   0   7   7          1.57        -28.59        28.59 o                         
   1   7   7       2750.41       2766.83       173.61 o                         
   2   7   7       2071.94       1969.18       114.86 o                         
   3   7   7        282.93        277.63        45.77 o                         
   4   7   7       1180.26       1300.17       103.39 o                         
   5   7   7        820.64        929.52        90.97 o                         
   6   7   7        252.59        196.52        64.39 o                         
   7   7   7         45.71         62.47        65.03 o                         
  -7   8   7        114.42         58.03        84.31 o                         
  -6   8   7        174.15        119.41        57.85 o                         
  -5   8   7         47.07         43.64        50.80 o                         
  -4   8   7        274.46        192.05        54.19 o                         
  -3   8   7       4337.83       4832.90       303.27 o                         
  -2   8   7         73.22         37.32        39.98 o                         
  -1   8   7        508.08        514.75        43.91 o                         
   0   8   7       1536.06       1694.56       117.22 o                         
   1   8   7        429.72        357.06        54.20 o                         
   2   8   7        126.86         62.56        49.77 o                         
   3   8   7       4441.54       4747.95       242.91 o                         
   4   8   7        233.14        213.71        51.15 o                         
   5   8   7         38.12        -17.54        50.95 o                         
   6   8   7        207.33        236.02        60.01 o                         
   7   8   7        119.97        167.59        86.40 o                         
  -7   9   7         16.74        -10.16        89.09 o                         
  -6   9   7         89.30         99.36        80.82 o                         
  -5   9   7        487.09        403.19       103.58 o                         
  -4   9   7       1007.02        972.93       140.46 o                         
  -3   9   7         90.61         27.17        52.85 o                         
  -2   9   7       1012.57       1336.02       112.55 o                         
  -1   9   7        127.66        164.56        47.18 o                         
   0   9   7         42.45         53.62        31.59 o                         
   1   9   7        115.55        102.19        37.94 o                         
   2   9   7       1034.25       1130.92        77.41 o                         
   3   9   7         89.63        105.98        40.11 o                         
   4   9   7       1089.39       1111.68       163.64 o                         
   5   9   7        581.21        605.37       125.85 o                         
   6   9   7        118.03         68.39       104.44 o                         
   7   9   7         20.41         11.28        72.19 o                         
  -6  10   7        303.08        338.58        96.81 o                         
  -5  10   7        108.91         70.87        76.81 o                         
  -4  10   7        366.88        383.43        70.71 o                         
  -3  10   7        226.33        298.66        84.23 o                         
  -2  10   7        537.75        521.99        71.55 o                         
  -1  10   7        724.42        727.49       124.50 o                         
   0  10   7        393.48        452.30        65.62 o                         
   1  10   7        687.92        752.85        63.70 o                         
   2  10   7        469.35        522.03        57.34 o                         
   3  10   7        217.87        140.36        48.11 o                         
   4  10   7        436.29        374.26        85.68 o                         
   5  10   7        127.48        134.19        53.80 o                         
   6  10   7        295.54        170.23        88.61 o                         
  -5  11   7         20.02        -55.82        70.80 o                         
  -4  11   7        330.61        379.25       150.42 o                         
  -3  11   7        363.49        401.64       190.47 o                         
  -2  11   7       1234.40       1439.49       146.07 o                         
  -1  11   7         67.64        114.06        55.38 o                         
   0  11   7        220.30        227.92        58.71 o                         
   1  11   7         63.54        135.73        50.16 o                         
   2  11   7       1135.74       1248.99        94.38 o                         
   3  11   7        423.83        477.52        57.67 o                         
   4  11   7        310.91        322.55        55.97 o                         
   5  11   7         19.84         19.95        56.45 o                         
  -4  12   7        132.17         19.24        90.51 o                         
  -3  12   7        197.09        230.82       104.07 o                         
  -2  12   7        517.80        560.68       148.23 o                         
  -1  12   7        150.28        161.30        64.11 o                         
   0  12   7        100.48          8.73        52.75 o                         
   1  12   7        156.49        253.77        65.86 o                         
   2  12   7        566.99        495.29        85.95 o                         
   3  12   7        223.63        231.74        68.86 o                         
   4  12   7        160.10        152.87        57.11 o                         
  -3  13   7        227.55        113.22       133.09 o                         
  -2  13   7          1.35        -70.96       112.90 o                         
  -1  13   7        572.86        459.53        98.68 o                         
   0  13   7         66.41         59.45        62.93 o                         
   1  13   7        476.17        529.01        83.36 o                         
   2  13   7          0.93         24.59        65.34 o                         
   3  13   7        208.62        197.45        73.89 o                         
  -2  14   7        118.22         32.17       128.99 o                         
  -1  14   7         64.55         79.27        86.71 o                         
   0  14   7        484.32        528.01       110.78 o                         
   1  14   7         76.14        141.31        77.76 o                         
   2  14   7         90.14         58.66        69.19 o                         
   0   0   8       4758.08       4672.56       328.56 o                         
   1   0   8       5670.43       5697.33       226.37 o                         
   2   0   8       1579.94       1600.41        91.57 o                         
   3   0   8         49.74         81.92        28.69 o                         
   4   0   8       2308.21       2303.67       111.98 o                         
   5   0   8        580.10        572.97        58.94 o                         
   6   0   8       1193.70       1242.09       132.03 o                         
   7   0   8        580.83        539.50        79.11 o                         
   8   0   8        155.91         91.43        73.01 o                         
  -8   1   8        316.10        318.69        83.88 o                         
  -7   1   8        121.28         75.57        59.34 o                         
  -6   1   8        795.25        767.36        65.86 o                         
  -5   1   8        454.13        488.03        40.52 o                         
  -4   1   8        222.34        176.58        26.29 o                         
  -3   1   8       4755.45       4889.71       212.75 o                         
  -2   1   8        646.18        649.07        36.01 o                         
  -1   1   8        326.79        260.38        30.41 o                         
   0   1   8        477.45        494.90        34.59 o                         
   1   1   8        575.62        572.63        35.63 o                         
   2   1   8        566.50        567.72        47.37 o                         
   3   1   8       4597.75       4736.43       214.23 o                         
   4   1   8        255.25        234.72        30.99 o                         
   5   1   8        478.73        539.72        44.10 o                         
   6   1   8        669.25        824.83       155.81 o                         
   7   1   8        110.35        101.76        69.19 o                         
   8   1   8        392.24        430.98        87.53 o                         
  -8   2   8         79.21        -25.30        67.33 o                         
  -7   2   8        289.88        360.20        69.21 o                         
  -6   2   8        619.15        600.89        51.03 o                         
  -5   2   8       1013.60       1086.11        76.31 o                         
  -4   2   8       1866.96       2048.29        90.58 o                         
  -3   2   8        249.47        250.10        26.31 o                         
  -2   2   8       5055.86       4936.10       198.42 o                         
  -1   2   8       4024.82       4119.56       160.25 o                         
   0   2   8       5170.55       5043.68       248.52 o                         
   1   2   8       3929.54       3724.77       159.93 o                         
   2   2   8       5147.23       4872.95       240.01 o                         
   3   2   8        263.95        262.66        28.80 o                         
   4   2   8       1868.68       1958.87       100.61 o                         
   5   2   8       1100.19       1162.57        76.79 o                         
   6   2   8        619.98        608.32        72.56 o                         
   7   2   8        332.95        374.87       122.35 o                         
   8   2   8         86.76        195.62        96.63 o                         
  -8   3   8        134.97        126.13        64.16 o                         
  -7   3   8        216.26         69.78        48.86 o                         
  -6   3   8       1088.09       1237.49        81.54 o                         
  -5   3   8        211.46        167.61        39.19 o                         
  -4   3   8        540.65        631.68        59.91 o                         
  -3   3   8        382.25        395.39        35.43 o                         
  -2   3   8       2660.38       2619.05       119.69 o                         
  -1   3   8       1555.53       1455.01        84.44 o                         
   0   3   8       5569.31       5639.82       247.67 o                         
   1   3   8       1525.53       1496.11        86.04 o                         
   2   3   8       2589.34       2523.23       120.87 o                         
   3   3   8        521.61        562.71        41.23 o                         
   4   3   8        387.43        441.23        39.87 o                         
   5   3   8        231.58        139.50        56.36 o                         
   6   3   8       1229.15       1480.72       114.84 o                         
   7   3   8        263.84        297.24       108.85 o                         
   8   3   8        113.00        190.38       136.38 o                         
  -8   4   8        113.73        123.64        70.63 o                         
  -7   4   8        189.14        108.98        56.28 o                         
  -6   4   8          9.83          8.32        38.92 o                         
  -5   4   8       1941.34       2179.15       123.56 o                         
  -4   4   8       1478.78       1614.84        94.97 o                         
  -3   4   8       2047.41       1988.96       109.58 o                         
  -2   4   8       2934.23       2898.97       155.18 o                         
  -1   4   8       3368.98       3265.24       167.26 o                         
   0   4   8        132.27        141.82        19.60 o                         
   1   4   8       3508.39       3218.43       186.11 o                         
   2   4   8       3019.14       3293.34       163.02 o                         
   3   4   8       1844.80       1891.90        97.37 o                         
   4   4   8       1364.60       1440.46       113.78 o                         
   5   4   8       1877.17       2169.67       151.69 o                         
   6   4   8         16.05        -24.64        48.49 o                         
   7   4   8        213.62        248.96        69.95 o                         
   8   4   8        133.12         45.93        96.81 o                         
  -8   5   8         18.25         64.82       111.94 o                         
  -7   5   8        425.19        329.72        67.04 o                         
  -6   5   8        733.89        852.82        91.52 o                         
  -5   5   8        339.50        393.68        47.15 o                         
  -4   5   8        146.59        110.00        39.87 o                         
  -3   5   8       1075.01       1100.05        72.80 o                         
  -2   5   8        262.50        260.92        35.24 o                         
  -1   5   8        392.43        377.93        39.28 o                         
   0   5   8       1179.38       1224.50        90.53 o                         
   1   5   8        462.31        476.10        35.74 o                         
   2   5   8        323.04        327.53        45.12 o                         
   3   5   8       1047.94       1131.98       109.88 o                         
   4   5   8        229.69        244.77        47.21 o                         
   5   5   8        315.32        327.57        59.09 o                         
   6   5   8        680.17        564.24       140.54 o                         
   7   5   8        443.17        302.25        72.95 o                         
   8   5   8         17.85         45.70       101.80 o                         
  -7   6   8        547.95        667.80        82.71 o                         
  -6   6   8        219.08        173.02        56.56 o                         
  -5   6   8        889.86        873.99        85.14 o                         
  -4   6   8        137.14        104.00        36.56 o                         
  -3   6   8        330.77        274.88        37.68 o                         
  -2   6   8        556.82        539.95        55.99 o                         
  -1   6   8       4449.07       4438.17       231.41 o                         
   0   6   8       1914.61       1825.08       101.71 o                         
   1   6   8       4576.01       4816.82       231.06 o                         
   2   6   8        619.14        638.54        58.07 o                         
   3   6   8        555.23        415.80       119.71 o                         
   4   6   8         85.33        157.08        44.10 o                         
   5   6   8        887.17        923.26        93.13 o                         
   6   6   8        223.20        193.67        61.58 o                         
   7   6   8        502.88        394.31       240.26 o                         
  -7   7   8        170.45         69.55        62.10 o                         
  -6   7   8        158.04        218.39        62.68 o                         
  -5   7   8        702.78        704.71        81.61 o                         
  -4   7   8         66.98         90.30        47.31 o                         
  -3   7   8       1061.69       1073.92        76.52 o                         
  -2   7   8        401.88        394.16        61.09 o                         
  -1   7   8       1098.03        970.70        82.46 o                         
   0   7   8        362.27        299.87        47.58 o                         
   1   7   8       1056.88       1115.48       150.39 o                         
   2   7   8        336.90        379.43        48.74 o                         
   3   7   8       1067.03       1096.41       117.62 o                         
   4   7   8         68.87         70.06        45.88 o                         
   5   7   8        688.21        691.53        83.73 o                         
   6   7   8        130.02        174.86        71.23 o                         
   7   7   8        165.17        -12.06        92.35 o                         
  -7   8   8         36.14         90.24        71.66 o                         
  -6   8   8        445.70        411.58       126.11 o                         
  -5   8   8        261.25        285.83        60.36 o                         
  -4   8   8        685.95        603.93        78.99 o                         
  -3   8   8        461.88        469.66        54.66 o                         
  -2   8   8        291.42        287.14        80.16 o                         
  -1   8   8       1256.54       1402.11       105.27 o                         
   0   8   8       1467.67       1396.58       114.44 o                         
   1   8   8       1209.24       1260.99       112.00 o                         
   2   8   8        336.16        325.76        57.86 o                         
   3   8   8        408.33        418.77        54.33 o                         
   4   8   8        744.76        774.00        85.98 o                         
   5   8   8        278.94        253.27        55.10 o                         
   6   8   8        487.98        558.59        88.32 o                         
   7   8   8         45.96         92.03        82.05 o                         
  -6   9   8        309.18        172.97        86.01 o                         
  -5   9   8         84.61         97.53        63.60 o                         
  -4   9   8         73.42         56.78        55.08 o                         
  -3   9   8        404.60        221.34        87.72 o                         
  -2   9   8        416.88        426.53        79.57 o                         
  -1   9   8          4.63        -29.44        46.66 o                         
   0   9   8       1322.63       1494.99        97.14 o                         
   1   9   8          8.43         21.61        42.86 o                         
   2   9   8        413.92        428.78        58.75 o                         
   3   9   8        355.79        311.56        63.27 o                         
   4   9   8         82.54         22.03        49.89 o                         
   5   9   8         83.09         22.75        50.94 o                         
   6   9   8        285.36        181.16        64.79 o                         
  -6  10   8        344.66        454.11       147.28 o                         
  -5  10   8        155.25        238.72        84.67 o                         
  -4  10   8        722.40        671.84       163.19 o                         
  -3  10   8        165.14        140.18        82.29 o                         
  -2  10   8       1566.18       1877.02       136.43 o                         
  -1  10   8        141.42         70.15        47.47 o                         
   0  10   8       1094.80       1281.73       110.80 o                         
   1  10   8        126.29        126.05        41.30 o                         
   2  10   8       1503.59       1675.64       112.66 o                         
   3  10   8        163.48        191.11        48.26 o                         
   4  10   8        707.41        469.21        73.34 o                         
   5  10   8        152.39         78.90        54.28 o                         
   6  10   8        266.35        205.32        67.80 o                         
  -5  11   8         28.13        179.73       129.93 o                         
  -4  11   8        157.86        101.55       114.17 o                         
  -3  11   8         72.82         14.57        83.56 o                         
  -2  11   8        290.74        260.10        65.22 o                         
  -1  11   8        281.55        253.11        62.24 o                         
   0  11   8        351.89        333.59        67.76 o                         
   1  11   8        307.89        285.85        66.91 o                         
   2  11   8        296.36        245.19        66.96 o                         
   3  11   8         45.48          9.81        51.98 o                         
   4  11   8        129.35         42.68        50.21 o                         
   5  11   8         25.17        -26.13        58.07 o                         
  -4  12   8         67.45          1.89       128.04 o                         
  -3  12   8        105.25        -19.87       117.64 o                         
  -2  12   8        578.74        695.76       113.92 o                         
  -1  12   8        759.89        895.61        94.91 o                         
   0  12   8        118.65        111.34        63.36 o                         
   1  12   8        686.28        607.51       118.74 o                         
   2  12   8        607.55        765.32       149.17 o                         
   3  12   8        119.56        164.97        69.05 o                         
   4  12   8         91.83         61.14        49.05 o                         
  -3  13   8        191.50        101.24       132.14 o                         
  -2  13   8         19.33        -51.09        84.21 o                         
  -1  13   8        267.67        256.86        81.52 o                         
   0  13   8        114.12         65.90        65.96 o                         
   1  13   8        226.91        185.23        72.38 o                         
   2  13   8         18.51        -20.79        66.13 o                         
   3  13   8        194.40        187.70        75.96 o                         
   0  14   8        108.51        -13.69        81.83 o                         
   1   0   9       6784.75       6664.10       285.77 o                         
   2   0   9         10.81         30.42        23.29 o                         
   3   0   9        885.41        915.43        65.09 o                         
   4   0   9         46.38         56.61        28.35 o                         
   5   0   9       1496.45       1548.13        87.20 o                         
   6   0   9        108.77         53.85        41.54 o                         
   7   0   9        263.23        246.80        59.37 o                         
   8   0   9         57.84        114.12        74.68 o                         
  -8   1   9        159.20        122.23        66.49 o                         
  -7   1   9        731.16        692.69        73.48 o                         
  -6   1   9        196.87        192.44        48.35 o                         
  -5   1   9        320.08        294.66        35.63 o                         
  -4   1   9        748.97        706.16        44.76 o                         
  -3   1   9        138.64        187.62        23.58 o                         
  -2   1   9       2686.56       2731.65       115.85 o                         
  -1   1   9       3242.23       3042.90       129.34 o                         
   0   1   9       2283.14       2383.47       111.69 o                         
   1   1   9       3529.00       3350.76       132.03 o                         
   2   1   9       2806.14       2756.87       130.16 o                         
   3   1   9        165.44         88.10        32.09 o                         
   4   1   9        660.51        646.51        50.87 o                         
   5   1   9        423.45        444.06        52.03 o                         
   6   1   9        220.63        248.21        52.03 o                         
   7   1   9        717.29        645.19       111.62 o                         
   8   1   9        149.05        100.88        77.52 o                         
  -8   2   9        104.19         52.78        61.93 o                         
  -7   2   9        190.56        168.43        55.48 o                         
  -6   2   9        848.24        910.68        70.70 o                         
  -5   2   9        947.51        995.78        63.71 o                         
  -4   2   9        273.98        215.79        44.63 o                         
  -3   2   9          6.11        -12.62        18.23 o                         
  -2   2   9        297.96        294.62        31.17 o                         
  -1   2   9       1582.38       1417.99        74.85 o                         
   0   2   9       3273.62       3302.17       179.15 o                         
   1   2   9       1693.76       1514.77        74.77 o                         
   2   2   9        261.04        234.26        29.40 o                         
   3   2   9          5.91         -2.62        23.06 o                         
   4   2   9        209.97        164.99        31.54 o                         
   5   2   9        886.31        894.91        75.34 o                         
   6   2   9        796.68       1166.92        85.90 o                         
   7   2   9        197.33        199.82        81.71 o                         
   8   2   9        107.90        137.28        99.63 o                         
  -8   3   9        266.52        125.27        75.02 o                         
  -7   3   9        114.94         65.54        51.40 o                         
  -6   3   9        237.48        261.62        41.78 o                         
  -5   3   9        152.01        141.24        35.83 o                         
  -4   3   9       1147.06       1341.71        98.52 o                         
  -3   3   9        988.83        892.93        78.70 o                         
  -2   3   9       3050.69       3041.56       125.75 o                         
  -1   3   9       2293.79       2328.13       105.05 o                         
   0   3   9        381.74        311.88        78.62 o                         
   1   3   9       2190.62       2037.19       139.69 o                         
   2   3   9       2958.24       3044.77       156.92 o                         
   3   3   9        993.11       1050.55        62.83 o                         
   4   3   9       1232.67       1291.34       135.68 o                         
   5   3   9         77.55        106.08        42.49 o                         
   6   3   9        165.65        176.19        50.33 o                         
   7   3   9        145.92         85.93        65.53 o                         
   8   3   9        262.79        188.38        92.52 o                         
  -8   4   9          9.36          7.16        88.20 o                         
  -7   4   9         99.51        108.96        61.11 o                         
  -6   4   9       1410.51       1492.29       102.93 o                         
  -5   4   9        182.68        134.52        50.79 o                         
  -4   4   9        155.41        192.57        38.02 o                         
  -3   4   9        289.96        307.04        39.41 o                         
  -2   4   9         40.96         35.70        21.05 o                         
  -1   4   9        121.95         79.15        21.27 o                         
   0   4   9      10349.57      10163.94       492.82 o                         
   1   4   9        124.17        160.21        32.09 o                         
   2   4   9         35.99         55.75        28.14 o                         
   3   4   9        255.75        253.31        40.47 o                         
   4   4   9        173.97        253.23        47.48 o                         
   5   4   9        150.38        112.88        51.98 o                         
   6   4   9       1539.69       1784.82       150.97 o                         
   7   4   9         89.51         53.52        56.77 o                         
   8   4   9          4.83        -18.77        86.53 o                         
  -7   5   9        216.24        168.11        61.92 o                         
  -6   5   9        166.59         79.80        55.38 o                         
  -5   5   9        761.48        673.89        78.49 o                         
  -4   5   9        137.01        131.39        38.41 o                         
  -3   5   9        756.64        695.82        58.13 o                         
  -2   5   9       2176.35       2321.29       145.05 o                         
  -1   5   9       1622.89       1489.89        91.14 o                         
   0   5   9        852.27        741.13        61.06 o                         
   1   5   9       1643.93       1683.46       110.32 o                         
   2   5   9       2250.15       1961.56       135.18 o                         
   3   5   9        707.32        750.99        65.07 o                         
   4   5   9        150.72        216.05        46.38 o                         
   5   5   9        851.40       1004.70        79.42 o                         
   6   5   9        187.96        201.99        56.63 o                         
   7   5   9        223.58        231.86        75.92 o                         
  -7   6   9        198.20        250.23        88.55 o                         
  -6   6   9        556.62        431.72        80.12 o                         
  -5   6   9       1129.07       1259.82       110.53 o                         
  -4   6   9        132.38        152.46        51.98 o                         
  -3   6   9        649.47        697.57        69.51 o                         
  -2   6   9        581.03        594.21        62.42 o                         
  -1   6   9       1167.71       1196.48        94.65 o                         
   0   6   9       2966.11       3036.36       160.38 o                         
   1   6   9       1287.19       1327.18       100.54 o                         
   2   6   9        583.42        678.57        61.21 o                         
   3   6   9        615.18        689.28        85.80 o                         
   4   6   9        104.27        164.45        50.25 o                         
   5   6   9       1170.33       1227.06        95.83 o                         
   6   6   9        509.87        500.73        73.08 o                         
   7   6   9        224.95        178.75        78.41 o                         
  -7   7   9        313.05        205.44        91.90 o                         
  -6   7   9         36.79        -87.38        93.81 o                         
  -5   7   9        224.68        194.35        62.96 o                         
  -4   7   9        199.80        218.86        58.40 o                         
  -3   7   9        661.17        646.81       135.94 o                         
  -2   7   9        709.16        742.32        81.39 o                         
  -1   7   9       2207.23       2161.73       151.96 o                         
   0   7   9         16.41         -0.47        35.11 o                         
   1   7   9       2389.19       2605.38       154.84 o                         
   2   7   9        666.06        627.59        97.68 o                         
   3   7   9        719.16        567.20       130.94 o                         
   4   7   9        179.59        174.08        49.55 o                         
   5   7   9        206.90        279.60        61.16 o                         
   6   7   9         32.65         73.56        56.83 o                         
   7   7   9        313.18        277.24        79.80 o                         
  -6   8   9         89.38         54.43        81.19 o                         
  -5   8   9        512.27        453.82        97.11 o                         
  -4   8   9        269.88        251.61        62.06 o                         
  -3   8   9        409.51        514.51        98.24 o                         
  -2   8   9        277.49        402.37       117.78 o                         
  -1   8   9       1953.93       1997.11       135.40 o                         
   0   8   9        524.51        547.00        63.32 o                         
   1   8   9       1851.34       1909.96       135.67 o                         
   2   8   9        209.09        238.67        47.60 o                         
   3   8   9        401.08        429.85        61.31 o                         
   4   8   9        284.07        294.79        72.19 o                         
   5   8   9        516.55        393.26        68.21 o                         
   6   8   9         84.00        190.87        58.09 o                         
  -6   9   9          0.80         -3.74        83.93 o                         
  -5   9   9         53.58         56.16        86.23 o                         
  -4   9   9        862.25       1048.45       193.47 o                         
  -3   9   9        153.90        100.13        80.82 o                         
  -2   9   9        934.14        977.66        93.71 o                         
  -1   9   9        608.45        572.55        94.69 o                         
   0   9   9       1002.43       1041.85       119.80 o                         
   1   9   9        578.06        606.27        70.77 o                         
   2   9   9        963.64       1056.46       158.48 o                         
   3   9   9        148.93         95.38        47.57 o                         
   4   9   9        944.53       1116.21       196.81 o                         
   5   9   9         46.18         96.51        56.36 o                         
   6   9   9          2.21          0.32        61.05 o                         
  -5  10   9         49.89        115.24        95.17 o                         
  -4  10   9         48.94        -19.85        83.25 o                         
  -3  10   9        184.54        151.03        79.13 o                         
  -2  10   9        272.18        200.79        64.25 o                         
  -1  10   9        118.83        143.27        59.74 o                         
   0  10   9       1327.32       1482.20       122.23 o                         
   1  10   9        126.69        168.76        61.50 o                         
   2  10   9        227.04        241.70        55.89 o                         
   3  10   9        182.14        232.24        52.69 o                         
   4  10   9         46.41         42.04        47.02 o                         
   5  10   9         70.31         37.24        54.91 o                         
  -4  11   9        409.84        517.15       146.33 o                         
  -3  11   9        352.11        395.07       111.79 o                         
  -2  11   9        666.14        421.02       112.51 o                         
  -1  11   9        205.97        167.91        65.90 o                         
   0  11   9         10.99         14.98        55.53 o                         
   1  11   9        205.63        142.83        65.37 o                         
   2  11   9        668.28        623.72        80.42 o                         
   3  11   9        346.90        223.41        75.83 o                         
   4  11   9        423.63        362.21        68.91 o                         
  -3  12   9        388.62        325.75       142.87 o                         
  -2  12   9         46.38         74.29        90.80 o                         
  -1  12   9         68.32         34.45        80.78 o                         
   0  12   9        718.03        732.71        94.37 o                         
   1  12   9         77.31        119.14        67.01 o                         
   2  12   9         41.47         48.25        66.22 o                         
   3  12   9        354.87        428.50        86.16 o                         
  -2  13   9         32.48        101.24       132.14 o                         
  -1  13   9        451.62        535.42        90.98 o                         
   0  13   9         42.49         92.05        72.55 o                         
   1  13   9        484.33        485.10        88.94 o                         
   2  13   9         40.75        -31.43        70.14 o                         
   0   0  10         27.33         12.62        45.66 o                         
   1   0  10       2302.54       2418.77       132.94 o                         
   2   0  10          6.07         14.26        23.36 o                         
   3   0  10       1505.81       1556.03        85.99 o                         
   4   0  10          2.84        -20.48        20.48 o                         
   5   0  10       2206.87       2303.87       117.30 o                         
   6   0  10         38.65        -10.39        38.71 o                         
   7   0  10          2.47        -21.76        51.88 o                         
   8   0  10         36.65        -60.99        60.99 o                         
  -8   1  10          0.07        -12.58        72.50 o                         
  -7   1  10         94.04         49.04        50.36 o                         
  -6   1  10         48.95         -4.96        42.78 o                         
  -5   1  10         65.86         77.34        29.99 o                         
  -4   1  10       1066.82       1035.34        58.82 o                         
  -3   1  10       6681.58       6903.84       274.65 o                         
  -2   1  10       1418.16       1425.52        73.62 o                         
  -1   1  10        745.33        728.63        69.00 o                         
   0   1  10        187.73        209.61        25.94 o                         
   1   1  10        622.05        727.97        49.87 o                         
   2   1  10       1286.08       1384.30        79.02 o                         
   3   1  10       6468.15       6674.17       340.88 o                         
   4   1  10       1061.71       1129.65        69.46 o                         
   5   1  10         56.62         42.15        36.35 o                         
   6   1  10         49.77         72.82        49.52 o                         
   7   1  10        122.07        154.60        71.61 o                         
   8   1  10          7.82        -27.53        63.85 o                         
  -8   2  10         15.20         73.25        80.01 o                         
  -7   2  10         57.13         96.41        53.69 o                         
  -6   2  10         60.08         13.68        37.37 o                         
  -5   2  10        705.12        741.84        56.95 o                         
  -4   2  10       1463.76       1525.51        77.40 o                         
  -3   2  10        186.00        166.91        25.95 o                         
  -2   2  10        170.12        181.77        27.31 o                         
  -1   2  10        665.61        638.82        80.47 o                         
   0   2  10        167.35        150.42        27.73 o                         
   1   2  10        501.40        481.27        46.61 o                         
   2   2  10        263.35        272.87        29.58 o                         
   3   2  10        278.46        284.20        42.56 o                         
   4   2  10       1577.40       1543.19        99.22 o                         
   5   2  10        782.27        821.91        70.98 o                         
   6   2  10         78.12         67.53        48.65 o                         
   7   2  10         61.47         36.66        57.63 o                         
   8   2  10         10.64         80.82        78.81 o                         
  -7   3  10         38.26         -4.80        62.37 o                         
  -6   3  10         16.56         47.84        40.44 o                         
  -5   3  10        107.39        138.83        36.40 o                         
  -4   3  10       1459.63       1551.32        84.31 o                         
  -3   3  10        669.95        598.79        41.96 o                         
  -2   3  10       2774.31       2685.82       129.74 o                         
  -1   3  10        138.22        111.07        36.48 o                         
   0   3  10        322.42        272.23        40.89 o                         
   1   3  10        248.65        316.04        45.43 o                         
   2   3  10       2968.50       2914.39       133.34 o                         
   3   3  10        738.61        838.84        58.02 o                         
   4   3  10       1429.62       1495.24        88.07 o                         
   5   3  10        109.97        110.74        55.30 o                         
   6   3  10         10.45        -40.84        50.68 o                         
   7   3  10         30.38         37.37        54.00 o                         
  -7   4  10        120.28        101.83       203.56 o                         
  -6   4  10         99.38        -24.02        45.22 o                         
  -5   4  10         62.91         49.38        34.29 o                         
  -4   4  10       2398.47       2394.15       156.17 o                         
  -3   4  10        295.07        304.48        41.79 o                         
  -2   4  10       2298.99       2308.93       127.40 o                         
  -1   4  10         86.53         76.15        15.02 o                         
   0   4  10         21.02         52.22        33.28 o                         
   1   4  10        109.76        114.61        43.88 o                         
   2   4  10       2159.59       2182.46       111.31 o                         
   3   4  10        295.87        340.83        40.05 o                         
   4   4  10       2316.36       2298.06       146.43 o                         
   5   4  10         64.79         78.31        46.19 o                         
   6   4  10         84.46         30.95        51.06 o                         
   7   4  10        123.10         48.79        63.16 o                         
  -7   5  10         11.43        -22.18        63.13 o                         
  -6   5  10          6.91         70.18        70.90 o                         
  -5   5  10         24.43         -7.43        58.71 o                         
  -4   5  10       1304.77       1246.40        87.60 o                         
  -3   5  10       1052.24        969.81        71.32 o                         
  -2   5  10       3421.05       3580.28       202.16 o                         
  -1   5  10        304.93        291.63        48.37 o                         
   0   5  10         92.67         72.92        37.59 o                         
   1   5  10        285.75        298.37        50.83 o                         
   2   5  10       3409.78       3034.38       183.84 o                         
   3   5  10        912.55        914.45       115.52 o                         
   4   5  10       1288.86       1277.72       100.45 o                         
   5   5  10         37.78        -45.32        45.32 o                         
   6   5  10          5.94         29.22        52.04 o                         
   7   5  10         10.66        -27.15        62.85 o                         
  -7   6  10        168.28        160.72        94.27 o                         
  -6   6  10        144.36        204.40       119.20 o                         
  -5   6  10        353.41        396.97        93.20 o                         
  -4   6  10        758.37        805.86       109.16 o                         
  -3   6  10        118.90         67.50        45.07 o                         
  -2   6  10        199.89        165.12        47.50 o                         
  -1   6  10       1519.32       1492.20       110.56 o                         
   0   6  10          7.43         26.02        34.72 o                         
   1   6  10       1371.15       1471.62       112.63 o                         
   2   6  10        258.09        119.02        64.59 o                         
   3   6  10        145.28        124.37        46.71 o                         
   4   6  10        763.06        728.13        72.82 o                         
   5   6  10        370.80        425.82        66.02 o                         
   6   6  10        114.05         89.97        61.59 o                         
   7   6  10        138.34        131.05        65.42 o                         
  -6   7  10         37.77         27.52       103.76 o                         
  -5   7  10         13.26        -29.99        74.91 o                         
  -4   7  10        522.94        556.17       101.18 o                         
  -3   7  10       3664.79       4146.55       303.65 o                         
  -2   7  10        193.56        224.82        49.82 o                         
  -1   7  10          7.45         15.12        43.72 o                         
   0   7  10        561.98        672.44        70.17 o                         
   1   7  10          3.88        -13.15        38.93 o                         
   2   7  10        180.89        123.83        44.37 o                         
   3   7  10       3780.32       3775.38       249.06 o                         
   4   7  10        516.54        518.19        65.50 o                         
   5   7  10         11.48         25.75        51.50 o                         
   6   7  10         34.36         72.19        63.89 o                         
  -6   8  10         75.57         37.35        86.23 o                         
  -5   8  10        771.23        806.27       127.66 o                         
  -4   8  10         87.84         90.74        86.54 o                         
  -3   8  10        233.40        114.36       150.10 o                         
  -2   8  10        131.08         14.51        75.11 o                         
  -1   8  10        767.17        780.35       113.13 o                         
   0   8  10         62.54         74.55        46.08 o                         
   1   8  10        927.23        965.11       101.56 o                         
   2   8  10        197.99        149.14        54.08 o                         
   3   8  10        234.34        145.81        53.77 o                         
   4   8  10         98.82         94.69        56.31 o                         
   5   8  10        785.56        725.50        83.24 o                         
   6   8  10         93.02         69.12        62.05 o                         
  -5   9  10         58.28         -4.67        90.36 o                         
  -4   9  10        282.46        227.73        99.19 o                         
  -3   9  10       1182.11       1006.26       136.86 o                         
  -2   9  10        262.36        153.47        58.31 o                         
  -1   9  10        241.55        325.19        88.29 o                         
   0   9  10       1183.62       1484.74       242.82 o                         
   1   9  10        208.43        192.72        55.18 o                         
   2   9  10        227.59        232.87        79.57 o                         
   3   9  10       1133.22       1116.47       101.64 o                         
   4   9  10        250.39        121.25        82.02 o                         
   5   9  10         59.57         66.91        60.83 o                         
  -5  10  10        140.90        189.19       101.11 o                         
  -4  10  10        539.86        526.43       139.54 o                         
  -3  10  10         68.55         55.59        94.04 o                         
  -2  10  10        737.06        822.07       121.92 o                         
  -1  10  10         12.20        -14.26        48.14 o                         
   0  10  10          2.48         45.28        58.59 o                         
   1  10  10         12.59        -58.08       104.85 o                         
   2  10  10        740.20        807.11       136.28 o                         
   3  10  10         59.45         50.56        59.97 o                         
   4  10  10        494.68        536.50        72.14 o                         
   5  10  10        125.49        125.66        59.32 o                         
  -4  11  10        168.81        292.20       106.76 o                         
  -3  11  10          9.34         52.81        93.65 o                         
  -2  11  10        629.35        621.11       121.38 o                         
  -1  11  10        261.15        290.71        76.56 o                         
   0  11  10        232.89        394.29        89.22 o                         
   1  11  10        268.27        346.52        76.16 o                         
   2  11  10        593.39        733.52        95.34 o                         
   3  11  10         11.09         22.12        60.26 o                         
   4  11  10        165.32         78.67        53.11 o                         
  -3  12  10          9.58         35.64        95.56 o                         
  -2  12  10        112.29        224.62       113.83 o                         
  -1  12  10        351.89        285.72        75.64 o                         
   0  12  10         23.96         -8.26        65.26 o                         
   1  12  10        351.39        371.19        84.43 o                         
   2  12  10        126.11        163.37        74.66 o                         
   3  12  10          8.59         64.77        75.78 o                         
   0  13  10          9.06         68.15        73.27 o                         
   1   0  11       4431.26       4633.04       236.48 o                         
   2   0  11        478.65        459.01        33.50 o                         
   3   0  11       1290.20       1215.30       105.58 o                         
   4   0  11          6.52         13.49        26.02 o                         
   5   0  11       1261.71       1318.83        74.76 o                         
   6   0  11         67.86         86.32        50.67 o                         
   7   0  11        209.38         15.60        68.28 o                         
  -7   1  11        530.55        446.10       106.91 o                         
  -6   1  11         63.66         25.75        54.79 o                         
  -5   1  11        237.50        137.70        39.79 o                         
  -4   1  11        743.63        723.33        53.90 o                         
  -3   1  11         26.59         18.20        21.77 o                         
  -2   1  11        520.88        482.58        39.91 o                         
  -1   1  11       1971.56       2093.59       117.88 o                         
   0   1  11        136.92        162.37        37.10 o                         
   1   1  11       1856.13       1890.53        98.55 o                         
   2   1  11        493.05        476.70        52.01 o                         
   3   1  11         67.82        107.25        32.05 o                         
   4   1  11        606.46        653.62        61.41 o                         
   5   1  11        255.16        269.40        48.94 o                         
   6   1  11         80.07         27.08        45.44 o                         
   7   1  11        517.88        539.11        76.15 o                         
  -7   2  11         45.42        102.75        66.44 o                         
  -6   2  11        907.47        971.15       100.40 o                         
  -5   2  11        348.05        325.25        50.09 o                         
  -4   2  11        455.92        542.97        48.81 o                         
  -3   2  11          5.28        -19.97        26.30 o                         
  -2   2  11        200.09        168.38        28.94 o                         
  -1   2  11       1313.76       1227.70        76.19 o                         
   0   2  11       6418.01       6657.62       295.00 o                         
   1   2  11       1350.43       1443.64        76.93 o                         
   2   2  11        173.54        149.93        30.62 o                         
   3   2  11          3.67         11.30        31.43 o                         
   4   2  11        490.32        456.21        61.45 o                         
   5   2  11        394.30        426.46        59.24 o                         
   6   2  11        925.80       1045.00        90.89 o                         
   7   2  11         40.84          5.51        62.18 o                         
  -7   3  11         84.67         97.76        86.83 o                         
  -6   3  11        180.86        179.04        50.90 o                         
  -5   3  11        158.37        112.05        33.31 o                         
  -4   3  11        859.25        952.88        67.19 o                         
  -3   3  11       1296.61       1287.43        75.02 o                         
  -2   3  11       3073.59       3234.02       143.81 o                         
  -1   3  11        600.31        505.22        54.94 o                         
   0   3  11        892.47        758.09       146.46 o                         
   1   3  11        633.42        659.14        58.25 o                         
   2   3  11       2750.48       2655.76       137.07 o                         
   3   3  11       1197.91       1135.43        84.32 o                         
   4   3  11        979.35       1062.56        69.91 o                         
   5   3  11        150.32        187.50        49.85 o                         
   6   3  11        177.49        101.65        60.70 o                         
   7   3  11         78.89         80.23        65.10 o                         
  -7   4  11         32.87         34.97       100.30 o                         
  -6   4  11        752.30        805.47        95.64 o                         
  -5   4  11        479.38        335.14        51.72 o                         
  -4   4  11        101.49         62.43        38.97 o                         
  -3   4  11        131.91         89.31        46.99 o                         
  -2   4  11         15.05         12.66        30.29 o                         
  -1   4  11         13.19         42.74        32.99 o                         
   0   4  11       5840.45       5901.18       296.39 o                         
   1   4  11          5.55         37.20        34.59 o                         
   2   4  11         30.83         74.47        26.75 o                         
   3   4  11        102.14         75.36        38.63 o                         
   4   4  11         95.23        111.81        45.91 o                         
   5   4  11        468.49        527.88        65.69 o                         
   6   4  11        728.12        905.48        88.24 o                         
   7   4  11         33.43         38.76        68.11 o                         
  -7   5  11        178.48        333.32       172.48 o                         
  -6   5  11         73.53        -10.56       100.92 o                         
  -5   5  11        356.15        238.59        93.68 o                         
  -4   5  11        485.40        519.03       124.20 o                         
  -3   5  11        514.22        547.03        73.04 o                         
  -2   5  11        573.08        533.41        72.80 o                         
  -1   5  11       1810.75       1649.89       128.59 o                         
   0   5  11          3.79         22.78        40.13 o                         
   1   5  11       1828.86       1867.47       122.02 o                         
   2   5  11        675.53        626.72       104.14 o                         
   3   5  11        601.19        582.09        93.71 o                         
   4   5  11        498.29        487.05        64.82 o                         
   5   5  11        317.55        273.21        58.46 o                         
   6   5  11         59.07         58.71        61.82 o                         
   7   5  11        175.04         75.28        93.92 o                         
  -6   6  11        121.87        161.04        87.90 o                         
  -5   6  11        319.60        504.15       175.18 o                         
  -4   6  11        110.89         10.18        75.06 o                         
  -3   6  11        662.12        722.83        77.51 o                         
  -2   6  11        242.26        200.81        51.50 o                         
  -1   6  11       1269.17       1317.53       101.02 o                         
   0   6  11        765.85        714.87        75.16 o                         
   1   6  11       1148.10       1118.66       106.85 o                         
   2   6  11        217.86        109.79        57.18 o                         
   3   6  11        739.73        688.61        68.62 o                         
   4   6  11         67.38         55.52        52.28 o                         
   5   6  11        248.61        177.45        62.71 o                         
   6   6  11        105.41         94.04        64.96 o                         
  -6   7  11         19.57         10.31        84.59 o                         
  -5   7  11        103.63        101.44        86.26 o                         
  -4   7  11        369.68        317.18        94.78 o                         
  -3   7  11         71.06         57.79        79.46 o                         
  -2   7  11        345.64        320.40       143.16 o                         
  -1   7  11        549.16        709.84        76.21 o                         
   0   7  11         73.27        -13.82        45.70 o                         
   1   7  11        594.92        797.01        81.41 o                         
   2   7  11        364.86        251.52       106.10 o                         
   3   7  11         46.12         57.56        50.68 o                         
   4   7  11        334.02        323.31        66.48 o                         
   5   7  11        124.04        116.20        62.76 o                         
   6   7  11         18.91         48.22        67.26 o                         
  -5   8  11        255.32        319.49       106.34 o                         
  -4   8  11         91.44         67.07       100.13 o                         
  -3   8  11        174.99        198.43        83.87 o                         
  -2   8  11        243.52        261.40        89.88 o                         
  -1   8  11       1346.03       1245.46       155.15 o                         
   0   8  11          3.18          5.15        49.83 o                         
   1   8  11       1424.61       1427.38       113.99 o                         
   2   8  11        290.49        423.71        66.69 o                         
   3   8  11        147.78        189.72        63.28 o                         
   4   8  11        116.69         84.17        64.96 o                         
   5   8  11        302.09        175.09        67.35 o                         
  -5   9  11         69.52         52.39       121.74 o                         
  -4   9  11        352.02        412.57       114.00 o                         
  -3   9  11         48.86        -73.86        86.73 o                         
  -2   9  11        433.03        481.69        97.89 o                         
  -1   9  11        581.59        485.03        96.76 o                         
   0   9  11        261.02        344.16        89.99 o                         
   1   9  11        561.45        589.17        77.97 o                         
   2   9  11        417.65        438.92        72.82 o                         
   3   9  11         49.56         49.29        54.73 o                         
   4   9  11        396.40        357.03        74.35 o                         
   5   9  11         64.14         15.03        65.58 o                         
  -4  10  11         15.21        -31.62       112.10 o                         
  -3  10  11        128.69         96.03        80.34 o                         
  -2  10  11        138.13         92.74       120.62 o                         
  -1  10  11        200.31        155.96        65.62 o                         
   0  10  11       1400.16       1502.85       185.11 o                         
   1  10  11        197.19        351.23        96.98 o                         
   2  10  11        130.88        262.25        90.33 o                         
   3  10  11        124.70         83.73        65.26 o                         
   4  10  11         15.01         16.78        62.67 o                         
  -3  11  11         47.43         72.62       101.97 o                         
  -2  11  11        310.46        223.25        87.83 o                         
  -1  11  11        103.68        134.56        76.80 o                         
   0  11  11        257.71        413.71        77.55 o                         
   1  11  11        114.14        190.49        72.17 o                         
   2  11  11        302.81        324.32        76.29 o                         
   3  11  11         53.24         71.69        76.85 o                         
  -1  12  11         13.35        -16.50        93.79 o                         
   0  12  11        645.80        691.69       152.25 o                         
   1  12  11         16.43        -21.22        70.31 o                         
   0   0  12       2110.36       2099.22       175.81 o                         
   1   0  12       2047.79       1983.67       122.50 o                         
   2   0  12        897.23        804.46        56.31 o                         
   3   0  12         52.97         44.58        32.12 o                         
   4   0  12        423.58        390.83        71.78 o                         
   5   0  12        173.63         76.28        42.82 o                         
   6   0  12        747.71        747.30        77.41 o                         
   7   0  12        293.70        257.98        84.26 o                         
  -7   1  12        112.23        116.67        99.44 o                         
  -6   1  12        210.90        201.53        65.60 o                         
  -5   1  12        272.53        192.62        44.69 o                         
  -4   1  12        262.36        244.44        39.76 o                         
  -3   1  12        923.57        972.39        65.95 o                         
  -2   1  12        846.21        853.51        74.94 o                         
  -1   1  12        999.99       1076.20        77.75 o                         
   0   1  12       1624.47       1745.83       109.45 o                         
   1   1  12        935.23        863.32        73.46 o                         
   2   1  12        981.65       1010.25        63.58 o                         
   3   1  12        807.58        830.25        77.36 o                         
   4   1  12        262.26        240.32        47.87 o                         
   5   1  12        306.40        163.34        50.70 o                         
   6   1  12        213.69        140.64        58.06 o                         
   7   1  12        123.79        168.28        67.74 o                         
  -7   2  12        211.05        267.29       108.88 o                         
  -6   2  12        194.40        216.96       113.36 o                         
  -5   2  12        830.22        718.16        71.88 o                         
  -4   2  12        677.26        701.95        91.44 o                         
  -3   2  12          3.58        -22.62        37.36 o                         
  -2   2  12        507.63        489.83        67.79 o                         
  -1   2  12       1461.58       1507.42       100.30 o                         
   0   2  12       1242.38       1209.18        86.66 o                         
   1   2  12       1382.26       1548.70       119.89 o                         
   2   2  12        412.32        415.38        60.52 o                         
   3   2  12          5.49        -23.35        34.50 o                         
   4   2  12        676.99        732.84       102.13 o                         
   5   2  12        818.67        654.44       179.97 o                         
   6   2  12        173.26        129.17        60.52 o                         
   7   2  12        178.03        116.25        64.58 o                         
  -7   3  12        108.00        102.50       169.96 o                         
  -6   3  12        314.41        320.91        99.51 o                         
  -5   3  12         10.36         20.68        58.81 o                         
  -4   3  12         54.81         37.19        45.34 o                         
  -3   3  12        167.65        122.18        45.83 o                         
  -2   3  12        951.79        907.40        73.37 o                         
  -1   3  12        631.48        520.57        80.81 o                         
   0   3  12        762.53        714.81        66.40 o                         
   1   3  12        788.56        855.18        64.56 o                         
   2   3  12        823.56        798.24       100.68 o                         
   3   3  12        208.96        161.92        36.52 o                         
   4   3  12         79.65         46.07        37.70 o                         
   5   3  12          5.53        -35.35        49.16 o                         
   6   3  12        345.51        242.22        67.80 o                         
   7   3  12         95.55        -35.99        60.68 o                         
  -6   4  12          4.20        -60.77        70.49 o                         
  -5   4  12        432.33        537.81        76.19 o                         
  -4   4  12        872.23        756.60        84.71 o                         
  -3   4  12        233.47        270.91        60.51 o                         
  -2   4  12       1766.66       1869.81       115.68 o                         
  -1   4  12       1020.57       1011.47        83.30 o                         
   0   4  12         48.97          8.16        39.94 o                         
   1   4  12        939.35       1066.96        80.26 o                         
   2   4  12       1876.65       1842.59       123.83 o                         
   3   4  12        201.03        275.48        52.30 o                         
   4   4  12        900.63        905.95        81.48 o                         
   5   4  12        458.33        481.78        72.43 o                         
   6   4  12          1.56         39.46        56.86 o                         
  -6   5  12         89.68         16.31        86.57 o                         
  -5   5  12        193.62        123.43        74.38 o                         
  -4   5  12        340.00        241.80        61.95 o                         
  -3   5  12        798.80        824.20        86.86 o                         
  -2   5  12        195.25        222.23        52.87 o                         
  -1   5  12        133.88        123.48        46.53 o                         
   0   5  12       1436.67       1425.34        97.66 o                         
   1   5  12        103.33         71.69        42.33 o                         
   2   5  12        221.80        124.56        44.81 o                         
   3   5  12        956.93        846.82        74.38 o                         
   4   5  12        334.88        367.40        61.05 o                         
   5   5  12        199.03        182.06        62.55 o                         
   6   5  12         72.17         65.04        65.89 o                         
  -6   6  12        250.73        277.66       100.40 o                         
  -5   6  12        382.49        312.67       100.09 o                         
  -4   6  12         10.38        -68.89        73.36 o                         
  -3   6  12        410.62        295.61        93.73 o                         
  -2   6  12         63.35         60.23        45.54 o                         
  -1   6  12       1064.02       1127.77       127.20 o                         
   0   6  12        467.35        499.58        66.10 o                         
   1   6  12       1090.43       1069.53       158.62 o                         
   2   6  12         34.25         -4.21        54.81 o                         
   3   6  12        455.46        565.53       146.11 o                         
   4   6  12          4.60         44.58        51.88 o                         
   5   6  12        380.48        367.01        72.37 o                         
   6   6  12        306.14        219.57        69.45 o                         
  -5   7  12        242.00        195.21        96.38 o                         
  -4   7  12          1.91        -76.73        76.73 o                         
  -3   7  12       1116.73       1175.40       249.76 o                         
  -2   7  12        309.53        360.28        84.15 o                         
  -1   7  12        173.10         91.44        56.66 o                         
   0   7  12          4.14         12.02        73.88 o                         
   1   7  12        182.23        132.33        58.39 o                         
   2   7  12        286.14        188.55        67.93 o                         
   3   7  12       1026.31        956.11       103.78 o                         
   4   7  12          0.94         27.47        52.73 o                         
   5   7  12        181.81        129.03        67.47 o                         
  -5   8  12        109.40         74.88        95.45 o                         
  -4   8  12        344.61        440.85       111.86 o                         
  -3   8  12        134.79        -87.27       167.13 o                         
  -2   8  12        256.57         47.62        84.35 o                         
  -1   8  12        677.85        691.42       154.52 o                         
   0   8  12        536.27        592.73        78.25 o                         
   1   8  12        633.26        699.83       105.82 o                         
   2   8  12        300.49        149.49        94.24 o                         
   3   8  12        118.60        142.48        56.97 o                         
   4   8  12        261.68        266.04        79.29 o                         
   5   8  12        124.64         69.56        66.40 o                         
  -4   9  12        214.28        161.94       105.30 o                         
  -3   9  12        181.72        110.38        80.39 o                         
  -2   9  12        210.29        148.18        92.64 o                         
  -1   9  12        110.81        149.60        86.46 o                         
   0   9  12        459.71        467.62       100.58 o                         
   1   9  12        111.53        118.94        84.78 o                         
   2   9  12        235.02        243.16        74.15 o                         
   3   9  12        196.96        150.35        66.01 o                         
   4   9  12        208.49        188.20        67.51 o                         
  -3  10  12          5.10          9.88       141.43 o                         
  -2  10  12        662.15        695.84       230.98 o                         
  -1  10  12         39.12         55.90        88.43 o                         
   0  10  12        114.93        -37.26        80.89 o                         
   1  10  12         36.56         -3.75        83.87 o                         
   2  10  12        637.07        587.50       332.53 o                         
   3  10  12          4.73          2.65        65.96 o                         
  -2  11  12        105.19         48.57        98.29 o                         
  -1  11  12         34.90        -16.97        60.14 o                         
   0  11  12        256.70        336.31        83.56 o                         
   1  11  12         21.94        -28.26        71.15 o                         
   2  11  12        115.46        118.31       140.80 o                         
   1   0  13         45.59         80.51        39.86 o                         
   2   0  13        101.07        137.27        45.76 o                         
   3   0  13       2534.49       2654.18       155.51 o                         
   4   0  13        353.62        380.22        61.67 o                         
   5   0  13         25.42        -65.23        65.23 o                         
   6   0  13         49.23        -33.13        65.33 o                         
  -6   1  13          7.05        -88.05        88.05 o                         
  -5   1  13        291.37        270.85        56.41 o                         
  -4   1  13        425.31        511.57        62.89 o                         
  -3   1  13        244.46        264.60        52.73 o                         
  -2   1  13       1083.53       1068.18       136.49 o                         
  -1   1  13        619.21        595.86        65.87 o                         
   0   1  13         60.90         59.58        41.52 o                         
   1   1  13        631.18        693.75        65.20 o                         
   2   1  13        969.19        966.68        81.39 o                         
   3   1  13        250.69        321.81        55.76 o                         
   4   1  13        464.65        528.30        59.95 o                         
   5   1  13        256.41        255.99        75.55 o                         
   6   1  13          7.99        -47.48        72.15 o                         
  -6   2  13        131.31        -21.98        88.22 o                         
  -5   2  13         82.27         33.50        56.00 o                         
  -4   2  13        196.93        185.88        55.24 o                         
  -3   2  13        770.44        818.61        87.53 o                         
  -2   2  13        453.50        508.73        63.04 o                         
  -1   2  13        690.80        545.84        66.34 o                         
   0   2  13        173.27        231.50        48.12 o                         
   1   2  13        804.58        905.16        69.90 o                         
   2   2  13        583.35        559.18        57.14 o                         
   3   2  13        719.61        720.78        72.34 o                         
   4   2  13        163.03        171.53        52.89 o                         
   5   2  13        131.71        192.62        69.21 o                         
   6   2  13        118.26         32.67        78.70 o                         
  -6   3  13         28.98        -75.06       167.12 o                         
  -5   3  13        254.86        178.96        67.51 o                         
  -4   3  13        705.96        705.44        73.22 o                         
  -3   3  13       1180.35       1099.95        94.66 o                         
  -2   3  13        751.86        604.84       128.26 o                         
  -1   3  13        228.96        299.62        81.48 o                         
   0   3  13         11.62         22.49        45.07 o                         
   1   3  13        209.27        202.47        47.11 o                         
   2   3  13        837.34        925.31        74.11 o                         
   3   3  13       1031.48       1164.98        83.39 o                         
   4   3  13        688.08        670.12       122.31 o                         
   5   3  13        277.97        234.49        69.20 o                         
   6   3  13         25.40          9.02        94.44 o                         
  -6   4  13         64.79        -17.35       169.01 o                         
  -5   4  13        357.83        475.19       101.08 o                         
  -4   4  13        423.40        363.65        99.28 o                         
  -3   4  13         12.95          6.53        56.81 o                         
  -2   4  13       1480.12       1466.75       102.75 o                         
  -1   4  13        207.55        151.64        69.68 o                         
   0   4  13        184.59        221.06        61.54 o                         
   1   4  13        135.44        137.77        44.75 o                         
   2   4  13       1445.05       1452.58       207.94 o                         
   3   4  13          6.90         -8.02        40.55 o                         
   4   4  13        442.61        437.03        61.95 o                         
   5   4  13        358.00        309.64        68.59 o                         
   6   4  13         67.56         34.45        67.08 o                         
  -6   5  13          0.07        -39.57        92.11 o                         
  -5   5  13        263.06        191.26        98.56 o                         
  -4   5  13        432.21        423.09       101.41 o                         
  -3   5  13        433.77        306.82       108.51 o                         
  -2   5  13        402.96        353.81        64.66 o                         
  -1   5  13        623.27        723.15        79.21 o                         
   0   5  13         67.73         24.35        50.09 o                         
   1   5  13        594.54        547.92        62.91 o                         
   2   5  13        381.16        491.91        62.38 o                         
   3   5  13        559.80        552.97       113.24 o                         
   4   5  13        415.15        399.12        64.70 o                         
   5   5  13        220.99        200.34        62.69 o                         
   6   5  13          2.64         -6.31        66.26 o                         
  -5   6  13         67.45         44.26        88.33 o                         
  -4   6  13        463.65        419.62       146.00 o                         
  -3   6  13        741.18        863.69       124.39 o                         
  -2   6  13        692.50        714.05       122.89 o                         
  -1   6  13         49.84         -5.13        56.63 o                         
   0   6  13          0.74        -12.86        57.61 o                         
   1   6  13         37.20         57.97        55.11 o                         
   2   6  13        734.64        859.33        93.48 o                         
   3   6  13        734.89        662.95        74.45 o                         
   4   6  13        416.11        420.50        67.99 o                         
   5   6  13         75.34         70.59        66.12 o                         
  -5   7  13         76.03         93.03        91.83 o                         
  -4   7  13        177.93         90.34        87.20 o                         
  -3   7  13         75.56         58.99        86.43 o                         
  -2   7  13        300.51        163.13        91.01 o                         
  -1   7  13        699.26        717.91        78.12 o                         
   0   7  13        116.11        109.62        63.89 o                         
   1   7  13        733.65        403.89       151.72 o                         
   2   7  13        275.02        263.22        65.23 o                         
   3   7  13         69.20         17.95        62.23 o                         
   4   7  13        208.56        180.54        76.56 o                         
   5   7  13         94.01         53.39        63.44 o                         
  -4   8  13         56.47        -88.50        88.50 o                         
  -3   8  13        968.96       1189.15       158.47 o                         
  -2   8  13         73.65         72.75        89.09 o                         
  -1   8  13        147.12         37.82        85.53 o                         
   0   8  13        578.22        724.35       114.82 o                         
   1   8  13        138.94        103.06        58.59 o                         
   2   8  13         75.96          5.40        64.04 o                         
   3   8  13       1043.17       1204.55       182.68 o                         
   4   8  13         70.43         28.47        64.79 o                         
  -3   9  13         95.42        -41.80        95.62 o                         
  -2   9  13        346.37        511.09       188.26 o                         
  -1   9  13        196.72        266.77        98.65 o                         
   0   9  13        215.85        189.28        94.88 o                         
   1   9  13        192.41        180.04        80.63 o                         
   2   9  13        358.42        120.72       127.16 o                         
   3   9  13         72.37         40.70        73.88 o                         
  -2  10  13        249.66        207.49       172.49 o                         
  -1  10  13        138.01        116.99        83.95 o                         
   0  10  13         73.67        138.62        93.83 o                         
   1  10  13        144.27        132.19        94.92 o                         
   2  10  13        276.16        135.38        98.04 o                         
   0   0  14        753.54        852.90       101.76 o                         
   1   0  14        490.26        499.93        62.79 o                         
   2   0  14         57.52          4.09        48.03 o                         
   3   0  14          0.25          1.72        46.12 o                         
   4   0  14         73.28        -51.38        51.38 o                         
   5   0  14          9.53        -30.40        87.98 o                         
   6   0  14         38.00         17.32        68.86 o                         
  -6   1  14        100.22         58.40        82.19 o                         
  -5   1  14        555.57        610.02        97.78 o                         
  -4   1  14        125.04         34.87        55.25 o                         
  -3   1  14         28.42         41.16        50.99 o                         
  -2   1  14        286.43        294.95        58.18 o                         
  -1   1  14       1161.09       1122.33        87.96 o                         
   0   1  14        497.71        512.59        59.45 o                         
   1   1  14       1069.47       1196.14        89.16 o                         
   2   1  14        346.05        305.91        52.97 o                         
   3   1  14         32.72         36.71        53.27 o                         
   4   1  14        197.59        114.85        65.72 o                         
   5   1  14        646.70        712.84       130.18 o                         
   6   1  14         95.14          3.63        80.23 o                         
  -6   2  14        150.84         74.87       107.62 o                         
  -5   2  14          8.65        -40.62        51.58 o                         
  -4   2  14         66.32          0.62        52.14 o                         
  -3   2  14        439.36        491.50       115.07 o                         
  -2   2  14        569.83        612.55       107.47 o                         
  -1   2  14        710.51        740.15        72.60 o                         
   0   2  14        138.55         89.54        43.98 o                         
   1   2  14        780.74        763.76        91.58 o                         
   2   2  14        589.91        695.84        68.13 o                         
   3   2  14        387.75        329.84        59.64 o                         
   4   2  14         77.30        105.69        62.59 o                         
   5   2  14          1.17        -72.33        72.33 o                         
   6   2  14        149.14        220.92        88.58 o                         
  -5   3  14        216.17        118.11        64.95 o                         
  -4   3  14        238.85        171.93        70.16 o                         
  -3   3  14         74.44         56.88        49.80 o                         
  -2   3  14         28.98        -19.91        48.87 o                         
  -1   3  14        501.18        628.19        70.37 o                         
   0   3  14       1576.79       1622.95       109.16 o                         
   1   3  14        557.83        639.19        65.76 o                         
   2   3  14         23.33          5.34        47.31 o                         
   3   3  14         85.06         83.53        51.35 o                         
   4   3  14        253.77        199.83        71.82 o                         
   5   3  14        209.12        139.07        76.40 o                         
  -5   4  14         76.69         59.10       109.75 o                         
  -4   4  14        137.40        197.11        68.75 o                         
  -3   4  14        270.94        285.96        55.86 o                         
  -2   4  14        805.75        558.69       128.81 o                         
  -1   4  14        132.37        124.47        50.77 o                         
   0   4  14         54.46        -26.08        45.25 o                         
   1   4  14        100.07         94.07        49.00 o                         
   2   4  14        747.37        752.45        71.12 o                         
   3   4  14        254.49        253.15        60.28 o                         
   4   4  14        132.73        129.71        69.67 o                         
   5   4  14         73.44         -1.27        70.47 o                         
  -5   5  14        211.98        124.29       130.55 o                         
  -4   5  14        128.82        161.13        81.89 o                         
  -3   5  14        115.14        170.95        57.81 o                         
  -2   5  14        169.50        173.12        64.85 o                         
  -1   5  14        153.75         50.26        52.25 o                         
   0   5  14       1321.21       1352.72       100.72 o                         
   1   5  14        142.07        158.33        52.46 o                         
   2   5  14        139.83        101.81        55.18 o                         
   3   5  14         68.62         83.62        88.83 o                         
   4   5  14        110.03        127.66        71.01 o                         
   5   5  14        220.96        116.80        77.61 o                         
  -4   6  14         22.60        -17.45        90.58 o                         
  -3   6  14         34.16         34.12       166.80 o                         
  -2   6  14        156.58        204.08        64.43 o                         
  -1   6  14        388.36        344.59        73.18 o                         
   0   6  14        439.49        360.31       111.98 o                         
   1   6  14        494.86        431.80        72.76 o                         
   2   6  14        194.97        169.35       102.27 o                         
   3   6  14         48.47         56.21        59.32 o                         
   4   6  14         16.67          5.68        75.88 o                         
  -4   7  14        281.63        306.32       111.31 o                         
  -3   7  14        116.30         28.40        92.26 o                         
  -2   7  14        386.42        473.77        99.63 o                         
  -1   7  14        579.22        293.25       166.96 o                         
   0   7  14        216.98        251.16        69.82 o                         
   1   7  14        533.70        390.70        83.84 o                         
   2   7  14        377.98        465.47        86.96 o                         
   3   7  14        147.80        136.58        76.70 o                         
   4   7  14        295.35        209.34        79.28 o                         
  -3   8  14        118.95        -32.17        96.67 o                         
  -2   8  14         29.10         28.69        91.41 o                         
  -1   8  14        490.32        416.52       108.27 o                         
   0   8  14        349.66        419.86       108.92 o                         
   1   8  14        462.02        401.47       150.65 o                         
   2   8  14         14.26        -17.24        55.85 o                         
   3   8  14        128.78        190.62        91.98 o                         
  -2   9  14         62.83        -16.79        95.56 o                         
  -1   9  14        314.26        367.77       107.67 o                         
   0   9  14        282.90        295.30       103.46 o                         
   1   9  14        375.35        359.91        98.91 o                         
   2   9  14         76.17         25.31        79.04 o                         
   1   0  15          0.83          1.12        47.72 o                         
   2   0  15        197.37        164.35        53.80 o                         
   3   0  15       1266.27       1268.53       101.04 o                         
   4   0  15        156.50        139.56        60.49 o                         
   5   0  15          3.73         -1.33        68.72 o                         
  -5   1  15        158.98        116.74        75.43 o                         
  -4   1  15         45.39         25.99        54.71 o                         
  -3   1  15         45.25         49.20        50.70 o                         
  -2   1  15         11.86         -6.48        50.99 o                         
  -1   1  15        454.85        445.41        64.89 o                         
   0   1  15       1675.15       1870.70       124.81 o                         
   1   1  15        466.84        593.29        75.14 o                         
   2   1  15         11.40        -32.96        51.41 o                         
   3   1  15         44.67         78.77        50.32 o                         
   4   1  15         69.49         62.02        56.92 o                         
   5   1  15        194.00         90.54        67.07 o                         
  -5   2  15        114.48         20.15        71.13 o                         
  -4   2  15        203.19        167.64        56.96 o                         
  -3   2  15        260.46        238.19        67.23 o                         
  -2   2  15        645.01        745.69       108.30 o                         
  -1   2  15        390.83        462.18        74.46 o                         
   0   2  15        109.48         95.08        53.88 o                         
   1   2  15        436.86        510.69       102.87 o                         
   2   2  15        677.66        757.31        78.86 o                         
   3   2  15        271.68        210.04        59.31 o                         
   4   2  15        206.11        224.52        79.96 o                         
   5   2  15        127.56         32.87        73.17 o                         
  -5   3  15        312.26        184.86        84.97 o                         
  -4   3  15        439.83        328.17        83.48 o                         
  -3   3  15        104.53         27.55        57.70 o                         
  -2   3  15        390.57        373.23       117.94 o                         
  -1   3  15        639.78        666.93        90.58 o                         
   0   3  15         15.55          4.87        51.28 o                         
   1   3  15        591.14        525.84        70.32 o                         
   2   3  15        382.03        277.47        58.96 o                         
   3   3  15        104.59         38.73        56.61 o                         
   4   3  15        371.84        251.11        84.37 o                         
   5   3  15        260.74        221.13       105.68 o                         
  -4   4  15         99.85        107.05        71.61 o                         
  -3   4  15         16.85        -58.49        58.49 o                         
  -2   4  15        710.48        726.88        76.94 o                         
  -1   4  15        312.84        456.24        60.02 o                         
   0   4  15          1.93         42.92        46.93 o                         
   1   4  15        319.79        303.11        62.88 o                         
   2   4  15        648.95        713.71        75.73 o                         
   3   4  15         10.06        -51.45        52.31 o                         
   4   4  15        100.79         26.64        68.66 o                         
  -4   5  15        186.33        173.01       102.97 o                         
  -3   5  15         22.61        -53.66       102.80 o                         
  -2   5  15        119.53        184.70        70.24 o                         
  -1   5  15        657.19        606.95        81.41 o                         
   0   5  15         92.30         53.62        52.89 o                         
   1   5  15        679.33        707.67        77.47 o                         
   2   5  15        161.79        127.62        52.95 o                         
   3   5  15         28.37        -60.81        60.81 o                         
   4   5  15        216.06        207.37        78.94 o                         
  -3   6  15        327.72        132.73       103.65 o                         
  -2   6  15        218.75        183.52       178.96 o                         
  -1   6  15         33.89         48.65        64.20 o                         
   0   6  15         20.41        -62.78        62.78 o                         
   1   6  15         18.31         -7.79        66.08 o                         
   2   6  15        193.75        160.48        67.25 o                         
   3   6  15        332.30        325.40       173.62 o                         
  -3   7  15        181.08         98.28       106.11 o                         
  -2   7  15         12.18        -67.70        90.99 o                         
  -1   7  15        127.40        104.35        74.79 o                         
   0   7  15        837.79        573.59       196.31 o                         
   1   7  15         94.96         22.11        72.90 o                         
   2   7  15          6.80         12.84        66.62 o                         
   3   7  15        198.94        158.05        98.69 o                         
  -2   8  15         61.55         33.77        91.46 o                         
  -1   8  15         94.70        221.30       102.98 o                         
   0   8  15        114.46         38.74        93.28 o                         
   1   8  15         55.23        113.88        75.93 o                         
   2   8  15         74.83        -40.24        73.35 o                         
   0   0  16        427.97        641.86       109.10 o                         
   1   0  16        155.98        177.60        58.40 o                         
   2   0  16        646.00        585.97        73.46 o                         
   3   0  16         38.94        -55.88        55.88 o                         
   4   0  16        241.29        158.02        70.88 o                         
  -4   1  16        455.18        464.33        72.14 o                         
  -3   1  16        153.81         62.86        60.25 o                         
  -2   1  16        164.61        187.00        59.95 o                         
  -1   1  16        108.75        109.80        56.72 o                         
   0   1  16         37.30        -22.35        46.17 o                         
   1   1  16        106.41        159.96        53.76 o                         
   2   1  16        147.30        115.41        57.58 o                         
   3   1  16        180.39         98.25        54.61 o                         
   4   1  16        478.97        311.46        95.98 o                         
  -4   2  16        238.82        207.75        65.57 o                         
  -3   2  16        726.08        782.60        81.92 o                         
  -2   2  16        269.49        338.72        67.16 o                         
  -1   2  16         59.55        134.16        60.48 o                         
   0   2  16          3.63        -41.81        41.81 o                         
   1   2  16         44.16         84.86        53.51 o                         
   2   2  16        212.77        198.10        64.41 o                         
   3   2  16        684.78        723.03        83.34 o                         
   4   2  16        248.28        217.18       101.51 o                         
  -4   3  16         10.45         19.94        62.38 o                         
  -3   3  16         16.89         40.91        61.27 o                         
  -2   3  16         15.84        -18.07        59.24 o                         
  -1   3  16        408.35        385.30        67.22 o                         
   0   3  16        187.69        155.37        60.73 o                         
   1   3  16        402.19        467.11        88.01 o                         
   2   3  16         21.25         70.49        56.35 o                         
   3   3  16         15.89         21.05        62.31 o                         
   4   3  16         16.44        -56.41        79.07 o                         
  -3   4  16        703.16        684.53       100.84 o                         
  -2   4  16        194.89        141.99        62.48 o                         
  -1   4  16         31.38         23.65        74.38 o                         
   0   4  16         68.11        143.78        60.67 o                         
   1   4  16         26.26         28.06        54.27 o                         
   2   4  16        186.28         48.05        55.52 o                         
   3   4  16        795.40        720.67       136.79 o                         
  -3   5  16         62.65         53.44       100.11 o                         
  -2   5  16        222.69        194.31        89.92 o                         
  -1   5  16         79.51        102.20        61.88 o                         
   0   5  16        248.21        186.06        58.66 o                         
   1   5  16         57.62         32.55        54.69 o                         
   2   5  16        227.32        141.22        59.13 o                         
   3   5  16         50.75         15.04        70.21 o                         
  -2   6  16        156.54        146.94       111.00 o                         
  -1   6  16         72.19         26.58        81.62 o                         
   0   6  16        374.63        364.11        83.30 o                         
   1   6  16         91.83        111.02        69.15 o                         
   2   6  16        181.38        104.82        86.03 o                         
  -1   7  16        185.35        154.24        99.16 o                         
   0   7  16          7.27        119.94       102.25 o                         
   1   7  16        179.21        157.71        72.93 o                         
   1   0  17        246.30        223.76        62.81 o                         
   2   0  17        262.44        251.48        65.72 o                         
   3   0  17         13.99          7.29        60.36 o                         
  -3   1  17          1.93        -44.15        63.36 o                         
  -2   1  17          1.99         89.16        64.81 o                         
  -1   1  17        306.23        353.18        72.67 o                         
   0   1  17        854.47        986.84        91.40 o                         
   1   1  17        258.20        218.55        68.52 o                         
   2   1  17          0.10         40.33        62.90 o                         
   3   1  17          7.26         -0.56        66.38 o                         
  -3   2  17          7.71         29.04        70.07 o                         
  -2   2  17        194.96         93.28        64.62 o                         
  -1   2  17        321.46        371.39        82.13 o                         
   0   2  17        245.73        114.58        58.64 o                         
   1   2  17        308.24        319.64        71.26 o                         
   2   2  17        213.09        153.08        63.10 o                         
   3   2  17          8.20        -14.67        55.05 o                         
  -2   3  17         36.63        -22.19        61.66 o                         
  -1   3  17        224.64        154.15        75.33 o                         
   0   3  17          6.61        -24.78        60.47 o                         
   1   3  17        229.69        191.48        67.16 o                         
   2   3  17         26.62        -11.76        61.04 o                         
  -2   4  17         18.39         41.97        60.42 o                         
  -1   4  17        336.35        370.16        74.33 o                         
   0   4  17        131.61        133.52        60.76 o                         
   1   4  17        317.00        265.65        70.53 o                         
   2   4  17         28.14         82.21        65.23 o                         
  -1   5  17        141.99        148.44        74.63 o                         
   0   5  17         62.39         26.00        63.18 o                         
   1   5  17        147.73         52.77        59.85 o                         
   0   0  18        274.15         49.17        96.31 o                         
   1   0  18         28.48         37.27        60.10 o                         
   0   1  18         62.69         13.01        55.54 o                         
                                                                                
